# Supplementary material for: Advancing drug discovery through assay development: a survey of tool compounds within the human solute carrier superfamily
Source: Front Pharmacol. 2024 Jul 9;15:1401599. doi: 10.3389/fphar.2024.1401599 (PMC11267547; doi:10.3389/fphar.2024.1401599)
Supplement: Supplementary file 1 [file Table2.XLSX]

## Sheet: data
chembl_id	UniProt	primary_SLC	primary_SLC_act	pubmed_id	doi	act_data_source	act_data_source_ID	structure	mol_name	SLC_count_nonselective	SLCs	SLCs_act	SLCs_pubmed_ids	other_targets_count_nonselective	other_targets	other_targets_act	other_targets_pubmed_ids	SLC_count_total	target_count_total	S_SLCs	S_other	rank	pains_rule	PMIDs_RESOLUTE	FLAG_primaryTarget	FLAG_primaryTargetSLC	FLAG_be200nM	FLAG_be10uM	FLAG_30foldSelectiveSLC	FLAG_100foldSelective	FLAG_PAINS	FLAG_RESOLUTEmanualCollection	FLAG_EUbOpen	FLAG_chemicalprobes	chemicalprobes_URL	FLAG_potentialToolCompound
CHEMBL1232993		LETM1							Gadolinium cation (3+)															24344246,								TRUE				FALSE
CHEMBL2096647		LETM1							Lanthanum cation (3+)															24344246,								TRUE				FALSE
40466907		MPC1							(5R)-5-[[4-[2-(5-Ethylpyridin-2-yl)-2-oxoethoxy]phenyl]methyl]-1,3-thiazolidine-2,4-dione															32707038,								TRUE				FALSE
CHEMBL1515795	O95563	MPC2	5.48	35278701		GtoPdb	3023	O=C1NC(=O)N(C1)/N=C/c1ccc(o1)[N+](=O)[O-]	nitrofurantoin									1	1	0	0	1			TRUE	TRUE		TRUE	no data	no data	FALSE					FALSE
CHEMBL28079	O95563	MPC2	6.52	35278701		GtoPdb	3023	CCCOc1ccccc1c1nc(=O)c2c(n1)[nH][nH]n2	zaprinast					5	PDE5A, GPR35, PDE11A, PDE1C, PDE10A	5.95, 5.71, 4.92, 4.89, 4.66	8388468, 8254606, 8120866, 7658441, 8648603, 10891111, 15887951, 18656371, 29620890, 33022582, 21950657, 24900447, 22572579, 24900508, 23713606, 23888932, 27976894, 29795753, 33630609, 15887951, 8120866	1	11	0	1.11	1			TRUE	TRUE		TRUE	no data	false	FALSE					FALSE
CHEMBL953	O95563	MPC2	6.22	35278701		GtoPdb	3023	CCN(C(=O)/C(=C/c1cc(O)c(c(c1)[N+](=O)[O-])O)/C#N)CC	entacapone					6	COMT, FTO, ABCC4, GPR35, ABCC3, ABCB11	6.82, 5.52, 5.17, 4.72, 4.45, 4.25	27074629, 23956101	1	7	0	0.79	1	catechol_A(92)			TRUE		TRUE	no data	false	TRUE					FALSE
CHEMBL1257030	O95563	MPC2	5.34	35278701		GtoPdb	3023	C1=CC=C2C(=C1)C(=NN2CC3=C(C=C(C=C3)Cl)Cl)C(=O)O	lonidamine									1	1	0	0	2			TRUE	TRUE		TRUE	no data	no data	FALSE					FALSE
CHEMBL146624	O95563	MPC2	5.92	30429097	10.1016/j.bmc.2018.10.033	ChEMBL	CHEMBL4265674	CCc1ccc(C(=O)COc2ccc(CC3SC(=O)NC3=O)cc2)nc1	MITOGLITAZONE					4	PPARG, CYP2C9, CYP2C8, KCNH2	5.42, 4.66, 4.59, 4.0	30429097	1	5	0	0.86	2			TRUE	TRUE		TRUE	no data	false	FALSE					FALSE
CHEMBL4291468	O95563	MPC2	5.92	30429097	10.1016/j.bmc.2018.10.033	ChEMBL	CHEMBL4265674	COc1cccc(C(=O)COc2ccc(CC3SC(=O)NC3=O)cc2)c1	5-(4-(2-(3-Methoxyphenyl)-2-oxoethoxy)benzyl)thiazolidine-2,4-dione					4	PPARG, CYP2C8, KCNH2, CYP2C9	5.38, 5.15, 4.7, 4.64	30429097	1	5	0	1.08	3		32707038,	TRUE	TRUE		TRUE	no data	false	FALSE	TRUE				FALSE
CHEMBL505513		Mfsd2a						CC(=O)N[C@H]1[C@@H](O[C@@H]2O[C@H](CC(O)[C@H]3O[C@@H](n4ccc(=O)[nH]c4=O)[C@H](O)[C@@H]3O)[C@H](O)[C@H](O)[C@H]2NC(=O)/C=C/CC(C)C)O[C@H](CO)[C@@H](N)[C@@H]1O	tunicamycine															21677192							FALSE	TRUE				FALSE
CHEMBL2418982	O15118	NPC1	5.8	23830695	10.1016/j.bmc.2013.06.022	ChEMBL	CHEMBL2423075	C[C@H](CCC(=O)N(C)C)[C@H]1CC[C@H]2[C@@H]3CC=C4C[C@@H](OC(=O)N(CCO)CCO)CC[C@]4(C)[C@H]3CC[C@]12C										1	1	0	0	1			TRUE	TRUE		TRUE	no data	no data	FALSE					FALSE
CHEMBL2323039		NPC1						COC(=O)c1ccc(COc2ccccc2CN2CCN(C(=O)CNC(=O)CC34CC5CC(CC(C5)C3)C4)CC2)cc1	CID 71254944															32707038,							FALSE	TRUE				FALSE
CHEMBL365141		NPC1						CCN(CC)CCO[C@H]1CC[C@@]2(C)C(=CC[C@@H]3[C@@H]2CC[C@]2(C)C(=O)CC[C@@H]32)C1.Cl	U 18666A															26646182, 32707038							FALSE	TRUE				FALSE
CHEMBL64391		NPC1						CCC(C)n1ncn(-c2ccc(N3CCN(c4ccc(OCC5COC(Cn6cncn6)(c6ccc(Cl)cc6Cl)O5)cc4)CC3)cc2)c1=O	Sporanox														anil_di_alk_A(478) | anil_di_alk_C(246)	31919352,							TRUE	TRUE				FALSE
CHEMBL1138	Q9UHC9	NPC1L1	6.55	35063734, 15928087	10.1016/j.ejmech.2022.114111,	ChEMBL, GtoPdb	CHEMBL5127801, 2629	O=C1[C@H](CC[C@H](O)c2ccc(F)cc2)[C@@H](c2ccc(O)cc2)N1c1ccc(F)cc1	EZETIMIBE									2	3	0.06	0.09	1		15928087, 21824085	TRUE	TRUE		TRUE	true	true	FALSE	TRUE				FALSE
CHEMBL1908941	Q9UHC9	NPC1L1	8.4	19631535	10.1016/j.bmcl.2009.07.051	ChEMBL	CHEMBL1046285, CHEMBL1046286	CS(=O)(=O)NCC#Cc1ccc(N2C(=O)[C@H](CC[C@H](O)c3ccc(F)cc3)[C@H]2c2ccc(O[C@@H]3O[C@H](C(=O)O)[C@@H](O)[C@H](O)[C@H]3O)cc2)cc1										1	1	0	0	1			TRUE	TRUE	TRUE	TRUE	no data	no data	FALSE					TRUE
CHEMBL504066	Q9UHC9	NPC1L1	7.93	19410454	10.1016/j.bmcl.2009.04.031	ChEMBL	CHEMBL970539, CHEMBL970540	CS(=O)(=O)NCC#CN1C(=O)[C@H](CC[C@H](O)c2ccc(F)cc2)[C@H]1c1ccc(O[C@@H]2O[C@H](C(=O)O)[C@@H](O)[C@H](O)[C@H]2O)cc1										1	1	0	0	2			TRUE	TRUE	TRUE	TRUE	no data	no data	FALSE					TRUE
CHEMBL2068788	Q9UHC9	NPC1L1	6.76	19631535	10.1016/j.bmcl.2009.07.051	ChEMBL	CHEMBL1046285, CHEMBL1046286	O=C(O)[C@H]1O[C@@H](Oc2ccc([C@@H]3[C@@H](CC[C@H](O)c4ccc(F)cc4)C(=O)N3c3ccccc3)cc2)[C@H](O)[C@@H](O)[C@@H]1O										1	1	0	0	3			TRUE	TRUE	TRUE	TRUE	no data	no data	FALSE					TRUE
CHEMBL321017	Q9UHC9	NPC1L1	6.52	19410454	10.1016/j.bmcl.2009.04.031	ChEMBL	CHEMBL970539, CHEMBL970540	O=C(O)[C@H]1O[C@@H](Oc2ccc([C@@H]3[C@@H](CC[C@H](O)c4ccc(F)cc4)C(=O)N3c3ccc(F)cc3)cc2)[C@H](O)[C@@H](O)[C@@H]1O										1	1	0	0	4			TRUE	TRUE		TRUE	no data	no data	FALSE					FALSE
CHEMBL466245	Q9UHC9	NPC1L1	6.41	19410454	10.1016/j.bmcl.2009.04.031	ChEMBL	CHEMBL970539	O=C(c1cccc2ccccc12)N1CC(C(=O)N2CCC3(C=Cc4ccccc43)CC2)CC(c2ccccc2)C1										1	1	0	0	5			TRUE	TRUE		TRUE	no data	no data	FALSE					FALSE
CHEMBL1629905	Q9UHC9	NPC1L1	6.22	21030254	10.1016/j.bmcl.2010.09.138	ChEMBL	CHEMBL1638622	CC1(C)CC(OC(=O)CN2CN(c3ccccc3)C3(CCN(C(=O)c4ccc(C5CCCCC5)cc4)CC3)C2=O)CC(C)(C)N1										1	1	0	0	6			TRUE	TRUE		TRUE	no data	no data	FALSE					FALSE
CHEMBL1632092	Q9UHC9	NPC1L1	6.05	21030254	10.1016/j.bmcl.2010.09.138	ChEMBL	CHEMBL1638622	CCOC(=O)C1CCN(C(=O)CN2CN(c3ccccc3)C3(CCN(C(=O)c4ccc(C5CCCCC5)cc4)CC3)C2=O)CC1										1	1	0	0	7			TRUE	TRUE		TRUE	no data	no data	FALSE					FALSE
CHEMBL1629892	Q9UHC9	NPC1L1	6	21030254	10.1016/j.bmcl.2010.09.138	ChEMBL	CHEMBL1638622	CC(C)(C)c1ccc(C(=O)N2CCC3(CC2)C(=O)N(CC(=O)NCCO)CN3c2ccccc2)cc1										1	1	0	0	8			TRUE	TRUE		TRUE	no data	no data	FALSE					FALSE
CHEMBL1631064	Q9UHC9	NPC1L1	6	21030254	10.1016/j.bmcl.2010.09.138	ChEMBL	CHEMBL1638622	CC(C)(C)OC(=O)N1CCN(C(=O)CN2CN(c3ccccc3)C3(CCN(C(=O)c4ccc(C(C)(C)C)cc4)CC3)C2=O)CC1										1	1	0	0	8			TRUE	TRUE		TRUE	no data	no data	FALSE					FALSE
CHEMBL1632074	Q9UHC9	NPC1L1	5.96	21030254	10.1016/j.bmcl.2010.09.138	ChEMBL	CHEMBL1638622	O=C(CN1CN(c2ccccc2)C2(CCN(C(=O)c3ccc(C4CCCCC4)cc3)CC2)C1=O)N1CCCCC1										1	1	0	0	9			TRUE	TRUE		TRUE	no data	no data	FALSE					FALSE
CHEMBL1632076	Q9UHC9	NPC1L1	5.96	21030254	10.1016/j.bmcl.2010.09.138	ChEMBL	CHEMBL1638622	O=C(CN1CN(c2ccccc2)C2(CCN(C(=O)c3ccc(C4CCCCC4)cc3)CC2)C1=O)N1CCC(CO)CC1										1	1	0	0	9			TRUE	TRUE		TRUE	no data	no data	FALSE					FALSE
CHEMBL1629904	Q9UHC9	NPC1L1	5.89	21030254	10.1016/j.bmcl.2010.09.138	ChEMBL	CHEMBL1638622	CC1(C)CC(OC(=O)CN2CN(c3ccccc3)C3(CCN(C(=O)c4ccc(C(C)(C)C)cc4)CC3)C2=O)CC(C)(C)N1										1	1	0	0	10			TRUE	TRUE		TRUE	no data	no data	FALSE					FALSE
CHEMBL1631046	Q9UHC9	NPC1L1	5.77	21030254	10.1016/j.bmcl.2010.09.138	ChEMBL	CHEMBL1638622	CC(C)(C)OC(=O)NCNC(=O)CN1CN(c2ccccc2)C2(CCN(C(=O)c3ccc(C4CCCCC4)cc3)CC2)C1=O										1	1	0	0	11			TRUE	TRUE		TRUE	no data	no data	FALSE					FALSE
CHEMBL466849	Q9UHC9	NPC1L1	5.73	19410454	10.1016/j.bmcl.2009.04.031	ChEMBL	CHEMBL970539, CHEMBL970540	O=C([C@@H]1C[C@@H](c2ccccc2)CN1C(=O)c1ccccc1)N1CCC2(C=Cc3ccccc32)CC1										1	1	0	0	12			TRUE	TRUE		TRUE	no data	no data	FALSE					FALSE
CHEMBL1631051	Q9UHC9	NPC1L1	5.7	21030254	10.1016/j.bmcl.2010.09.138	ChEMBL	CHEMBL1638622	O=C(CN1CN(c2ccccc2)C2(CCN(C(=O)c3ccc(C4CCCCC4)cc3)CC2)C1=O)NCCO										1	1	0	0	13			TRUE	TRUE		TRUE	no data	no data	FALSE					FALSE
CHEMBL1631061	Q9UHC9	NPC1L1	5.68	21030254	10.1016/j.bmcl.2010.09.138	ChEMBL	CHEMBL1638622	CS(=O)(=O)NCCNC(=O)CN1CN(c2ccccc2)C2(CCN(C(=O)c3ccc(C4CCCCC4)cc3)CC2)C1=O										1	1	0	0	14			TRUE	TRUE		TRUE	no data	no data	FALSE					FALSE
CHEMBL1629902	Q9UHC9	NPC1L1	5.6	21030254	10.1016/j.bmcl.2010.09.138	ChEMBL	CHEMBL1638622	CCc1nn(CC)c(C2CCN(C(=O)CN3CN(c4ccccc4)C4(CCN(C(=O)c5ccc(C(C)(C)C)cc5)CC4)C3=O)CC2)c1C										1	1	0	0	15			TRUE	TRUE		TRUE	no data	no data	FALSE					FALSE
CHEMBL1631042	Q9UHC9	NPC1L1	5.6	21030254	10.1016/j.bmcl.2010.09.138	ChEMBL	CHEMBL1638622	COC(=O)CCCNC(=O)CN1CN(c2ccccc2)C2(CCN(C(=O)c3ccc(C4CCCCC4)cc3)CC2)C1=O										1	1	0	0	15			TRUE	TRUE		TRUE	no data	no data	FALSE					FALSE
CHEMBL1632088	Q9UHC9	NPC1L1	5.6	21030254	10.1016/j.bmcl.2010.09.138	ChEMBL	CHEMBL1638622	CC(C)(C)OC(=O)NCC1CCN(C(=O)CN2CN(c3ccccc3)C3(CCN(C(=O)c4ccc(C5CCCCC5)cc4)CC3)C2=O)CC1										1	1	0	0	15			TRUE	TRUE		TRUE	no data	no data	FALSE					FALSE
CHEMBL1631072	Q9UHC9	NPC1L1	5.59	21030254	10.1016/j.bmcl.2010.09.138	ChEMBL	CHEMBL1638622	CCC1CCCN(C(=O)CN2CN(c3ccccc3)C3(CCN(C(=O)c4ccc(C5CCCCC5)cc4)CC3)C2=O)C1										1	1	0	0	16			TRUE	TRUE		TRUE	no data	no data	FALSE					FALSE
CHEMBL1632077	Q9UHC9	NPC1L1	5.59	21030254	10.1016/j.bmcl.2010.09.138	ChEMBL	CHEMBL1638622	CC(C)(C)c1ccc(C(=O)N2CCC3(CC2)C(=O)N(CC(=O)N2CCC(CCO)CC2)CN3c2ccccc2)cc1										1	1	0	0	16			TRUE	TRUE		TRUE	no data	no data	FALSE					FALSE
CHEMBL1631057	Q9UHC9	NPC1L1	5.51	21030254	10.1016/j.bmcl.2010.09.138	ChEMBL	CHEMBL1638622	NCCCNC(=O)CN1CN(c2ccccc2)C2(CCN(C(=O)c3ccc(C4CCCCC4)cc3)CC2)C1=O										1	1	0	0	17			TRUE	TRUE		TRUE	no data	no data	FALSE					FALSE
CHEMBL1632091	Q9UHC9	NPC1L1	5.51	21030254	10.1016/j.bmcl.2010.09.138	ChEMBL	CHEMBL1638622	CCOC(=O)C1CCN(C(=O)CN2CN(c3ccccc3)C3(CCN(C(=O)c4ccc(C(C)(C)C)cc4)CC3)C2=O)CC1										1	1	0	0	17			TRUE	TRUE		TRUE	no data	no data	FALSE					FALSE
CHEMBL1632098	Q9UHC9	NPC1L1	5.51	21030254	10.1016/j.bmcl.2010.09.138	ChEMBL	CHEMBL1638622	NC(=O)C1CCCN(C(=O)CN2CN(c3ccccc3)C3(CCN(C(=O)c4ccc(C5CCCCC5)cc4)CC3)C2=O)C1										1	1	0	0	17			TRUE	TRUE		TRUE	no data	no data	FALSE					FALSE
CHEMBL1631027	Q9UHC9	NPC1L1	5.49	21030254	10.1016/j.bmcl.2010.09.138	ChEMBL	CHEMBL1638622	CC(C)(C)c1ccc(C(=O)N2CCC3(CC2)C(=O)N(CC(=O)NCNS(C)(=O)=O)CN3c2ccccc2)cc1										1	1	0	0	18			TRUE	TRUE		TRUE	no data	no data	FALSE					FALSE
CHEMBL1632096	Q9UHC9	NPC1L1	5.48	21030254	10.1016/j.bmcl.2010.09.138	ChEMBL	CHEMBL1638622	CCN(CC)C(=O)C1CCCN(C(=O)CN2CN(c3ccccc3)C3(CCN(C(=O)c4ccc(C5CCCCC5)cc4)CC3)C2=O)C1										1	1	0	0	19			TRUE	TRUE		TRUE	no data	no data	FALSE					FALSE
CHEMBL1631065	Q9UHC9	NPC1L1	5.46	21030254	10.1016/j.bmcl.2010.09.138	ChEMBL	CHEMBL1638622	CC(C)(C)OC(=O)N1CCN(C(=O)CN2CN(c3ccccc3)C3(CCN(C(=O)c4ccc(C5CCCCC5)cc4)CC3)C2=O)CC1										1	1	0	0	20			TRUE	TRUE		TRUE	no data	no data	FALSE					FALSE
CHEMBL1631076	Q9UHC9	NPC1L1	5.44	21030254	10.1016/j.bmcl.2010.09.138	ChEMBL	CHEMBL1638622	CC1CCCN(C(=O)CN2CN(c3ccccc3)C3(CCN(C(=O)c4ccc(C5CCCCC5)cc4)CC3)C2=O)C1										1	1	0	0	21			TRUE	TRUE		TRUE	no data	no data	FALSE					FALSE
CHEMBL1631040	Q9UHC9	NPC1L1	5.43	21030254	10.1016/j.bmcl.2010.09.138	ChEMBL	CHEMBL1638622	COC(=O)CNC(=O)CN1CN(c2ccccc2)C2(CCN(C(=O)c3ccc(C4CCCCC4)cc3)CC2)C1=O										1	1	0	0	22			TRUE	TRUE		TRUE	no data	no data	FALSE					FALSE
CHEMBL1629728	Q9UHC9	NPC1L1	5.42	21030254	10.1016/j.bmcl.2010.09.138	ChEMBL	CHEMBL1638622	CS(=O)(=O)NCCCNC(=O)CN1CN(c2ccccc2)C2(CCN(C(=O)c3ccc(C4CCCCC4)cc3)CC2)C1=O										1	1	0	0	23			TRUE	TRUE		TRUE	no data	no data	FALSE					FALSE
CHEMBL1631056	Q9UHC9	NPC1L1	5.42	21030254	10.1016/j.bmcl.2010.09.138	ChEMBL	CHEMBL1638622	NCCNC(=O)CN1CN(c2ccccc2)C2(CCN(C(=O)c3ccc(C4CCCCC4)cc3)CC2)C1=O										1	1	0	0	23			TRUE	TRUE		TRUE	no data	no data	FALSE					FALSE
CHEMBL1632090	Q9UHC9	NPC1L1	5.42	21030254	10.1016/j.bmcl.2010.09.138	ChEMBL	CHEMBL1638622	CC(C)(C)OC(=O)NCC1CCCN(C(=O)CN2CN(c3ccccc3)C3(CCN(C(=O)c4ccc(C5CCCCC5)cc4)CC3)C2=O)C1										1	1	0	0	23			TRUE	TRUE		TRUE	no data	no data	FALSE					FALSE
CHEMBL1631073	Q9UHC9	NPC1L1	5.41	21030254	10.1016/j.bmcl.2010.09.138	ChEMBL	CHEMBL1638622	CCC1CCCN(C(=O)CN2CN(c3ccccc3)C3(CCN(C(=O)c4ccc(C(C)(C)C)cc4)CC3)C2=O)C1										1	1	0	0	24			TRUE	TRUE		TRUE	no data	no data	FALSE					FALSE
CHEMBL1632075	Q9UHC9	NPC1L1	5.4	21030254	10.1016/j.bmcl.2010.09.138	ChEMBL	CHEMBL1638622	CC(C)(C)c1ccc(C(=O)N2CCC3(CC2)C(=O)N(CC(=O)N2CCC(CO)CC2)CN3c2ccccc2)cc1										1	1	0	0	25			TRUE	TRUE		TRUE	no data	no data	FALSE					FALSE
CHEMBL1631031	Q9UHC9	NPC1L1	5.38	21030254	10.1016/j.bmcl.2010.09.138	ChEMBL	CHEMBL1638622	CC(C)(C)OC(=O)NC1CCCN(C(=O)CN2CN(c3ccccc3)C3(CCN(C(=O)c4ccc(C(C)(C)C)cc4)CC3)C2=O)C1										1	1	0	0	26			TRUE	TRUE		TRUE	no data	no data	FALSE					FALSE
CHEMBL1631034	Q9UHC9	NPC1L1	5.38	21030254	10.1016/j.bmcl.2010.09.138	ChEMBL	CHEMBL1638622	CC(C)(C)c1ccc(C(=O)N2CCC3(CC2)C(=O)N(CC(=O)NCCCN)CN3c2ccccc2)cc1										1	1	0	0	26			TRUE	TRUE		TRUE	no data	no data	FALSE					FALSE
CHEMBL1632087	Q9UHC9	NPC1L1	5.38	21030254	10.1016/j.bmcl.2010.09.138	ChEMBL	CHEMBL1638622	CC(C)(C)OC(=O)NCC1CCN(C(=O)CN2CN(c3ccccc3)C3(CCN(C(=O)c4ccc(C(C)(C)C)cc4)CC3)C2=O)CC1										1	1	0	0	26			TRUE	TRUE		TRUE	no data	no data	FALSE					FALSE
CHEMBL1632094	Q9UHC9	NPC1L1	5.38	21030254	10.1016/j.bmcl.2010.09.138	ChEMBL	CHEMBL1638622	CCOC(=O)C1CCCN(C(=O)CN2CN(c3ccccc3)C3(CCN(C(=O)c4ccc(C5CCCCC5)cc4)CC3)C2=O)C1										1	1	0	0	26			TRUE	TRUE		TRUE	no data	no data	FALSE					FALSE
CHEMBL1629890	Q9UHC9	NPC1L1	5.36	21030254	10.1016/j.bmcl.2010.09.138	ChEMBL	CHEMBL1638622	CC(C)(C)OC(=O)NC1CCCN(C(=O)CN2CN(c3ccccc3)C3(CCN(C(=O)c4ccc(C5CCCCC5)cc4)CC3)C2=O)C1										1	1	0	0	27			TRUE	TRUE		TRUE	no data	no data	FALSE					FALSE
CHEMBL513310	Q9UHC9	NPC1L1	5.36	19410454	10.1016/j.bmcl.2009.04.031	ChEMBL	CHEMBL970539	CC(C)CNC(=O)CN1CN(c2ccccc2)C2(CCN(C(=O)c3ccc(C(C)(C)C)cc3)CC2)C1=O										1	1	0	0	27			TRUE	TRUE		TRUE	no data	no data	FALSE					FALSE
CHEMBL1629898	Q9UHC9	NPC1L1	5.35	21030254	10.1016/j.bmcl.2010.09.138	ChEMBL	CHEMBL1638622	CC(C)(C)OC(=O)NCCCNC(=O)CN1CN(c2ccccc2)C2(CCN(C(=O)c3ccc(C(C)(C)C)cc3)CC2)C1=O										1	1	0	0	28			TRUE	TRUE		TRUE	no data	no data	FALSE					FALSE
CHEMBL1631038	Q9UHC9	NPC1L1	5.35	21030254	10.1016/j.bmcl.2010.09.138	ChEMBL	CHEMBL1638622	CC(C)(C)c1ccc(C(=O)N2CCC3(CC2)C(=O)N(CC(=O)NCCCCNS(C)(=O)=O)CN3c2ccccc2)cc1										1	1	0	0	28			TRUE	TRUE		TRUE	no data	no data	FALSE					FALSE
CHEMBL1629900	Q9UHC9	NPC1L1	5.34	21030254	10.1016/j.bmcl.2010.09.138	ChEMBL	CHEMBL1638622	CCc1nn(CC)c(C2CCN(C(=O)CN3CN(c4ccccc4)C4(CCN(C(=O)c5ccc(C(C)(C)C)cc5)CC4)C3=O)CC2)c1CC										1	1	0	0	29			TRUE	TRUE		TRUE	no data	no data	FALSE					FALSE
CHEMBL1631053	Q9UHC9	NPC1L1	5.34	21030254	10.1016/j.bmcl.2010.09.138	ChEMBL	CHEMBL1638622	CC(C)(C)OC(=O)NCCCCNC(=O)CN1CN(c2ccccc2)C2(CCN(C(=O)c3ccc(C4CCCCC4)cc3)CC2)C1=O										1	1	0	0	29			TRUE	TRUE		TRUE	no data	no data	FALSE					FALSE
CHEMBL468522	Q9UHC9	NPC1L1	5.34	19410454	10.1016/j.bmcl.2009.04.031	ChEMBL	CHEMBL970539	CC1(C(=O)O)COc2ccc(CCN(CCCCC3CCCCC3)C(=O)Nc3ccc(SC(F)(F)F)cc3)cc2O1										1	1	0	0	29			TRUE	TRUE		TRUE	no data	no data	FALSE					FALSE
CHEMBL1632085	Q9UHC9	NPC1L1	5.33	21030254	10.1016/j.bmcl.2010.09.138	ChEMBL	CHEMBL1638622	CC(C)(C)c1ccc(C(=O)N2CCC3(CC2)C(=O)N(CC(=O)N2CCC(O)CC2)CN3c2ccccc2)cc1										1	1	0	0	30			TRUE	TRUE		TRUE	no data	no data	FALSE					FALSE
CHEMBL1629887	Q9UHC9	NPC1L1	5.32	21030254	10.1016/j.bmcl.2010.09.138	ChEMBL	CHEMBL1638622	CC(C)(C)OC(=O)NC1CCN(C(=O)CN2CN(c3ccccc3)C3(CCN(C(=O)c4ccc(C5CCCCC5)cc4)CC3)C2=O)CC1										1	1	0	0	31			TRUE	TRUE		TRUE	no data	no data	FALSE					FALSE
CHEMBL1632073	Q9UHC9	NPC1L1	5.32	21030254	10.1016/j.bmcl.2010.09.138	ChEMBL	CHEMBL1638622	O=C(CN1CN(c2ccccc2)C2(CCN(C(=O)c3ccc(C4CCCCC4)cc3)CC2)C1=O)N1CCN(C(=O)c2ccccc2)CC1										1	1	0	0	31			TRUE	TRUE		TRUE	no data	no data	FALSE					FALSE
CHEMBL468523	Q9UHC9	NPC1L1	5.3	19410454, 21030254	10.1016/j.bmcl.2009.04.031, 10.1016/j.bmcl.2010.09.138	ChEMBL	CHEMBL970540, CHEMBL1638622	CC(C)(C)c1ccc(C(=O)N2CCC3(CC2)C(=O)N(CC(=O)N2CCCCC2)CN3c2ccccc2)cc1										1	1	0	0	32			TRUE	TRUE		TRUE	no data	no data	FALSE					FALSE
CHEMBL1629907	Q9UHC9	NPC1L1	5.27	21030254	10.1016/j.bmcl.2010.09.138	ChEMBL	CHEMBL1638622	CCc1c(C)c(C2CCN(C(=O)CN3CN(c4ccccc4)C4(CCN(C(=O)c5ccc(C(C)(C)C)cc5)CC4)C3=O)CC2)nn1CC										1	1	0	0	33			TRUE	TRUE		TRUE	no data	no data	FALSE					FALSE
CHEMBL1631039	Q9UHC9	NPC1L1	5.26	21030254	10.1016/j.bmcl.2010.09.138	ChEMBL	CHEMBL1638622	CC(C)(C)c1ccc(C(=O)N2CCC3(CC2)C(=O)N(CC(=O)NCCCCCNS(C)(=O)=O)CN3c2ccccc2)cc1										1	1	0	0	34			TRUE	TRUE		TRUE	no data	no data	FALSE					FALSE
CHEMBL1631045	Q9UHC9	NPC1L1	5.26	21030254	10.1016/j.bmcl.2010.09.138	ChEMBL	CHEMBL1638622	CC(C)(C)OC(=O)NCCNC(=O)CN1CN(c2ccccc2)C2(CCN(C(=O)c3ccc(C4CCCCC4)cc3)CC2)C1=O										1	1	0	0	34			TRUE	TRUE		TRUE	no data	no data	FALSE					FALSE
CHEMBL1631052	Q9UHC9	NPC1L1	5.22	21030254	10.1016/j.bmcl.2010.09.138	ChEMBL	CHEMBL1638622	CC(C)(C)OC(=O)NCCCNC(=O)CN1CN(c2ccccc2)C2(CCN(C(=O)c3ccc(C4CCCCC4)cc3)CC2)C1=O										1	1	0	0	35			TRUE	TRUE		TRUE	no data	no data	FALSE					FALSE
CHEMBL1632079	Q9UHC9	NPC1L1	5.21	21030254	10.1016/j.bmcl.2010.09.138	ChEMBL	CHEMBL1638622	CC(C)(C)c1ccc(C(=O)N2CCC3(CC2)C(=O)N(CC(=O)N2CCCCC2CCO)CN3c2ccccc2)cc1										1	1	0	0	36			TRUE	TRUE		TRUE	no data	no data	FALSE					FALSE
CHEMBL1631069	Q9UHC9	NPC1L1	5.2	21030254	10.1016/j.bmcl.2010.09.138	ChEMBL	CHEMBL1638622	CS(=O)(=O)N1CCN(C(=O)CN2CN(c3ccccc3)C3(CCN(C(=O)c4ccc(C5CCCCC5)cc4)CC3)C2=O)CC1										1	1	0	0	37			TRUE	TRUE		TRUE	no data	no data	FALSE					FALSE
CHEMBL1629906	Q9UHC9	NPC1L1	5.19	21030254	10.1016/j.bmcl.2010.09.138	ChEMBL	CHEMBL1638622	CCn1nc(Cc2ccccc2)cc1C1CCN(C(=O)CN2CN(c3ccccc3)C3(CCN(C(=O)c4ccc(C(C)(C)C)cc4)CC3)C2=O)CC1										1	1	0	0	38			TRUE	TRUE		TRUE	no data	no data	FALSE					FALSE
CHEMBL1631067	Q9UHC9	NPC1L1	5.19	21030254	10.1016/j.bmcl.2010.09.138	ChEMBL	CHEMBL1638622	O=C(CN1CN(c2ccccc2)C2(CCN(C(=O)c3ccc(C4CCCCC4)cc3)CC2)C1=O)N1CCNCC1										1	1	0	0	38			TRUE	TRUE		TRUE	no data	no data	FALSE					FALSE
CHEMBL1631033	Q9UHC9	NPC1L1	5.15	21030254	10.1016/j.bmcl.2010.09.138	ChEMBL	CHEMBL1638622	CC(C)(C)c1ccc(C(=O)N2CCC3(CC2)C(=O)N(CC(=O)NCCN)CN3c2ccccc2)cc1										1	1	0	0	39			TRUE	TRUE		TRUE	no data	no data	FALSE					FALSE
CHEMBL506754	Q9UHC9	NPC1L1	5.13	19410454	10.1016/j.bmcl.2009.04.031	ChEMBL	CHEMBL970539	Cn1c(N(Cc2ccc(OCCCC(=O)O)cc2)[C@H]2CC[C@H](C(C)(C)C)CC2)nc2cc(OC3CCCC3)ccc21										1	1	0	0	40			TRUE	TRUE		TRUE	no data	no data	FALSE					FALSE
CHEMBL1631036	Q9UHC9	NPC1L1	5.11	21030254	10.1016/j.bmcl.2010.09.138	ChEMBL	CHEMBL1638622	CC(C)(C)c1ccc(C(=O)N2CCC3(CC2)C(=O)N(CC(=O)NCCCCCN)CN3c2ccccc2)cc1										1	1	0	0	41			TRUE	TRUE		TRUE	no data	no data	FALSE					FALSE
CHEMBL1632081	Q9UHC9	NPC1L1	5.09	21030254	10.1016/j.bmcl.2010.09.138	ChEMBL	CHEMBL1638622	CC(C)(C)c1ccc(C(=O)N2CCC3(CC2)C(=O)N(CC(=O)N2CCCC(CO)C2)CN3c2ccccc2)cc1										1	1	0	0	42			TRUE	TRUE		TRUE	no data	no data	FALSE					FALSE
CHEMBL1632093	Q9UHC9	NPC1L1	5.09	21030254	10.1016/j.bmcl.2010.09.138	ChEMBL	CHEMBL1638622	CCOC(=O)C1CCCN(C(=O)CN2CN(c3ccccc3)C3(CCN(C(=O)c4ccc(C(C)(C)C)cc4)CC3)C2=O)C1										1	1	0	0	42			TRUE	TRUE		TRUE	no data	no data	FALSE					FALSE
CHEMBL1629885	Q9UHC9	NPC1L1	5.08	21030254	10.1016/j.bmcl.2010.09.138	ChEMBL	CHEMBL1638622	CC(C)(C)OC(=O)NC1CCN(C(=O)CN2CN(c3ccccc3)C3(CCN(C(=O)c4ccc(C(C)(C)C)cc4)CC3)C2=O)CC1										1	1	0	0	43			TRUE	TRUE		TRUE	no data	no data	FALSE					FALSE
CHEMBL1631050	Q9UHC9	NPC1L1	5.08	21030254	10.1016/j.bmcl.2010.09.138	ChEMBL	CHEMBL1638622	O=C(CN1CN(c2ccccc2)C2(CCN(C(=O)c3ccc(C4CCCCC4)cc3)CC2)C1=O)NCO										1	1	0	0	43			TRUE	TRUE		TRUE	no data	no data	FALSE					FALSE
CHEMBL1632095	Q9UHC9	NPC1L1	5.06	21030254	10.1016/j.bmcl.2010.09.138	ChEMBL	CHEMBL1638622	CCN(CC)C(=O)C1CCCN(C(=O)CN2CN(c3ccccc3)C3(CCN(C(=O)c4ccc(C(C)(C)C)cc4)CC3)C2=O)C1										1	1	0	0	44			TRUE	TRUE		TRUE	no data	no data	FALSE					FALSE
CHEMBL1629895	Q9UHC9	NPC1L1	5.03	21030254	10.1016/j.bmcl.2010.09.138	ChEMBL	CHEMBL1638622	CC(C)(C)c1ccc(C(=O)N2CCC3(CC2)C(=O)N(CC(=O)NCCCCCO)CN3c2ccccc2)cc1										1	1	0	0	45			TRUE	TRUE		TRUE	no data	no data	FALSE					FALSE
CHEMBL1632089	Q9UHC9	NPC1L1	5.02	21030254	10.1016/j.bmcl.2010.09.138	ChEMBL	CHEMBL1638622	CC(C)(C)OC(=O)NCC1CCCN(C(=O)CN2CN(c3ccccc3)C3(CCN(C(=O)c4ccc(C(C)(C)C)cc4)CC3)C2=O)C1										1	1	0	0	46			TRUE	TRUE		TRUE	no data	no data	FALSE					FALSE
CHEMBL1631048	Q9UHC9	NPC1L1	4.99	21030254	10.1016/j.bmcl.2010.09.138	ChEMBL	CHEMBL1638622	O=C(CN1CN(c2ccccc2)C2(CCN(C(=O)c3ccc(C4CCCCC4)cc3)CC2)C1=O)NCCCCO										1	1	0	0	47			TRUE	TRUE			no data	no data	FALSE					FALSE
CHEMBL1631037	Q9UHC9	NPC1L1	4.98	21030254	10.1016/j.bmcl.2010.09.138	ChEMBL	CHEMBL1638622	CC(C)(C)c1ccc(C(=O)N2CCC3(CC2)C(=O)N(CC(=O)NCCCNS(C)(=O)=O)CN3c2ccccc2)cc1										1	1	0	0	48			TRUE	TRUE			no data	no data	FALSE					FALSE
CHEMBL1629897	Q9UHC9	NPC1L1	4.96	21030254	10.1016/j.bmcl.2010.09.138	ChEMBL	CHEMBL1638622	CC(C)(C)OC(=O)NCCNC(=O)CN1CN(c2ccccc2)C2(CCN(C(=O)c3ccc(C(C)(C)C)cc3)CC2)C1=O										1	1	0	0	49			TRUE	TRUE			no data	no data	FALSE					FALSE
CHEMBL1629884	Q9UHC9	NPC1L1	4.94	21030254	10.1016/j.bmcl.2010.09.138	ChEMBL	CHEMBL1638622	CC(C)(C)c1ccc(C(=O)N2CCC3(CC2)C(=O)N(CC(=O)NCCC(=O)O)CN3c2ccccc2)cc1										1	1	0	0	50			TRUE	TRUE			no data	no data	FALSE					FALSE
CHEMBL1629869	Q9UHC9	NPC1L1	4.93	21030254	10.1016/j.bmcl.2010.09.138	ChEMBL	CHEMBL1638622	CC(C)(C)c1ccc(C(=O)N2CCC3(CC2)C(=O)N(CC(=O)N2CCCCC2CO)CN3c2ccccc2)cc1										1	1	0	0	51			TRUE	TRUE			no data	no data	FALSE					FALSE
CHEMBL1631074	Q9UHC9	NPC1L1	4.92	21030254	10.1016/j.bmcl.2010.09.138	ChEMBL	CHEMBL1638622	CC1CCCN(C(=O)CN2CN(c3ccccc3)C3(CCN(C(=O)c4ccc(C(C)(C)C)cc4)CC3)C2=O)C1										1	1	0	0	52			TRUE	TRUE			no data	no data	FALSE					FALSE
CHEMBL1632083	Q9UHC9	NPC1L1	4.91	21030254	10.1016/j.bmcl.2010.09.138	ChEMBL	CHEMBL1638622	CC(C)(C)c1ccc(C(=O)N2CCC3(CC2)C(=O)N(CC(=O)N2CCCC(O)C2)CN3c2ccccc2)cc1										1	1	0	0	53			TRUE	TRUE			no data	no data	FALSE					FALSE
CHEMBL1631041	Q9UHC9	NPC1L1	4.89	21030254	10.1016/j.bmcl.2010.09.138	ChEMBL	CHEMBL1638622	COC(=O)CCNC(=O)CN1CN(c2ccccc2)C2(CCN(C(=O)c3ccc(C4CCCCC4)cc3)CC2)C1=O										1	1	0	0	54			TRUE	TRUE			no data	no data	FALSE					FALSE
CHEMBL1631030	Q9UHC9	NPC1L1	4.86	21030254	10.1016/j.bmcl.2010.09.138	ChEMBL	CHEMBL1638622	CC(C)(C)OC(=O)NCCCCCNC(=O)CN1CN(c2ccccc2)C2(CCN(C(=O)c3ccc(C(C)(C)C)cc3)CC2)C1=O										1	1	0	0	55			TRUE	TRUE			no data	no data	FALSE					FALSE
CHEMBL1631049	Q9UHC9	NPC1L1	4.85	21030254	10.1016/j.bmcl.2010.09.138	ChEMBL	CHEMBL1638622	O=C(CN1CN(c2ccccc2)C2(CCN(C(=O)c3ccc(C4CCCCC4)cc3)CC2)C1=O)NCCCO										1	1	0	0	56			TRUE	TRUE			no data	no data	FALSE					FALSE
CHEMBL1631071	Q9UHC9	NPC1L1	4.85	21030254	10.1016/j.bmcl.2010.09.138	ChEMBL	CHEMBL1638622	O=C(CN1CN(c2ccccc2)C2(CCN(C(=O)c3ccc(C4CCCCC4)cc3)CC2)C1=O)N1CCN(S(=O)(=O)c2ccccc2)CC1										1	1	0	0	56			TRUE	TRUE			no data	no data	FALSE					FALSE
CHEMBL1631035	Q9UHC9	NPC1L1	4.84	21030254	10.1016/j.bmcl.2010.09.138	ChEMBL	CHEMBL1638622	CC(C)(C)c1ccc(C(=O)N2CCC3(CC2)C(=O)N(CC(=O)NCCCCN)CN3c2ccccc2)cc1										1	1	0	0	57			TRUE	TRUE			no data	no data	FALSE					FALSE
CHEMBL1631070	Q9UHC9	NPC1L1	4.82	21030254	10.1016/j.bmcl.2010.09.138	ChEMBL	CHEMBL1638622	CC(C)(C)c1ccc(C(=O)N2CCC3(CC2)C(=O)N(CC(=O)N2CCN(S(=O)(=O)c4ccccc4)CC2)CN3c2ccccc2)cc1										1	1	0	0	58			TRUE	TRUE			no data	no data	FALSE					FALSE
CHEMBL1629878	Q9UHC9	NPC1L1	4.78	21030254	10.1016/j.bmcl.2010.09.138	ChEMBL	CHEMBL1638622	COC(=O)CNC(=O)CN1CN(c2ccccc2)C2(CCN(C(=O)c3ccc(C(C)(C)C)cc3)CC2)C1=O										1	1	0	0	59			TRUE	TRUE			no data	no data	FALSE					FALSE
CHEMBL1632097	Q9UHC9	NPC1L1	4.77	21030254	10.1016/j.bmcl.2010.09.138	ChEMBL	CHEMBL1638622	CC(C)(C)c1ccc(C(=O)N2CCC3(CC2)C(=O)N(CC(=O)N2CCCC(C(N)=O)C2)CN3c2ccccc2)cc1										1	1	0	0	60			TRUE	TRUE			no data	no data	FALSE					FALSE
CHEMBL3402510	Q9UHC9	NPC1L1	4.74	25882530	10.1016/j.bmc.2015.03.067	ChEMBL	CHEMBL3405554	O=C(/C=C/c1ccc(F)cc1)N[C@H]1C(=O)N(c2ccc(F)cc2)[C@@H]1c1ccc(O)cc1										1	1	0	0	61			TRUE	TRUE			no data	no data	FALSE					FALSE
CHEMBL1629894	Q9UHC9	NPC1L1	4.72	21030254	10.1016/j.bmcl.2010.09.138	ChEMBL	CHEMBL1638622	CC(C)(C)c1ccc(C(=O)N2CCC3(CC2)C(=O)N(CC(=O)NCCCCO)CN3c2ccccc2)cc1										1	1	0	0	62			TRUE	TRUE			no data	no data	FALSE					FALSE
CHEMBL1631068	Q9UHC9	NPC1L1	4.72	21030254	10.1016/j.bmcl.2010.09.138	ChEMBL	CHEMBL1638622	CC(C)(C)c1ccc(C(=O)N2CCC3(CC2)C(=O)N(CC(=O)N2CCN(S(C)(=O)=O)CC2)CN3c2ccccc2)cc1										1	1	0	0	62			TRUE	TRUE			no data	no data	FALSE					FALSE
CHEMBL3402509	Q9UHC9	NPC1L1	4.7	25882530	10.1016/j.bmc.2015.03.067	ChEMBL	CHEMBL3405554	O=C(/C=C/c1ccccc1)N[C@H]1C(=O)N(c2ccc(F)cc2)[C@@H]1c1ccc(O)cc1										1	1	0	0	63			TRUE	TRUE			no data	no data	FALSE					FALSE
CHEMBL1631066	Q9UHC9	NPC1L1	4.66	21030254	10.1016/j.bmcl.2010.09.138	ChEMBL	CHEMBL1638622	CC(C)(C)c1ccc(C(=O)N2CCC3(CC2)C(=O)N(CC(=O)N2CCNCC2)CN3c2ccccc2)cc1										1	1	0	0	64			TRUE	TRUE			no data	no data	FALSE					FALSE
CHEMBL1629893	Q9UHC9	NPC1L1	4.63	21030254	10.1016/j.bmcl.2010.09.138	ChEMBL	CHEMBL1638622	CC(C)(C)c1ccc(C(=O)N2CCC3(CC2)C(=O)N(CC(=O)NCCCO)CN3c2ccccc2)cc1										1	1	0	0	65			TRUE	TRUE			no data	no data	FALSE					FALSE
CHEMBL1631032	Q9UHC9	NPC1L1	4.58	21030254	10.1016/j.bmcl.2010.09.138	ChEMBL	CHEMBL1638622	CC(C)(C)c1ccc(C(=O)N2CCC3(CC2)C(=O)N(CC(=O)NCN)CN3c2ccccc2)cc1										1	1	0	0	66			TRUE	TRUE			no data	no data	FALSE					FALSE
CHEMBL3402512	Q9UHC9	NPC1L1	4.34	25882530	10.1016/j.bmc.2015.03.067	ChEMBL	CHEMBL3405554	O=C(Cc1ccc(F)cc1)N[C@H]1C(=O)N(c2ccc(F)cc2)[C@@H]1c1ccc(O)cc1										1	1	0	0	67			TRUE	TRUE			no data	no data	FALSE					FALSE
CHEMBL1631028	Q9UHC9	NPC1L1	4.31	21030254	10.1016/j.bmcl.2010.09.138	ChEMBL	CHEMBL1638622	CC(C)(C)c1ccc(C(=O)N2CCC3(CC2)C(=O)N(CC(=O)NCCNS(C)(=O)=O)CN3c2ccccc2)cc1										1	1	0	0	68			TRUE	TRUE			no data	no data	FALSE					FALSE
CHEMBL3402514	Q9UHC9	NPC1L1	4.27	25882530	10.1016/j.bmc.2015.03.067	ChEMBL	CHEMBL3405554	O=C(N[C@H]1C(=O)N(c2ccc(F)cc2)[C@@H]1c1ccc(O)cc1)c1ccc(F)cc1										1	1	0	0	69			TRUE	TRUE			no data	no data	FALSE					FALSE
CHEMBL1629896	Q9UHC9	NPC1L1	4.23	21030254	10.1016/j.bmcl.2010.09.138	ChEMBL	CHEMBL1638622	CC(C)(C)OC(=O)NCNC(=O)CN1CN(c2ccccc2)C2(CCN(C(=O)c3ccc(C(C)(C)C)cc3)CC2)C1=O										1	1	0	0	70			TRUE	TRUE			no data	no data	FALSE					FALSE
CHEMBL3402513	Q9UHC9	NPC1L1	4.15	25882530	10.1016/j.bmc.2015.03.067	ChEMBL	CHEMBL3405554	O=C(N[C@H]1C(=O)N(c2ccc(F)cc2)[C@@H]1c1ccc(O)cc1)c1ccccc1										1	1	0	0	71			TRUE	TRUE			no data	no data	FALSE					FALSE
CHEMBL506719	Q9UHC9	NPC1L1	4.1	19410454	10.1016/j.bmcl.2009.04.031	ChEMBL	CHEMBL970539	CC(C)(C)c1ccc(C(=O)NS(=O)(=O)N2CC3(CCN(C(=O)OCCc4ccccc4)CC3)c3ccccc32)cc1										1	1	0	0	72			TRUE	TRUE			no data	no data	FALSE					FALSE
CHEMBL466440	Q9UHC9	NPC1L1	4.09	19410454	10.1016/j.bmcl.2009.04.031	ChEMBL	CHEMBL970539	Cc1ccc(CCC2CCC(CNC(=O)c3cn[nH]c3)CN2C(=O)OCc2ccccc2)cc1										1	1	0	0	73			TRUE	TRUE			no data	no data	FALSE					FALSE
CHEMBL3402511	Q9UHC9	NPC1L1	4.06	25882530	10.1016/j.bmc.2015.03.067	ChEMBL	CHEMBL3405554	O=C(Cc1ccccc1)N[C@H]1C(=O)N(c2ccc(F)cc2)[C@@H]1c1ccc(O)cc1										1	1	0	0	74			TRUE	TRUE			no data	no data	FALSE					FALSE
CHEMBL4563550		NPC1L1						CC1=C(C#N)C(/C=N/N(C)c2ncc(C(F)(F)F)cc2Cl)CC(=O)N1	4-[(E)-[[3-Chloro-5-(trifluoromethyl)pyridin-2-yl]-methylhydrazinylidene]methyl]-6-methyl-2-oxo-3,4-dihydro-1H-pyridine-5-carbonitrile															32707038,							FALSE	TRUE				FALSE
CHEMBL1628570	P43005	SLC1A1	6.74	16165356, 17017964	10.1016/j.bmcl.2005.08.003,	ChEMBL, GtoPdb	CHEMBL881964, 870	N[C@@H](CC(=O)Nc1ccc2c(c1)Cc1ccccc1-2)C(=O)O	NBI-59159	2	SLC1A3, SLC1A2	6.52, 6.15	16165356					3	3	0.97	0.97	1			TRUE	TRUE	TRUE	TRUE	false	no data	FALSE					FALSE
CHEMBL2113115	P43005	SLC1A1	7.3	16165356	10.1016/j.bmcl.2005.08.003	ChEMBL	CHEMBL881964	N[C@@H](CC(=O)Nc1ccc2c(c1)Cc1cc(F)ccc1-2)C(=O)O		2	SLC1A2, SLC1A3	7.1, 7.0	16165356					3	3	1.06	1.06	1			TRUE	TRUE	TRUE	TRUE	false	no data	FALSE					FALSE
CHEMBL2113130	P43005	SLC1A1	5.7	16165356	10.1016/j.bmcl.2005.08.003	ChEMBL	CHEMBL881964	N[C@@H](CC(=O)Nc1ccc2c(c1)C(=O)c1ccccc1-2)C(=O)O		2	SLC1A3, SLC1A2	5.52, 4.89	16165356					3	3	0.91	0.91	1			TRUE	TRUE		TRUE	false	no data	FALSE					FALSE
CHEMBL4166282	P43005	SLC1A1	5.8	30011368	10.1021/acs.jmedchem.8b00700	ChEMBL	CHEMBL4150968	N#CCO[C@H](C(=O)O)[C@H](N)C(=O)O		2	SLC1A2, SLC1A3	5.56, 5.16	30011368					3	3	0.95	0.95	1			TRUE	TRUE		TRUE	false	no data	FALSE					FALSE
CHEMBL446256	P43005	SLC1A1	6	18578477	10.1021/jm800091e	ChEMBL	CHEMBL1013069	N[C@@H](C[C@@H](COCc1ccccc1)C(=O)O)C(=O)O										1	1	0	0	1			TRUE	TRUE		TRUE	no data	no data	FALSE					FALSE
CHEMBL458273	P43005	SLC1A1	5.53	27636002, 33214831, 16183084	10.1021/acs.jmedchem.6b01066, 10.1021/acsmedchemlett.0c00342,	ChEMBL, GtoPdb	CHEMBL3861226, CHEMBL4731541, 870	N[C@H](C(=O)O)[C@H](Cc1ccccc1)C(=O)O	L-&beta;-BA	2	SLC1A2, SLC1A3	4.38, 4.29	27636002, 33214831					3	3	0.43	0.43	1			TRUE	TRUE		TRUE	false	no data	FALSE					FALSE
CHEMBL480169	P43005	SLC1A1	5.52	18578477	10.1021/jm800091e	ChEMBL	CHEMBL1013069	N[C@@H](C[C@@H](CCC(=O)NCC(c1ccccc1)c1ccccc1)C(=O)O)C(=O)O		1	SLC1A2	4.06	18578477					2	2	0.15	0.15	1			TRUE	TRUE		TRUE	false	no data	FALSE					FALSE
CHEMBL288166	P43005	SLC1A1	5.23	16335922	10.1021/jm050597z	ChEMBL	CHEMBL859749	C[C@H](C[C@H](N)C(=O)O)C(=O)O	2S,4R-4-METHYLGLUTAMATE	1	SLC1A2	4.91	16335922	3	GRIK1, GRIK2, GRM6	8.52, 8.0, 5.4	10821708, 19819046	2	5	0.63	0.55	2				TRUE		TRUE	false	false	FALSE					FALSE
CHEMBL3899726	P43005	SLC1A1	5.51	27636002	10.1021/acs.jmedchem.6b01066	ChEMBL	CHEMBL3861226	N[C@H](C(=O)O)C(NS(=O)(=O)c1cccs1)C(=O)O		2	SLC1A2, SLC1A3	5.14, 5.03	27636002					3	3	0.98	0.98	2			TRUE	TRUE		TRUE	false	no data	FALSE					FALSE
CHEMBL4166966	P43005	SLC1A1	6.07	30011368	10.1021/acs.jmedchem.8b00700	ChEMBL	CHEMBL4150968	C#CCO[C@H](C(=O)O)[C@H](N)C(=O)O		2	SLC1A2, SLC1A3	5.79, 5.57	30011368					3	3	0.99	0.99	2			TRUE	TRUE		TRUE	false	no data	FALSE					FALSE
CHEMBL4168620	P43005	SLC1A1	4.55	30011368	10.1021/acs.jmedchem.8b00700	ChEMBL	CHEMBL4150968	N#CCO[C@H](C(=O)O)[C@@H](N)C(=O)O		2	SLC1A2, SLC1A3	4.09, 4.0	30011368					3	3	0.93	0.93	2			TRUE	TRUE			false	no data	FALSE					FALSE
CHEMBL457411	P43005	SLC1A1	5.61	18650095	10.1016/j.bmc.2008.07.001	ChEMBL	CHEMBL974567	N[C@H](C(=O)O)[C@H](Cc1cccc(F)c1)C(=O)O										1	1	0	0	2			TRUE	TRUE		TRUE	no data	no data	FALSE					FALSE
CHEMBL371301	P43005	SLC1A1	4.34	16392801	10.1021/jm0508336	ChEMBL	CHEMBL870602	O=C(O)[C@H]1CC[C@H]2CN[C@H](C(=O)O)[C@H]21		1	SLC1A2	4.28	20812729					2	2	0.69	0.69	3			TRUE	TRUE			false	no data	FALSE					FALSE
CHEMBL4169695	P43005	SLC1A1	5.93	30011368	10.1021/acs.jmedchem.8b00700	ChEMBL	CHEMBL4150968	N[C@H](C(=O)O)[C@H](OCc1ccsc1)C(=O)O		2	SLC1A2, SLC1A3	5.92, 5.7	30011368					3	3	1.07	1.07	3			TRUE	TRUE		TRUE	false	no data	FALSE					FALSE
CHEMBL479797	P43005	SLC1A1	5.52	18578477	10.1021/jm800091e	ChEMBL	CHEMBL1013069	N[C@@H](C[C@@H](CC(=O)O)C(=O)O)C(=O)O										1	1	0	0	3			TRUE	TRUE		TRUE	no data	no data	FALSE					FALSE
CHEMBL482081	P43005	SLC1A1	5.52	18578477	10.1021/jm800091e	ChEMBL	CHEMBL1013069	N[C@@H](C[C@@H](CCC(=O)O)C(=O)O)C(=O)O										1	1	0	0	3			TRUE	TRUE		TRUE	no data	no data	FALSE					FALSE
CHEMBL494878	P43005	SLC1A1	5.52	18578477	10.1021/jm800091e	ChEMBL	CHEMBL1013069	CCCNC(=O)CC[C@H](C[C@H](N)C(=O)O)C(=O)O										1	1	0	0	3			TRUE	TRUE		TRUE	no data	no data	FALSE					FALSE
CHEMBL500448	P43005	SLC1A1	5.52	18578477	10.1021/jm800091e	ChEMBL	CHEMBL1013069	N[C@@H](C[C@@H](CO)C(=O)O)C(=O)O										1	1	0	0	3			TRUE	TRUE		TRUE	no data	no data	FALSE					FALSE
CHEMBL518313	P43005	SLC1A1	5.52	18578477	10.1021/jm800091e	ChEMBL	CHEMBL1013069	N[C@@H](C[C@@H](CCC(=O)NCc1ccccc1)C(=O)O)C(=O)O										1	1	0	0	3			TRUE	TRUE		TRUE	no data	no data	FALSE					FALSE
CHEMBL2062780	P43005	SLC1A1	4	22594609	10.1021/jm300345z	ChEMBL	CHEMBL2067161	N#CC1=C(N)OC2=C(C(=O)CN(c3ccccc3)C2)C1c1ccccc1		2	SLC1A2, SLC1A3	4.0, 4.0	22594609					3	3	1.1	1.1	4			TRUE	TRUE			false	no data	FALSE					FALSE
CHEMBL2062782	P43005	SLC1A1	4	22594609	10.1021/jm300345z	ChEMBL	CHEMBL2067161	N#CC1=C(N)OC2=C(C(=O)CN(C(=O)c3ccccc3)C2)C1c1ccccc1		2	SLC1A2, SLC1A3	4.0, 4.0	22594609					3	3	1.1	1.1	4			TRUE	TRUE			false	no data	FALSE					FALSE
CHEMBL2312681	P43005	SLC1A1	4	23414088	10.1021/jm301433m	ChEMBL	CHEMBL2317644	N[C@@H](C[C@@H](CCNC(=O)OCc1ccccc1)C(=O)O)C(=O)O		1	SLC1A3	4.0	23414088					2	2	0.69	0.69	4			TRUE	TRUE			false	no data	FALSE					FALSE
CHEMBL457412	P43005	SLC1A1	4.68	18650095	10.1016/j.bmc.2008.07.001	ChEMBL	CHEMBL974567	N[C@H](C(=O)O)[C@@H](Cc1cccc(F)c1)C(=O)O										1	1	0	0	4			TRUE	TRUE			no data	no data	FALSE					FALSE
CHEMBL473323	P43005	SLC1A1	4	19161278	10.1021/jm8013458	ChEMBL	CHEMBL998474	N#CC1=C(N)OC2=C(C(=O)CC(c3ccccc3)C2)C1c1c[nH]c2ccccc12		2	SLC1A2, SLC1A3	4.0, 4.0	19161278					3	3	1.1	1.1	4			TRUE	TRUE			false	no data	FALSE					FALSE
CHEMBL479804	P43005	SLC1A1	5.52	18578477	10.1021/jm800091e	ChEMBL	CHEMBL1013069	NC(=O)CC[C@H](C[C@H](N)C(=O)O)C(=O)O						1	GRM4	4.0	18578478	1	2	0	0.13	4			TRUE	TRUE		TRUE	no data	false	FALSE					FALSE
CHEMBL482080	P43005	SLC1A1	5.52	18578477	10.1021/jm800091e	ChEMBL	CHEMBL1013069	COC(=O)CC[C@H](C[C@H](N)C(=O)O)C(=O)O						1	GRM4	4.0	18578478	1	2	0	0.13	4			TRUE	TRUE		TRUE	no data	false	FALSE					FALSE
CHEMBL500042	P43005	SLC1A1	5.52	18578477	10.1021/jm800091e	ChEMBL	CHEMBL1013069	CNC(=O)CC[C@H](C[C@H](N)C(=O)O)C(=O)O						1	GRM4	4.0	18578478	1	2	0	0.13	4			TRUE	TRUE		TRUE	no data	false	FALSE					FALSE
CHEMBL1231330	P43005	SLC1A1	5.02	30011368	10.1021/acs.jmedchem.8b00700	ChEMBL	CHEMBL4150968	N[C@H](C(=O)O)[C@H](O)C(=O)O												1	1							TRUE	false	false	FALSE					FALSE
CHEMBL1257519	P43005	SLC1A1	6.92	30011368, 31774679	10.1021/acs.jmedchem.8b00700, 10.1021/acs.jmedchem.9b01237	ChEMBL	CHEMBL4150968, CHEMBL4357101	N[C@H](C(=O)O)[C@H](OCc1cccc(NC(=O)c2ccc(C(F)(F)F)cc2)c1)C(=O)O	TFB-TBOA											0.82	0.82			15044631,			TRUE	TRUE	false	false	FALSE	TRUE	TRUE			FALSE
CHEMBL1628669	P43005	SLC1A1	5.72	16165356, 30011368	10.1016/j.bmcl.2005.08.003, 10.1021/acs.jmedchem.8b00700	ChEMBL	CHEMBL881964, CHEMBL4150968	N[C@@H](CC(=O)Nc1ccc(Oc2cc(F)c(F)cc2Br)cc1)C(=O)O												0.44	0.44							TRUE	false	false	FALSE					FALSE
CHEMBL1790042	P43005	SLC1A1	5.32	18650095	10.1016/j.bmc.2008.07.001	ChEMBL	CHEMBL974566	N[C@H](C(=O)O)[C@H](OCc1cccc2ccccc12)C(=O)O												0.72	0.72							TRUE	false	false	FALSE					FALSE
CHEMBL1790043	P43005	SLC1A1	5.19	18650095	10.1016/j.bmc.2008.07.001	ChEMBL	CHEMBL974566	N[C@H](C(=O)O)[C@H](OCc1ccc2ccccc2c1)C(=O)O												0.82	0.82							TRUE	false	false	FALSE					FALSE
CHEMBL1790044	P43005	SLC1A1	5.08	11078189	10.1016/s0960-894x(00)00487-x	ChEMBL	CHEMBL680700	CO[C@H](C(=O)O)[C@H](N)C(=O)O												0.59	0.59							TRUE	false	false	FALSE					FALSE
CHEMBL197176	P43005	SLC1A1	4.14	16335922	10.1021/jm050597z	ChEMBL	CHEMBL859749	CC(C)CC[C@H](C[C@H](N)C(=O)O)C(=O)O												1.01	1.01								false	false	FALSE					FALSE
CHEMBL198315	P43005	SLC1A1	6	16165356	10.1016/j.bmcl.2005.08.003	ChEMBL	CHEMBL881964	NC(CC(=O)Nc1ccc(-c2ccccc2)cc1)C(=O)O												1.02	1.02							TRUE	false	false	FALSE					FALSE
CHEMBL198618	P43005	SLC1A1	4.2	16335922	10.1021/jm050597z	ChEMBL	CHEMBL859749	N[C@@H](C[C@@H](Cc1ccccc1)C(=O)O)C(=O)O												0.88	0.88								false	false	FALSE					FALSE
CHEMBL199564	P43005	SLC1A1	4.3	16335922	10.1021/jm050597z	ChEMBL	CHEMBL859749	CC(C)[C@H](C[C@H](N)C(=O)O)C(=O)O												1.01	1.01								false	false	FALSE					FALSE
CHEMBL2062159	P43005	SLC1A1	4.28	20812729	10.1021/jm100959g	ChEMBL	CHEMBL1259929	CC(=O)[C@@]1(N)CC[C@@H]2[C@H](C(=O)O)[C@@H]21												0.11	0.11								false	false	FALSE					FALSE
CHEMBL2113110	P43005	SLC1A1	5	16165356	10.1016/j.bmcl.2005.08.003	ChEMBL	CHEMBL881964	Cc1ccccc1-c1ccc(NC(=O)C[C@H](N)C(=O)O)cc1												0.24	0.24							TRUE	false	false	FALSE					FALSE
CHEMBL2113111	P43005	SLC1A1	6.52	16165356	10.1016/j.bmcl.2005.08.003	ChEMBL	CHEMBL881964	CCc1cc(-c2ccc(F)c(Cl)c2)ccc1NC(=O)C[C@H](N)C(=O)O												1.01	1.01							TRUE	false	false	FALSE					FALSE
CHEMBL2113112	P43005	SLC1A1	6.85	16165356	10.1016/j.bmcl.2005.08.003	ChEMBL	CHEMBL881964	Cc1cc(NC(=O)C[C@H](N)C(=O)O)ccc1-c1cccc(C(F)(F)F)c1												1.09	1.09						TRUE	TRUE	false	false	FALSE					FALSE
CHEMBL2113113	P43005	SLC1A1	6.22	16165356	10.1016/j.bmcl.2005.08.003	ChEMBL	CHEMBL881964	N[C@@H](CC(=O)Nc1ccc(-c2ccc(F)c(Cl)c2)c(C(F)(F)F)c1)C(=O)O												0.99	0.99							TRUE	false	false	FALSE					FALSE
CHEMBL2113114	P43005	SLC1A1	5.15	16165356	10.1016/j.bmcl.2005.08.003	ChEMBL	CHEMBL881964	Cc1ccc(NC(=O)C[C@H](N)C(=O)O)cc1-c1cccc(C(F)(F)F)c1												1.01	1.01							TRUE	false	false	FALSE					FALSE
CHEMBL2113116	P43005	SLC1A1	6.7	16165356	10.1016/j.bmcl.2005.08.003	ChEMBL	CHEMBL881964	N[C@@H](CC(=O)Nc1ccc2c(c1)Cc1cc(Cl)ccc1-2)C(=O)O												1.06	1.06							TRUE	false	false	FALSE					FALSE
CHEMBL2113117	P43005	SLC1A1	6.19	16165356	10.1016/j.bmcl.2005.08.003	ChEMBL	CHEMBL881964	N[C@@H](CC(=O)Nc1ccc2c(c1)Cc1cc(Br)ccc1-2)C(=O)O												1	1							TRUE	false	false	FALSE					FALSE
CHEMBL2113118	P43005	SLC1A1	6.35	16165356	10.1016/j.bmcl.2005.08.003	ChEMBL	CHEMBL881964	N[C@@H](CC(=O)Nc1ccc2c(c1)Cc1c(Cl)cc(Cl)cc1-2)C(=O)O												1.05	1.05							TRUE	false	false	FALSE					FALSE
CHEMBL2113119	P43005	SLC1A1	5.62	16165356	10.1016/j.bmcl.2005.08.003	ChEMBL	CHEMBL881964	N[C@@H](CC(=O)Nc1ccc2c(c1)Cc1cc(C(F)(F)F)ccc1-2)C(=O)O												0.28	0.28							TRUE	false	false	FALSE					FALSE
CHEMBL2113120	P43005	SLC1A1	5.74	16165356	10.1016/j.bmcl.2005.08.003	ChEMBL	CHEMBL881964	N[C@@H](CC(=O)Nc1ccc2oc3cc(F)c(F)cc3c2c1)C(=O)O												0.97	0.97							TRUE	false	false	FALSE					FALSE
CHEMBL2113121	P43005	SLC1A1	4.84	16165356	10.1016/j.bmcl.2005.08.003	ChEMBL	CHEMBL881964	N[C@@H](CC(=O)Nc1ccc(Oc2ccc(F)c(F)c2)cc1)C(=O)O												0.22	0.22								false	false	FALSE					FALSE
CHEMBL2113122	P43005	SLC1A1	6.3	16165356	10.1016/j.bmcl.2005.08.003	ChEMBL	CHEMBL881964	N[C@@H](CC(=O)Nc1ccc(-c2cccc(C(F)(F)F)c2)cc1)C(=O)O												0.87	0.87							TRUE	false	false	FALSE					FALSE
CHEMBL2113123	P43005	SLC1A1	6.22	16165356	10.1016/j.bmcl.2005.08.003	ChEMBL	CHEMBL881964	Cc1cc(-c2cccc(C(F)(F)F)c2)ccc1NC(=O)C[C@H](N)C(=O)O												1.03	1.03							TRUE	false	false	FALSE					FALSE
CHEMBL2113124	P43005	SLC1A1	5.52	16165356	10.1016/j.bmcl.2005.08.003	ChEMBL	CHEMBL881964	Cc1cc(NC(=O)C[C@H](N)C(=O)O)ccc1-c1ccc(C(F)(F)F)cc1												0.37	0.37							TRUE	false	false	FALSE					FALSE
CHEMBL2113125	P43005	SLC1A1	5.82	16165356	10.1016/j.bmcl.2005.08.003	ChEMBL	CHEMBL881964	Cc1cc(NC(=O)C[C@H](N)C(=O)O)ccc1-c1ccc(Cl)cc1												0.61	0.61							TRUE	false	false	FALSE					FALSE
CHEMBL2113126	P43005	SLC1A1	6.07	16165356	10.1016/j.bmcl.2005.08.003	ChEMBL	CHEMBL881964	Cc1cc(NC(=O)C[C@H](N)C(=O)O)ccc1-c1ccc(Cl)c(Cl)c1												0.65	0.65							TRUE	false	false	FALSE					FALSE
CHEMBL2113127	P43005	SLC1A1	5.3	16165356	10.1016/j.bmcl.2005.08.003	ChEMBL	CHEMBL881964	N[C@@H](CC(=O)Nc1c(F)c(F)c(-c2cccc(C(F)(F)F)c2)c(F)c1F)C(=O)O												0.77	0.77							TRUE	false	false	FALSE					FALSE
CHEMBL2113128	P43005	SLC1A1	5.52	16165356	10.1016/j.bmcl.2005.08.003	ChEMBL	CHEMBL881964	N[C@@H](CC(=O)Nc1ccc(-c2ccc3ccccc3c2)cc1)C(=O)O												0.32	0.32							TRUE	false	false	FALSE					FALSE
CHEMBL2113129	P43005	SLC1A1	5.05	16165356	10.1016/j.bmcl.2005.08.003	ChEMBL	CHEMBL881964	N[C@@H](CC(=O)Nc1ccc(Cc2ccccc2)cc1)C(=O)O												0.48	0.48							TRUE	false	false	FALSE					FALSE
CHEMBL217407	P43005	SLC1A1	4.3	17064071	10.1021/jm060822s	ChEMBL	CHEMBL907704	N[C@H](C(=O)O)[C@@H]1CC[C@H]1C(=O)O												0.61	0.61								false	false	FALSE					FALSE
CHEMBL2373300	P43005	SLC1A1	4.29	17064071	10.1021/jm060822s	ChEMBL	CHEMBL907704	C[C@]1([C@H](N)C(=O)O)CC[C@H]1C(=O)O												0.36	0.36								false	false	FALSE					FALSE
CHEMBL274323	P43005	SLC1A1	4.7	30011368	10.1021/acs.jmedchem.8b00700	ChEMBL	CHEMBL4150968	N[C@@H](CC(=O)O)C(=O)O	ASPARTIC ACID											1.02	1.02								false	false	FALSE					FALSE
CHEMBL28885	P43005	SLC1A1	4	19161278	10.1021/jm8013458	ChEMBL	CHEMBL998474	N[C@@H](COS(=O)(=O)O)C(=O)O												0.88	0.88								false	false	FALSE					FALSE
CHEMBL372124	P43005	SLC1A1	4.43	16335922	10.1021/jm050597z	ChEMBL	CHEMBL859749	CC[C@H](C[C@H](N)C(=O)O)C(=O)O												1	1								false	false	FALSE					FALSE
CHEMBL373283	P43005	SLC1A1	6	16165356	10.1016/j.bmcl.2005.08.003	ChEMBL	CHEMBL881964	Cc1ccc(NC(=O)CC(N)C(=O)O)cc1-c1ccc(F)c(Cl)c1												0.9	0.9							TRUE	false	false	FALSE					FALSE
CHEMBL381004	P43005	SLC1A1	4.12	16335922	10.1021/jm050597z	ChEMBL	CHEMBL859749	CCCC[C@H](C[C@H](N)C(=O)O)C(=O)O												1.07	1.07								false	false	FALSE					FALSE
CHEMBL384474	P43005	SLC1A1	5	17064071	10.1021/jm060822s	ChEMBL	CHEMBL907704	N[C@H](C(=O)O)[C@@H]1CC[C@@H]1C(=O)O												0.67	0.67							TRUE	false	false	FALSE					FALSE
CHEMBL3893573	P43005	SLC1A1	4	27636002	10.1021/acs.jmedchem.6b01066	ChEMBL	CHEMBL3861226	N[C@H](C(=O)O)C(NS(=O)(=O)c1ccc([N+](=O)[O-])cc1)C(=O)O												0.77	0.77								false	false	FALSE					FALSE
CHEMBL3901844	P43005	SLC1A1	4.12	27636002	10.1021/acs.jmedchem.6b01066	ChEMBL	CHEMBL3861226	N[C@H](C(=O)O)C(NS(=O)(=O)Cc1ccccc1)C(=O)O												1.08	1.08								false	false	FALSE					FALSE
CHEMBL3902544	P43005	SLC1A1	4.51	27636002	10.1021/acs.jmedchem.6b01066	ChEMBL	CHEMBL3861226	COc1ccc(S(=O)(=O)NC(C(=O)O)[C@H](N)C(=O)O)cc1												0.65	0.65								false	false	FALSE					FALSE
CHEMBL3908017	P43005	SLC1A1	4	27636002	10.1021/acs.jmedchem.6b01066	ChEMBL	CHEMBL3861226	N[C@H](C(=O)O)C(NS(=O)(=O)c1ccc(C(F)(F)F)cc1)C(=O)O												1	1								false	false	FALSE					FALSE
CHEMBL3909952	P43005	SLC1A1	5.13	27636002	10.1021/acs.jmedchem.6b01066	ChEMBL	CHEMBL3861226	N[C@H](C(=O)O)C(NS(=O)(=O)c1ccc(F)c(F)c1)C(=O)O												0.72	0.72							TRUE	false	false	FALSE					FALSE
CHEMBL3919821	P43005	SLC1A1	4	27636002	10.1021/acs.jmedchem.6b01066	ChEMBL	CHEMBL3861226	Cc1cc(C)cc(S(=O)(=O)NC(C(=O)O)[C@H](N)C(=O)O)c1												0.67	0.67								false	false	FALSE					FALSE
CHEMBL3920012	P43005	SLC1A1	5.19	27636002	10.1021/acs.jmedchem.6b01066	ChEMBL	CHEMBL3861226	N[C@H](C(=O)O)C(NS(=O)(=O)c1ccccc1Cl)C(=O)O												0.97	0.97							TRUE	false	false	FALSE					FALSE
CHEMBL3920488	P43005	SLC1A1	4	27636002	10.1021/acs.jmedchem.6b01066	ChEMBL	CHEMBL3861226	CC(=O)c1ccc(S(=O)(=O)NC(C(=O)O)[C@H](N)C(=O)O)cc1												1.04	1.04								false	false	FALSE					FALSE
CHEMBL3920886	P43005	SLC1A1	4.99	27636002	10.1021/acs.jmedchem.6b01066	ChEMBL	CHEMBL3861226	N[C@H](C(=O)O)C(NS(=O)(=O)c1cc(F)c(F)cc1F)C(=O)O												0.74	0.74								false	false	FALSE					FALSE
CHEMBL3928498	P43005	SLC1A1	4.47	27636002	10.1021/acs.jmedchem.6b01066	ChEMBL	CHEMBL3861226	N[C@H](C(=O)O)C(NS(=O)(=O)c1ccc2ccccc2c1)C(=O)O												0.94	0.94								false	false	FALSE					FALSE
CHEMBL3936563	P43005	SLC1A1	4.5	27636002	10.1021/acs.jmedchem.6b01066	ChEMBL	CHEMBL3861226	N[C@H](C(=O)O)C(NS(=O)(=O)c1cccnc1)C(=O)O												1.07	1.07								false	false	FALSE					FALSE
CHEMBL3937517	P43005	SLC1A1	5.92	27636002	10.1021/acs.jmedchem.6b01066	ChEMBL	CHEMBL3861226	N[C@H](C(=O)O)[C@H](NS(=O)(=O)c1ccccc1)C(=O)O												1.01	1.01							TRUE	false	false	FALSE					FALSE
CHEMBL3938810	P43005	SLC1A1	5.06	27636002	10.1021/acs.jmedchem.6b01066	ChEMBL	CHEMBL3861226	Cc1ccccc1S(=O)(=O)NC(C(=O)O)[C@H](N)C(=O)O												0.97	0.97							TRUE	false	false	FALSE					FALSE
CHEMBL3939524	P43005	SLC1A1	4.69	27636002	10.1021/acs.jmedchem.6b01066	ChEMBL	CHEMBL3861226	N[C@H](C(=O)O)C(NS(=O)(=O)c1ccc(-c2ccccc2)cc1)C(=O)O												0.56	0.56								false	false	FALSE					FALSE
CHEMBL3948303	P43005	SLC1A1	5.53	27636002	10.1021/acs.jmedchem.6b01066	ChEMBL	CHEMBL3861226	Nc1ccc(S(=O)(=O)NC(C(=O)O)[C@H](N)C(=O)O)cc1												1.06	1.06							TRUE	false	false	FALSE					FALSE
CHEMBL3950379	P43005	SLC1A1	4.92	27636002	10.1021/acs.jmedchem.6b01066	ChEMBL	CHEMBL3861226	N[C@H](C(=O)O)C(NS(=O)(=O)c1cccc(Cl)c1)C(=O)O												0.96	0.96								false	false	FALSE					FALSE
CHEMBL3955047	P43005	SLC1A1	5.2	27636002	10.1021/acs.jmedchem.6b01066	ChEMBL	CHEMBL3861226	N[C@H](C(=O)O)C(NS(=O)(=O)c1ccccc1)C(=O)O												0.92	0.92							TRUE	false	false	FALSE					FALSE
CHEMBL3960774	P43005	SLC1A1	6	27636002	10.1021/acs.jmedchem.6b01066	ChEMBL	CHEMBL3861226	N[C@H](C(=O)O)C(NS(=O)(=O)c1ccc(Cl)cc1)C(=O)O												0.78	0.78							TRUE	false	false	FALSE					FALSE
CHEMBL3967211	P43005	SLC1A1	4.2	27636002	10.1021/acs.jmedchem.6b01066	ChEMBL	CHEMBL3861226	N[C@H](C(=O)O)C(NS(=O)(=O)c1cccc2ccccc12)C(=O)O												0.82	0.82								false	false	FALSE					FALSE
CHEMBL3974720	P43005	SLC1A1	5.72	27636002	10.1021/acs.jmedchem.6b01066	ChEMBL	CHEMBL3861226	Cc1ccc(S(=O)(=O)NC(C(=O)O)[C@H](N)C(=O)O)cc1												0.71	0.71							TRUE	false	false	FALSE					FALSE
CHEMBL3975687	P43005	SLC1A1	5.59	27636002	10.1021/acs.jmedchem.6b01066	ChEMBL	CHEMBL3861226	N[C@H](C(=O)O)C(NS(=O)(=O)c1ccc(Br)cc1)C(=O)O												0.57	0.57							TRUE	false	false	FALSE					FALSE
CHEMBL3983719	P43005	SLC1A1	5.69	27636002	10.1021/acs.jmedchem.6b01066	ChEMBL	CHEMBL3861226	N[C@H](C(=O)O)C(NS(=O)(=O)c1ccc(F)cc1)C(=O)O												1.02	1.02							TRUE	false	false	FALSE					FALSE
CHEMBL4159467	P43005	SLC1A1	5.47	30011368	10.1021/acs.jmedchem.8b00700	ChEMBL	CHEMBL4150968	N[C@H](C(=O)O)[C@H](OCC1CC1)C(=O)O												1.04	1.04							TRUE	false	false	FALSE					FALSE
CHEMBL4161764	P43005	SLC1A1	4.01	30011368	10.1021/acs.jmedchem.8b00700	ChEMBL	CHEMBL4150968	N[C@@H](C(=O)O)[C@H](OCC1CC1)C(=O)O												1.09	1.09								false	false	FALSE					FALSE
CHEMBL4162363	P43005	SLC1A1	6.28	30011368	10.1021/acs.jmedchem.8b00700	ChEMBL	CHEMBL4150968	N[C@H](C(=O)O)[C@H](OCc1cccc(NC(=O)c2ccccc2C(F)(F)F)c1)C(=O)O												0.73	0.73							TRUE	false	false	FALSE					FALSE
CHEMBL4163105	P43005	SLC1A1	5.93	30011368	10.1021/acs.jmedchem.8b00700	ChEMBL	CHEMBL4150968	N[C@H](C(=O)O)[C@H](OCc1cccs1)C(=O)O												1.08	1.08							TRUE	false	false	FALSE					FALSE
CHEMBL4163625	P43005	SLC1A1	4.97	30011368	10.1021/acs.jmedchem.8b00700	ChEMBL	CHEMBL4150968	N[C@H](C(=O)O)[C@H](OCC1CCCCCC1)C(=O)O												0.94	0.94								false	false	FALSE					FALSE
CHEMBL4164207	P43005	SLC1A1	5.59	30011368	10.1021/acs.jmedchem.8b00700	ChEMBL	CHEMBL4150968	N[C@H](C(=O)O)[C@H](OCC1CCCCC1)C(=O)O												0.94	0.94							TRUE	false	false	FALSE					FALSE
CHEMBL4165574	P43005	SLC1A1	5.57	30011368	10.1021/acs.jmedchem.8b00700	ChEMBL	CHEMBL4150968	N[C@H](C(=O)O)[C@H](OCC1CCCC1)C(=O)O												1.02	1.02							TRUE	false	false	FALSE					FALSE
CHEMBL4165811	P43005	SLC1A1	6.89	30011368	10.1021/acs.jmedchem.8b00700	ChEMBL	CHEMBL4150968	N[C@H](C(=O)O)[C@H](OCc1cccc(NC(=O)Cc2ccc(C(F)(F)F)cc2)c1)C(=O)O												0.76	0.76						TRUE	TRUE	false	false	FALSE					FALSE
CHEMBL4166545	P43005	SLC1A1	5.79	30011368	10.1021/acs.jmedchem.8b00700	ChEMBL	CHEMBL4150968	N[C@H](C(=O)O)[C@H](OCc1ccco1)C(=O)O												0.97	0.97							TRUE	false	false	FALSE					FALSE
CHEMBL4173045	P43005	SLC1A1	6.54	30011368	10.1021/acs.jmedchem.8b00700	ChEMBL	CHEMBL4150968	N[C@H](C(=O)O)[C@H](OCc1cccc(NC(=O)c2cccc(C(F)(F)F)c2)c1)C(=O)O												0.65	0.65							TRUE	false	false	FALSE					FALSE
CHEMBL4173825	P43005	SLC1A1	5.67	30011368	10.1021/acs.jmedchem.8b00700	ChEMBL	CHEMBL4150968	N[C@H](C(=O)O)[C@H](OCC1CCC1)C(=O)O												0.97	0.97							TRUE	false	false	FALSE					FALSE
CHEMBL4176427	P43005	SLC1A1	6.97	30011368	10.1021/acs.jmedchem.8b00700	ChEMBL	CHEMBL4150968	N[C@H](C(=O)O)[C@H](OCc1cccc(NC(=O)CCc2ccc(C(F)(F)F)cc2)c1)C(=O)O												0.46	0.46						TRUE	TRUE	false	false	FALSE					FALSE
CHEMBL4176482	P43005	SLC1A1	7.03	30011368	10.1021/acs.jmedchem.8b00700	ChEMBL	CHEMBL4150968	N[C@H](C(=O)O)[C@H](OCc1ccccc1)C(=O)Nc1ccc(Oc2cc(F)c(F)cc2Br)cc1												0.77	0.77						TRUE	TRUE	false	false	FALSE					FALSE
CHEMBL4176899	P43005	SLC1A1	4.51	30011368	10.1021/acs.jmedchem.8b00700	ChEMBL	CHEMBL4150968	N[C@@H](C(=O)O)[C@H](OCc1ccsc1)C(=O)O												1.1	1.1								false	false	FALSE					FALSE
CHEMBL4177165	P43005	SLC1A1	5.92	30011368	10.1021/acs.jmedchem.8b00700	ChEMBL	CHEMBL4150968	N[C@H](C(=O)O)[C@H](OCc1ccoc1)C(=O)O												1.07	1.07							TRUE	false	false	FALSE					FALSE
CHEMBL4177507	P43005	SLC1A1	7.26	30011368	10.1021/acs.jmedchem.8b00700	ChEMBL	CHEMBL4150968	N[C@H](C(=O)O)[C@H](OCc1ccccc1)C(=O)Nc1ccc2c(c1)Cc1ccccc1-2												0.85	0.85						TRUE	TRUE	false	false	FALSE					FALSE
CHEMBL424838	P43005	SLC1A1	6.22	16165356	10.1016/j.bmcl.2005.08.003	ChEMBL	CHEMBL881964	Cc1cc(-c2ccccc2)ccc1NC(=O)CC(N)C(=O)O												1.01	1.01							TRUE	false	false	FALSE					FALSE
CHEMBL425569	P43005	SLC1A1	6	16165356	10.1016/j.bmcl.2005.08.003	ChEMBL	CHEMBL881964	CCN1c2ccccc2Oc2ccc(NC(=O)CC(N)C(=O)O)cc21												0.97	0.97		het_666_B(3)					TRUE	false	false	TRUE					FALSE
CHEMBL451114	P43005	SLC1A1	4	19161278	10.1021/jm8013458	ChEMBL	CHEMBL998474	COc1ccc(C2C(C#N)=C(N)OC3=C2C(=O)CC(c2ccccc2)C3)cc1												0.21	0.21								false	false	FALSE					FALSE
CHEMBL460700	P43005	SLC1A1	4	19161278	10.1021/jm8013458	ChEMBL	CHEMBL998474	COc1cccc(C2C(C#N)=C(N)OC3=C2C(=O)CC(c2ccccc2)C3)c1OC												1.04	1.04								false	false	FALSE					FALSE
CHEMBL460701	P43005	SLC1A1	4	19161278	10.1021/jm8013458	ChEMBL	CHEMBL998474	N#CC1=C(N)OC2=C(C(=O)CC(c3ccccc3)C2)C1c1cccs1												0.68	0.68								false	false	FALSE					FALSE
CHEMBL461930	P43005	SLC1A1	4	19161278	10.1021/jm8013458	ChEMBL	CHEMBL998474	N#CC1=C(N)OC2=C(C(=O)CC(c3ccccc3)C2)C1c1ccc([N+](=O)[O-])cc1												0.29	0.29								false	false	FALSE					FALSE
CHEMBL462632	P43005	SLC1A1	4	19161278	10.1021/jm8013458	ChEMBL	CHEMBL998474	CSc1ccc(C2C(C#N)=C(N)OC3=C2C(=O)CC(c2ccccc2)C3)cc1												0.24	0.24								false	false	FALSE					FALSE
CHEMBL473328	P43005	SLC1A1	4	19161278	10.1021/jm8013458	ChEMBL	CHEMBL998474	N#CC1=C(N)OC2=C(C(=O)CC(c3ccccc3)C2)C1c1cccc2ccccc12												0.47	0.47								false	false	FALSE					FALSE
CHEMBL473530	P43005	SLC1A1	4	19161278	10.1021/jm8013458	ChEMBL	CHEMBL998474	N#CC1=C(N)OC2=C(C(=O)CC(c3ccccc3)C2)C1c1ccc(-c2ccccc2)cc1												0.2	0.2								false	false	FALSE					FALSE
CHEMBL474131	P43005	SLC1A1	4	19161278	10.1021/jm8013458	ChEMBL	CHEMBL998474	N#CC1=C(N)OC2=C(C(=O)CC(c3ccccc3)C2)C1Cc1ccccc1												0.93	0.93								false	false	FALSE					FALSE
CHEMBL475341	P43005	SLC1A1	5.1	11078189, 18578477, 33214831	10.1016/s0960-894x(00)00487-x, 10.1021/jm800091e, 10.1021/acsmedchemlett.0c00342	ChEMBL	CHEMBL680700, CHEMBL1016589, CHEMBL4731538	NC(C(=O)O)C(OCc1ccccc1)C(=O)O	Threo-beta-Benzyloxyaspartic acid											0.97	0.97			25981639, 26918289, 27636002, 11078189,25981639, 26918289, 276362,				TRUE	false	false	FALSE	TRUE				FALSE
CHEMBL4802463	P43005	SLC1A1	4.52	33214831	10.1021/acsmedchemlett.0c00342	ChEMBL	CHEMBL4731538	Cc1ccc(S(=O)(=O)n2cc(-c3ccccc3)c3ccc(CO[C@H](C(=O)O)[C@H](N)C(=O)O)cc32)cc1												0.77	0.77								false	false	FALSE					FALSE
CHEMBL4803097	P43005	SLC1A1	5.05	33214831	10.1021/acsmedchemlett.0c00342	ChEMBL	CHEMBL4731538	Cc1ccc(S(=O)(=O)n2cc(-c3ccsc3)c3ccc(CO[C@H](C(=O)O)[C@H](N)C(=O)O)cc32)cc1												0.62	0.62							TRUE	false	false	FALSE					FALSE
CHEMBL4803788	P43005	SLC1A1	5.12	33214831	10.1021/acsmedchemlett.0c00342	ChEMBL	CHEMBL4731538	Cc1ccc(S(=O)(=O)n2cc(-c3ccc(C(F)(F)F)cc3)c3ccc(CO[C@H](C(=O)O)[C@H](N)C(=O)O)cc32)cc1												0.78	0.78							TRUE	false	false	FALSE					FALSE
CHEMBL4804063	P43005	SLC1A1	4.74	33214831	10.1021/acsmedchemlett.0c00342	ChEMBL	CHEMBL4731538	Cc1ccc(S(=O)(=O)n2ccc3ccc(CO[C@H](C(=O)O)[C@H](N)C(=O)O)cc32)cc1												0.86	0.86								false	false	FALSE					FALSE
CHEMBL512573	P43005	SLC1A1	4	19161278	10.1021/jm8013458	ChEMBL	CHEMBL998474	N#CC1=C(N)OC2=C(C(=O)CC(c3ccccc3)C2)C1c1ccccc1F												0.35	0.35								false	false	FALSE					FALSE
CHEMBL515558	P43005	SLC1A1	4	19161278	10.1021/jm8013458	ChEMBL	CHEMBL998474	N#CC1=C(N)OC2=C(C(=O)CC(c3ccccc3)C2)C1c1ccc2ccccc2c1												0.29	0.29								false	false	FALSE					FALSE
CHEMBL515704	P43005	SLC1A1	4	19161278	10.1021/jm8013458	ChEMBL	CHEMBL998474	COc1cc(C2C(C#N)=C(N)OC3=C2C(=O)CC(c2ccccc2)C3)ccc1OCc1c(F)cccc1Cl												0.33	0.33								false	false	FALSE					FALSE
CHEMBL517413	P43005	SLC1A1	4	19161278	10.1021/jm8013458	ChEMBL	CHEMBL998474	N#CC1=C(N)OC2=C(C(=O)CC(c3ccccc3)C2)C1c1cc(Br)cs1												0.35	0.35								false	false	FALSE					FALSE
CHEMBL575060	P43005	SLC1A1	4.4	18578477, 30011368, 33214831	10.1021/jm800091e, 10.1021/acs.jmedchem.8b00700, 10.1021/acsmedchemlett.0c00342	ChEMBL	CHEMBL1013069, CHEMBL4150968, CHEMBL4731538	N[C@@H](CCC(=O)O)C(=O)O	GLUTAMIC ACID											1.01	2.04								false	false	FALSE					FALSE
CHEMBL58027	P43005	SLC1A1	4.03	16335922	10.1021/jm050597z	ChEMBL	CHEMBL859749	CCCCC[C@H](C[C@H](N)C(=O)O)C(=O)O												0.69	0.08								false	false	FALSE					FALSE
CHEMBL61997	P43005	SLC1A1	4.5	16335922	10.1021/jm050597z	ChEMBL	CHEMBL859749	CCC[C@H](C[C@H](N)C(=O)O)C(=O)O												1.01	0.3								false	false	FALSE					FALSE
CHEMBL79140	P43005	SLC1A1	5.15	11078189, 20812729, 30011368	10.1016/s0960-894x(00)00487-x, 10.1021/jm100959g, 10.1021/acs.jmedchem.8b00700,	ChEMBL, GtoPdb	CHEMBL680700, CHEMBL1259929, CHEMBL4150968, 870	N[C@H](C(=O)O)[C@H](OCc1ccccc1)C(=O)O	DL-TBOA											1.52	1.52							TRUE	false	false	FALSE					FALSE
CHEMBL863	P43005	SLC1A1	3.79		10.5281/zenodo.7361326	PubChem	1794812	N[C@@H](CS)C(=O)O	CYSTEINE											0.85	1.19								false	false	FALSE					FALSE
CHEMBL744		SLC1A1						Nc1nc2ccc(OC(F)(F)F)cc2s1	Riluzole															32707038,							FALSE	TRUE				FALSE
CHEMBL1628669	P43004	SLC1A2	7.1	16165356, 30011368, 16014807	10.1016/j.bmcl.2005.08.003, 10.1021/acs.jmedchem.8b00700,	ChEMBL, GtoPdb	CHEMBL881963, CHEMBL880445, CHEMBL4150967, 869	N[C@@H](CC(=O)Nc1ccc(Oc2cc(F)c(F)cc2Br)cc1)C(=O)O	WAY-213613	2	SLC1A3, SLC1A1	6.07, 5.72	16165356, 30011368					3	3	0.44	0.44	1		29851333, 16165356, 29851333, 16014807	TRUE	TRUE	TRUE	TRUE	false	no data	FALSE	TRUE	TRUE			FALSE
CHEMBL2062159	P43004	SLC1A2	5.89	20812729	10.1021/jm100959g	ChEMBL	CHEMBL1259930	CC(=O)[C@@]1(N)CC[C@@H]2[C@H](C(=O)O)[C@@H]21										2	2	0.11	0.11	1			TRUE	TRUE		TRUE	true	no data	FALSE					FALSE
CHEMBL2113110	P43004	SLC1A2	7	16165356	10.1016/j.bmcl.2005.08.003	ChEMBL	CHEMBL881963	Cc1ccccc1-c1ccc(NC(=O)C[C@H](N)C(=O)O)cc1		1	SLC1A3	5.7	16165356					3	3	0.24	0.24	1			TRUE	TRUE	TRUE	TRUE	false	no data	FALSE					FALSE
CHEMBL2113121	P43004	SLC1A2	6.89	16165356	10.1016/j.bmcl.2005.08.003	ChEMBL	CHEMBL881963	N[C@@H](CC(=O)Nc1ccc(Oc2ccc(F)c(F)c2)cc1)C(=O)O		1	SLC1A3	5.54	16165356					3	3	0.22	0.22	1			TRUE	TRUE	TRUE	TRUE	false	no data	FALSE					FALSE
CHEMBL2113122	P43004	SLC1A2	7.22	16165356	10.1016/j.bmcl.2005.08.003	ChEMBL	CHEMBL881963	N[C@@H](CC(=O)Nc1ccc(-c2cccc(C(F)(F)F)c2)cc1)C(=O)O		2	SLC1A3, SLC1A1	7.0, 6.3	16165356					3	3	0.87	0.87	1			TRUE	TRUE	TRUE	TRUE	false	no data	FALSE					FALSE
CHEMBL5178416	P43004	SLC1A2	9.59	36262387	10.1021/acsmedchemlett.2c00304	ChEMBL	CHEMBL5130945, CHEMBL5130982, CHEMBL5130983	COc1ccc2[nH]c(=O)c(C(c3nnnn3CCc3ccccc3)N3CCN(C4CCCCC4)CC3)cc2c1										1	1	0	0	1			TRUE	TRUE	TRUE	TRUE	no data	no data	FALSE					TRUE
CHEMBL58027	P43004	SLC1A2	4.14	16335922	10.1021/jm050597z	ChEMBL	CHEMBL859748	CCCCC[C@H](C[C@H](N)C(=O)O)C(=O)O		1	SLC1A1	4.03	16335922	2	GRIK1, GRIK2	6.57, 4.39	10821708	2	4	0.69	0.08	1				TRUE			false	false	FALSE					FALSE
CHEMBL79140	P43004	SLC1A2	5.72	11078189, 20812729, 27636002, 30011368	10.1016/s0960-894x(00)00487-x, 10.1021/jm100959g, 10.1021/acs.jmedchem.6b01066, 10.1021/acs.jmedchem.8b00700	ChEMBL	CHEMBL680698, CHEMBL1259930, CHEMBL3861225, CHEMBL4150967	N[C@H](C(=O)O)[C@H](OCc1ccccc1)C(=O)O		4	SLC1A3, SLC1A7, SLC1A6, SLC1A1	5.68, 5.5, 5.4, 5.15	11078189, 27636002, 30011368, 11677257, 11078189, 20812729, 30011368					5	5	1.52	1.52	1			TRUE	TRUE		TRUE	false	no data	FALSE					FALSE
CHEMBL2113119	P43004	SLC1A2	7	16165356	10.1016/j.bmcl.2005.08.003	ChEMBL	CHEMBL881963	N[C@@H](CC(=O)Nc1ccc2c(c1)Cc1cc(C(F)(F)F)ccc1-2)C(=O)O		1	SLC1A1	5.62	16165356					3	3	0.28	0.28	2			TRUE	TRUE	TRUE	TRUE	false	no data	FALSE					FALSE
CHEMBL3894651	P43004	SLC1A2	5.56	27636002	10.1021/acs.jmedchem.6b01066	ChEMBL	CHEMBL3861225	N[C@H](C(=O)O)C(NS(=O)(=O)c1cccc(C(F)(F)F)c1)C(=O)O										2	2	0.12	0.12	2			TRUE	TRUE		TRUE	true	no data	FALSE					FALSE
CHEMBL5202745	P43004	SLC1A2	9.1	36262387	10.1021/acsmedchemlett.2c00304	ChEMBL	CHEMBL5130945, CHEMBL5130982, CHEMBL5130983	COc1ccc2[nH]c(=O)c(C(c3nnnn3CCc3ccccc3)N3CCN(c4cccc(C(F)(F)F)c4)CC3)cc2c1										1	1	0	0	2			TRUE	TRUE	TRUE	TRUE	no data	no data	FALSE					TRUE
CHEMBL2113125	P43004	SLC1A2	6.7	16165356	10.1016/j.bmcl.2005.08.003	ChEMBL	CHEMBL881963	Cc1cc(NC(=O)C[C@H](N)C(=O)O)ccc1-c1ccc(Cl)cc1		2	SLC1A1, SLC1A3	5.82, 5.7	16165356					3	3	0.61	0.61	3			TRUE	TRUE		TRUE	false	no data	FALSE					FALSE
CHEMBL2113126	P43004	SLC1A2	7	16165356	10.1016/j.bmcl.2005.08.003	ChEMBL	CHEMBL881963	Cc1cc(NC(=O)C[C@H](N)C(=O)O)ccc1-c1ccc(Cl)c(Cl)c1		2	SLC1A3, SLC1A1	6.15, 6.07	16165356					3	3	0.65	0.65	3			TRUE	TRUE	TRUE	TRUE	false	no data	FALSE					FALSE
CHEMBL2113128	P43004	SLC1A2	6.52	16165356	10.1016/j.bmcl.2005.08.003	ChEMBL	CHEMBL881963	N[C@@H](CC(=O)Nc1ccc(-c2ccc3ccccc3c2)cc1)C(=O)O		1	SLC1A1	5.52	16165356					3	3	0.32	0.32	3			TRUE	TRUE		TRUE	false	no data	FALSE					FALSE
CHEMBL5187206	P43004	SLC1A2	8.85	35984707	10.1021/acs.jmedchem.2c00534	ChEMBL	CHEMBL5119107, CHEMBL5119113	C[C@H](C(=O)NCc1ccccc1F)N1C(=O)CCC1=O										1	1	0	0	3			TRUE	TRUE	TRUE	TRUE	no data	no data	FALSE					TRUE
CHEMBL2113113	P43004	SLC1A2	6.7	16165356	10.1016/j.bmcl.2005.08.003	ChEMBL	CHEMBL881963	N[C@@H](CC(=O)Nc1ccc(-c2ccc(F)c(Cl)c2)c(C(F)(F)F)c1)C(=O)O		2	SLC1A3, SLC1A1	6.4, 6.22	16165356					3	3	0.99	0.99	4			TRUE	TRUE		TRUE	false	no data	FALSE					FALSE
CHEMBL2113116	P43004	SLC1A2	7	16165356	10.1016/j.bmcl.2005.08.003	ChEMBL	CHEMBL881963	N[C@@H](CC(=O)Nc1ccc2c(c1)Cc1cc(Cl)ccc1-2)C(=O)O		2	SLC1A3, SLC1A1	6.82, 6.7	16165356					3	3	1.06	1.06	4			TRUE	TRUE	TRUE	TRUE	false	no data	FALSE					FALSE
CHEMBL2113124	P43004	SLC1A2	6.52	16165356	10.1016/j.bmcl.2005.08.003	ChEMBL	CHEMBL881963	Cc1cc(NC(=O)C[C@H](N)C(=O)O)ccc1-c1ccc(C(F)(F)F)cc1		1	SLC1A1	5.52	16165356					3	3	0.37	0.37	4			TRUE	TRUE		TRUE	false	no data	FALSE					FALSE
CHEMBL2373300	P43004	SLC1A2	5.18	20812729	10.1021/jm100959g	ChEMBL	CHEMBL1259930	C[C@]1([C@H](N)C(=O)O)CC[C@H]1C(=O)O		1	SLC1A1	4.29	17064071					2	2	0.36	0.36	4			TRUE	TRUE		TRUE	false	no data	FALSE					FALSE
CHEMBL4803097	P43004	SLC1A2	6.68	33214831	10.1021/acsmedchemlett.0c00342	ChEMBL	CHEMBL4731537	Cc1ccc(S(=O)(=O)n2cc(-c3ccsc3)c3ccc(CO[C@H](C(=O)O)[C@H](N)C(=O)O)cc32)cc1		1	SLC1A3	6.15	33214831					3	3	0.62	0.62	4			TRUE	TRUE		TRUE	false	no data	FALSE					FALSE
CHEMBL5181457	P43004	SLC1A2	8.42	36262387	10.1021/acsmedchemlett.2c00304	ChEMBL	CHEMBL5130945	COc1ccc(NC(=O)C(=O)N2CCN(c3ccccc3)CC2)cc1										1	1	0	0	4			TRUE	TRUE	TRUE	TRUE	no data	no data	FALSE					TRUE
CHEMBL2113112	P43004	SLC1A2	7	16165356	10.1016/j.bmcl.2005.08.003	ChEMBL	CHEMBL881963	Cc1cc(NC(=O)C[C@H](N)C(=O)O)ccc1-c1cccc(C(F)(F)F)c1		2	SLC1A3, SLC1A1	6.89, 6.85	16165356					3	3	1.09	1.09	5			TRUE	TRUE	TRUE	TRUE	false	no data	FALSE					FALSE
CHEMBL2113117	P43004	SLC1A2	6.7	16165356	10.1016/j.bmcl.2005.08.003	ChEMBL	CHEMBL881963	N[C@@H](CC(=O)Nc1ccc2c(c1)Cc1cc(Br)ccc1-2)C(=O)O		2	SLC1A3, SLC1A1	6.52, 6.19	16165356					3	3	1	1	5			TRUE	TRUE		TRUE	false	no data	FALSE					FALSE
CHEMBL2113129	P43004	SLC1A2	6	16165356	10.1016/j.bmcl.2005.08.003	ChEMBL	CHEMBL881963	N[C@@H](CC(=O)Nc1ccc(Cc2ccccc2)cc1)C(=O)O		2	SLC1A1, SLC1A3	5.05, 4.66	16165356					3	3	0.48	0.48	5			TRUE	TRUE		TRUE	false	no data	FALSE					FALSE
CHEMBL3939524	P43004	SLC1A2	6.3	27636002	10.1021/acs.jmedchem.6b01066	ChEMBL	CHEMBL3861225	N[C@H](C(=O)O)C(NS(=O)(=O)c1ccc(-c2ccccc2)cc1)C(=O)O		1	SLC1A3	5.64	27636002					3	3	0.56	0.56	5			TRUE	TRUE		TRUE	false	no data	FALSE					FALSE
CHEMBL425569	P43004	SLC1A2	6.52	16165356	10.1016/j.bmcl.2005.08.003	ChEMBL	CHEMBL881963	CCN1c2ccccc2Oc2ccc(NC(=O)CC(N)C(=O)O)cc21		2	SLC1A3, SLC1A1	6.15, 6.0	16165356					3	3	0.97	0.97	5	het_666_B(3)		TRUE	TRUE		TRUE	false	no data	TRUE					FALSE
CHEMBL4803788	P43004	SLC1A2	6.51	33214831	10.1021/acsmedchemlett.0c00342	ChEMBL	CHEMBL4731537	Cc1ccc(S(=O)(=O)n2cc(-c3ccc(C(F)(F)F)cc3)c3ccc(CO[C@H](C(=O)O)[C@H](N)C(=O)O)cc32)cc1		2	SLC1A3, SLC1A1	6.43, 5.12	33214831					3	3	0.78	0.78	5			TRUE	TRUE		TRUE	false	no data	FALSE					FALSE
CHEMBL5206486	P43004	SLC1A2	7.96	35984707	10.1021/acs.jmedchem.2c00534,	ChEMBL, GtoPdb	CHEMBL5119107, CHEMBL5119113, 869	C[C@H](C(=O)NCc1ccccc1)N1C(=O)CCC1=O	(R)-AS-1									1	1	0	0	5			TRUE	TRUE	TRUE	TRUE	no data	no data	FALSE					TRUE
CHEMBL1790042	P43004	SLC1A2	5.89	11078189	10.1016/s0960-894x(00)00487-x	ChEMBL	CHEMBL680698	N[C@H](C(=O)O)[C@H](OCc1cccc2ccccc12)C(=O)O		2	SLC1A1, SLC1A3	5.32, 4.82	18650095, 11078189					3	3	0.72	0.72	6			TRUE	TRUE		TRUE	false	no data	FALSE					FALSE
CHEMBL1790044	P43004	SLC1A2	5.7	11078189	10.1016/s0960-894x(00)00487-x	ChEMBL	CHEMBL680698	CO[C@H](C(=O)O)[C@H](N)C(=O)O		1	SLC1A1	5.08	11078189					3	3	0.59	0.59	6			TRUE	TRUE		TRUE	false	no data	FALSE					FALSE
CHEMBL2113127	P43004	SLC1A2	6	16165356	10.1016/j.bmcl.2005.08.003	ChEMBL	CHEMBL881963	N[C@@H](CC(=O)Nc1c(F)c(F)c(-c2cccc(C(F)(F)F)c2)c(F)c1F)C(=O)O		2	SLC1A1, SLC1A3	5.3, 5.22	16165356					3	3	0.77	0.77	6			TRUE	TRUE		TRUE	false	no data	FALSE					FALSE
CHEMBL373283	P43004	SLC1A2	6.3	16165356	10.1016/j.bmcl.2005.08.003	ChEMBL	CHEMBL881963	Cc1ccc(NC(=O)CC(N)C(=O)O)cc1-c1ccc(F)c(Cl)c1		2	SLC1A1, SLC1A3	6.0, 5.52	16165356					3	3	0.9	0.9	6			TRUE	TRUE		TRUE	false	no data	FALSE					FALSE
CHEMBL4164207	P43004	SLC1A2	6.31	30011368	10.1021/acs.jmedchem.8b00700	ChEMBL	CHEMBL4150967	N[C@H](C(=O)O)[C@H](OCC1CCCCC1)C(=O)O		2	SLC1A3, SLC1A1	6.2, 5.59	30011368					3	3	0.94	0.94	6			TRUE	TRUE		TRUE	false	no data	FALSE					FALSE
CHEMBL424838	P43004	SLC1A2	6.7	16165356	10.1016/j.bmcl.2005.08.003	ChEMBL	CHEMBL881963	Cc1cc(-c2ccccc2)ccc1NC(=O)CC(N)C(=O)O		2	SLC1A3, SLC1A1	6.52, 6.22	16165356					3	3	1.01	1.01	6			TRUE	TRUE		TRUE	false	no data	FALSE					FALSE
CHEMBL5208038	P43004	SLC1A2	7.45	36262387	10.1021/acsmedchemlett.2c00304	ChEMBL	CHEMBL5130945	COc1ccc(NC(=O)C(=O)NCC(c2ccccc2)N2CCN(C)CC2)cc1										1	1	0	0	6			TRUE	TRUE	TRUE	TRUE	no data	no data	FALSE					TRUE
CHEMBL1790043	P43004	SLC1A2	5.66	11078189	10.1016/s0960-894x(00)00487-x	ChEMBL	CHEMBL680698	N[C@H](C(=O)O)[C@H](OCc1ccc2ccccc2c1)C(=O)O		2	SLC1A1, SLC1A3	5.19, 4.8	18650095, 11078189					3	3	0.82	0.82	7			TRUE	TRUE		TRUE	false	no data	FALSE					FALSE
CHEMBL2113120	P43004	SLC1A2	6.3	16165356	10.1016/j.bmcl.2005.08.003	ChEMBL	CHEMBL881963	N[C@@H](CC(=O)Nc1ccc2oc3cc(F)c(F)cc3c2c1)C(=O)O		2	SLC1A3, SLC1A1	6.0, 5.74	16165356					3	3	0.97	0.97	7			TRUE	TRUE		TRUE	false	no data	FALSE					FALSE
CHEMBL2113123	P43004	SLC1A2	6.4	16165356	10.1016/j.bmcl.2005.08.003	ChEMBL	CHEMBL881963	Cc1cc(-c2cccc(C(F)(F)F)c2)ccc1NC(=O)C[C@H](N)C(=O)O		2	SLC1A1, SLC1A3	6.22, 6.0	16165356					3	3	1.03	1.03	7			TRUE	TRUE		TRUE	false	no data	FALSE					FALSE
CHEMBL217407	P43004	SLC1A2	4.68	17064071	10.1021/jm060822s	ChEMBL	CHEMBL907701	N[C@H](C(=O)O)[C@@H]1CC[C@H]1C(=O)O		1	SLC1A1	4.3	17064071					2	2	0.61	0.61	7			TRUE	TRUE			false	no data	FALSE					FALSE
CHEMBL384474	P43004	SLC1A2	5.19	17064071	10.1021/jm060822s	ChEMBL	CHEMBL907701	N[C@H](C(=O)O)[C@@H]1CC[C@@H]1C(=O)O		1	SLC1A1	5.0	17064071					2	2	0.67	0.67	7			TRUE	TRUE		TRUE	false	no data	FALSE					FALSE
CHEMBL3919821	P43004	SLC1A2	4.96	27636002	10.1021/acs.jmedchem.6b01066	ChEMBL	CHEMBL3861225	Cc1cc(C)cc(S(=O)(=O)NC(C(=O)O)[C@H](N)C(=O)O)c1		2	SLC1A3, SLC1A1	4.2, 4.0	27636002					3	3	0.67	0.67	7			TRUE	TRUE			false	no data	FALSE					FALSE
CHEMBL4804063	P43004	SLC1A2	5.72	33214831	10.1021/acsmedchemlett.0c00342	ChEMBL	CHEMBL4731537	Cc1ccc(S(=O)(=O)n2ccc3ccc(CO[C@H](C(=O)O)[C@H](N)C(=O)O)cc32)cc1		2	SLC1A3, SLC1A1	5.61, 4.74	33214831					3	3	0.86	0.86	7			TRUE	TRUE		TRUE	false	no data	FALSE					FALSE
CHEMBL5207363	P43004	SLC1A2	7.11	36262387	10.1021/acsmedchemlett.2c00304	ChEMBL	CHEMBL5130945	COc1cc2cc(C(c3nnnn3Cc3ccncc3)N3CCN(C4CCCCC4)CC3)c(=O)[nH]c2cc1OC										1	1	0	0	7			TRUE	TRUE	TRUE	TRUE	no data	no data	FALSE					TRUE
CHEMBL1618165	P43004	SLC1A2	5.85	20812729	10.1021/jm100959g	ChEMBL	CHEMBL1259930	N[C@]1(C(=O)O)C2C[C@H](C[C@H]2CCc2ccccc2)[C@@H]1C(=O)O										1	1	0	0	8			TRUE	TRUE		TRUE	no data	no data	FALSE					FALSE
CHEMBL199617	P43004	SLC1A2	4.66	16335922	10.1021/jm050597z	ChEMBL	CHEMBL859748	CC(C)C[C@H](C[C@H](N)C(=O)O)C(=O)O		1	SLC1A3	4.32	16335922					2	2	0.62	0.62	8			TRUE	TRUE			false	no data	FALSE					FALSE
CHEMBL3928498	P43004	SLC1A2	5.19	27636002	10.1021/acs.jmedchem.6b01066	ChEMBL	CHEMBL3861225	N[C@H](C(=O)O)C(NS(=O)(=O)c1ccc2ccccc2c1)C(=O)O		2	SLC1A3, SLC1A1	5.05, 4.47	27636002					3	3	0.94	0.94	8			TRUE	TRUE		TRUE	false	no data	FALSE					FALSE
CHEMBL3950379	P43004	SLC1A2	5.57	27636002	10.1021/acs.jmedchem.6b01066	ChEMBL	CHEMBL3861225	N[C@H](C(=O)O)C(NS(=O)(=O)c1cccc(Cl)c1)C(=O)O		2	SLC1A3, SLC1A1	5.42, 4.92	27636002					3	3	0.96	0.96	8			TRUE	TRUE		TRUE	false	no data	FALSE					FALSE
CHEMBL3967211	P43004	SLC1A2	4.86	27636002	10.1021/acs.jmedchem.6b01066	ChEMBL	CHEMBL3861225	N[C@H](C(=O)O)C(NS(=O)(=O)c1cccc2ccccc12)C(=O)O		2	SLC1A1, SLC1A3	4.2, 4.19	27636002					3	3	0.82	0.82	8			TRUE	TRUE			false	no data	FALSE					FALSE
CHEMBL4173825	P43004	SLC1A2	6.16	30011368	10.1021/acs.jmedchem.8b00700	ChEMBL	CHEMBL4150967	N[C@H](C(=O)O)[C@H](OCC1CCC1)C(=O)O		2	SLC1A3, SLC1A1	5.77, 5.67	30011368					3	3	0.97	0.97	8			TRUE	TRUE		TRUE	false	no data	FALSE					FALSE
CHEMBL1256243	P43004	SLC1A2	5.8	20812729	10.1021/jm100959g	ChEMBL	CHEMBL1259930	O=C(O)[C@H]1[C@H]2CN[C@H](C(=O)O)[C@H]21										1	1	0	0	9			TRUE	TRUE		TRUE	no data	no data	FALSE					FALSE
CHEMBL198315	P43004	SLC1A2	6.15	16165356	10.1016/j.bmcl.2005.08.003	ChEMBL	CHEMBL881963	NC(CC(=O)Nc1ccc(-c2ccccc2)cc1)C(=O)O		2	SLC1A1, SLC1A3	6.0, 5.7	16165356					3	3	1.02	1.02	9			TRUE	TRUE		TRUE	false	no data	FALSE					FALSE
CHEMBL3946565	P43004	SLC1A2	4.3	27636002	10.1021/acs.jmedchem.6b01066	ChEMBL	CHEMBL3861225	N[C@H](C(=O)O)C(NS(=O)(=O)c1c(Cl)cccc1Cl)C(=O)O		1	SLC1A3	4.0	27636002					2	2	0.64	0.64	9			TRUE	TRUE			false	no data	FALSE					FALSE
CHEMBL4166545	P43004	SLC1A2	6.08	30011368	10.1021/acs.jmedchem.8b00700	ChEMBL	CHEMBL4150967	N[C@H](C(=O)O)[C@H](OCc1ccco1)C(=O)O		2	SLC1A1, SLC1A3	5.79, 5.52	30011368					3	3	0.97	0.97	9			TRUE	TRUE		TRUE	false	no data	FALSE					FALSE
CHEMBL1834164	P43004	SLC1A2	5.74	36262387	10.1021/acsmedchemlett.2c00304	ChEMBL	CHEMBL5130945	Cc1ccccc1CSc1ccc(-c2ccccn2)nn1										1	1	0	0	10			TRUE	TRUE		TRUE	no data	no data	FALSE					FALSE
CHEMBL4165574	P43004	SLC1A2	6.03	30011368	10.1021/acs.jmedchem.8b00700	ChEMBL	CHEMBL4150967	N[C@H](C(=O)O)[C@H](OCC1CCCC1)C(=O)O		2	SLC1A3, SLC1A1	5.86, 5.57	30011368					3	3	1.02	1.02	10			TRUE	TRUE		TRUE	false	no data	FALSE					FALSE
CHEMBL4177165	P43004	SLC1A2	6.12	30011368	10.1021/acs.jmedchem.8b00700	ChEMBL	CHEMBL4150967	N[C@H](C(=O)O)[C@H](OCc1ccoc1)C(=O)O		2	SLC1A1, SLC1A3	5.92, 5.89	30011368					3	3	1.07	1.07	10			TRUE	TRUE		TRUE	false	no data	FALSE					FALSE
CHEMBL475341	P43004	SLC1A2	5.7	11078189, 18578477, 33214831	10.1016/s0960-894x(00)00487-x, 10.1021/jm800091e, 10.1021/acsmedchemlett.0c00342	ChEMBL	CHEMBL680698, CHEMBL1016588, CHEMBL4731537	NC(C(=O)O)C(OCc1ccccc1)C(=O)O	Threo-beta-Benzyloxyaspartic acid	2	SLC1A3, SLC1A1	5.54, 5.1	11078189, 18578477, 33214831					3	3	0.97	0.97	10		27636002, 11078189,276362,	TRUE	TRUE		TRUE	false	no data	FALSE	TRUE				FALSE
CHEMBL2113114	P43004	SLC1A2	5.16	16165356	10.1016/j.bmcl.2005.08.003	ChEMBL	CHEMBL881963	Cc1ccc(NC(=O)C[C@H](N)C(=O)O)cc1-c1cccc(C(F)(F)F)c1		2	SLC1A1, SLC1A3	5.15, 4.71	16165356					3	3	1.01	1.01	11			TRUE	TRUE		TRUE	false	no data	FALSE					FALSE
CHEMBL285369	P43004	SLC1A2	5.4	20812729	10.1021/jm100959g	ChEMBL	CHEMBL1259930	N[C@H](C(=O)O)[C@H]1C[C@H]1C(=O)O										1	1	0	0	11			TRUE	TRUE		TRUE	no data	no data	FALSE					FALSE
CHEMBL372124	P43004	SLC1A2	4.91	16335922	10.1021/jm050597z	ChEMBL	CHEMBL859748	CC[C@H](C[C@H](N)C(=O)O)C(=O)O		2	SLC1A3, SLC1A1	4.64, 4.43	16335922					3	3	1	1	11			TRUE	TRUE			false	no data	FALSE					FALSE
CHEMBL4159467	P43004	SLC1A2	5.69	30011368	10.1021/acs.jmedchem.8b00700	ChEMBL	CHEMBL4150967	N[C@H](C(=O)O)[C@H](OCC1CC1)C(=O)O		2	SLC1A1, SLC1A3	5.47, 5.35	30011368					3	3	1.04	1.04	11			TRUE	TRUE		TRUE	false	no data	FALSE					FALSE
CHEMBL4163105	P43004	SLC1A2	6.11	30011368	10.1021/acs.jmedchem.8b00700	ChEMBL	CHEMBL4150967	N[C@H](C(=O)O)[C@H](OCc1cccs1)C(=O)O		2	SLC1A1, SLC1A3	5.93, 5.92	30011368					3	3	1.08	1.08	11			TRUE	TRUE		TRUE	false	no data	FALSE					FALSE
CHEMBL199564	P43004	SLC1A2	4.76	16335922	10.1021/jm050597z	ChEMBL	CHEMBL859748	CC(C)[C@H](C[C@H](N)C(=O)O)C(=O)O		2	SLC1A3, SLC1A1	4.5, 4.3	16335922					3	3	1.01	1.01	12			TRUE	TRUE			false	no data	FALSE					FALSE
CHEMBL54336	P43004	SLC1A2	4.92	20812729	10.1021/jm100959g	ChEMBL	CHEMBL1259930	O=C(O)[C@H]1CCN[C@@H]1C(=O)O										1	1	0	0	12			TRUE	TRUE			no data	no data	FALSE					FALSE
CHEMBL1618200	P43004	SLC1A2	4.85	20812729	10.1021/jm100959g	ChEMBL	CHEMBL1259930	CCCC[C@@H]1C[C@H]2CC1[C@](N)(C(=O)O)[C@H]2C(=O)O										1	1	0	0	13			TRUE	TRUE			no data	no data	FALSE					FALSE
CHEMBL197176	P43004	SLC1A2	4.62	16335922	10.1021/jm050597z	ChEMBL	CHEMBL859748	CC(C)CC[C@H](C[C@H](N)C(=O)O)C(=O)O		2	SLC1A3, SLC1A1	4.54, 4.14	16335922					3	3	1.01	1.01	13			TRUE	TRUE			false	no data	FALSE					FALSE
CHEMBL1626263	P43004	SLC1A2	4.77	20812729	10.1021/jm100959g	ChEMBL	CHEMBL1259930	N[C@]1(C(=O)O)C2C[C@H](C[C@H]2CCc2ccc(Cl)cc2)[C@@H]1C(=O)O										1	1	0	0	14			TRUE	TRUE			no data	no data	FALSE					FALSE
CHEMBL381004	P43004	SLC1A2	4.4	16335922	10.1021/jm050597z	ChEMBL	CHEMBL859748	CCCC[C@H](C[C@H](N)C(=O)O)C(=O)O		2	SLC1A3, SLC1A1	4.31, 4.12	16335922					3	3	1.07	1.07	14			TRUE	TRUE			false	no data	FALSE					FALSE
CHEMBL3920488	P43004	SLC1A2	4.37	27636002	10.1021/acs.jmedchem.6b01066	ChEMBL	CHEMBL3861225	CC(=O)c1ccc(S(=O)(=O)NC(C(=O)O)[C@H](N)C(=O)O)cc1		2	SLC1A3, SLC1A1	4.36, 4.0	27636002					3	3	1.04	1.04	14			TRUE	TRUE			false	no data	FALSE					FALSE
CHEMBL1257287	P43004	SLC1A2	4.72	20812729	10.1021/jm100959g	ChEMBL	CHEMBL1259930	N[C@@]1(C(=O)O)C2C[C@H](CCc3ccccc3)[C@@H](C2)C1C(=O)O										1	1	0	0	15			TRUE	TRUE			no data	no data	FALSE					FALSE
CHEMBL4161764	P43004	SLC1A2	4.13	30011368	10.1021/acs.jmedchem.8b00700	ChEMBL	CHEMBL4150967	N[C@@H](C(=O)O)[C@H](OCC1CC1)C(=O)O		2	SLC1A3, SLC1A1	4.06, 4.01	30011368					3	3	1.09	1.09	15			TRUE	TRUE			false	no data	FALSE					FALSE
CHEMBL1618103	P43004	SLC1A2	4.68	20812729	10.1021/jm100959g	ChEMBL	CHEMBL1259930	N[C@]1(C(=O)O)C2C[C@H](C[C@H]2CCc2ccccc2O)[C@@H]1C(=O)O										1	1	0	0	16			TRUE	TRUE			no data	no data	FALSE					FALSE
CHEMBL2312682	P43004	SLC1A2	4.62	23414088	10.1021/jm301433m	ChEMBL	CHEMBL2317645	N#CCC[C@H](C[C@H](N)C(=O)O)C(=O)O										1	1	0	0	17			TRUE	TRUE			no data	no data	FALSE					FALSE
CHEMBL1618157	P43004	SLC1A2	4.6	20812729	10.1021/jm100959g	ChEMBL	CHEMBL1259930	CCC[C@@H]1C[C@H]2CC1[C@](N)(C(=O)O)[C@H]2C(=O)O										1	1	0	0	18			TRUE	TRUE			no data	no data	FALSE					FALSE
CHEMBL3903821	P43004	SLC1A2	4.3	27636002	10.1021/acs.jmedchem.6b01066	ChEMBL	CHEMBL3861225	CC(C)(C)c1ccc(S(=O)(=O)NC(C(=O)O)[C@H](N)C(=O)O)cc1										1	1	0	0	19			TRUE	TRUE			no data	no data	FALSE					FALSE
CHEMBL3913275	P43004	SLC1A2	4.13	27636002	10.1021/acs.jmedchem.6b01066	ChEMBL	CHEMBL3861225	N[C@H](C(=O)O)C(NC(=O)c1ccccc1)C(=O)O										1	1	0	0	20			TRUE	TRUE			no data	no data	FALSE					FALSE
CHEMBL279561	P43004	SLC1A2	4.08	18578477	10.1021/jm800091e	ChEMBL	CHEMBL1016588	CC(C)[C@H]1CN[C@H](C(=O)O)[C@H]1CC(=O)O	DIHYDROKAINATE									1	1	0	0	21		7521911, 18578477,7521911,	TRUE	TRUE			no data	no data	FALSE	TRUE				FALSE
CHEMBL1231330	P43004	SLC1A2	5.02	30011368	10.1021/acs.jmedchem.8b00700	ChEMBL	CHEMBL4150967	N[C@H](C(=O)O)[C@H](O)C(=O)O												1	1							TRUE	false	false	FALSE					FALSE
CHEMBL1257519	P43004	SLC1A2	7.88	30011368, 31774679	10.1021/acs.jmedchem.8b00700, 10.1021/acs.jmedchem.9b01237	ChEMBL	CHEMBL4150967, CHEMBL4357100	N[C@H](C(=O)O)[C@H](OCc1cccc(NC(=O)c2ccc(C(F)(F)F)cc2)c1)C(=O)O	TFB-TBOA											0.82	0.82			15044631,			TRUE	TRUE	false	false	FALSE	TRUE	TRUE			FALSE
CHEMBL161	P43004	SLC1A2	5	36262387	10.1021/acsmedchemlett.2c00304	ChEMBL	CHEMBL5130945	CO/N=C(\C(=O)N[C@@H]1C(=O)N2C(C(=O)O)=C(CSc3nc(=O)c(O)nn3C)CS[C@H]12)c1csc(N)n1	CEFTRIAXONE											0.56	1.18							TRUE	false	false	FALSE					FALSE
CHEMBL1628570	P43004	SLC1A2	6.15	16165356	10.1016/j.bmcl.2005.08.003	ChEMBL	CHEMBL881963	N[C@@H](CC(=O)Nc1ccc2c(c1)Cc1ccccc1-2)C(=O)O												0.97	0.97							TRUE	false	false	FALSE					FALSE
CHEMBL198618	P43004	SLC1A2	4.47	16335922	10.1021/jm050597z	ChEMBL	CHEMBL859748	N[C@@H](C[C@@H](Cc1ccccc1)C(=O)O)C(=O)O												0.88	0.88								false	false	FALSE					FALSE
CHEMBL2062780	P43004	SLC1A2	4	22594609	10.1021/jm300345z	ChEMBL	CHEMBL2067160	N#CC1=C(N)OC2=C(C(=O)CN(c3ccccc3)C2)C1c1ccccc1												1.1	1.1								false	false	FALSE					FALSE
CHEMBL2062782	P43004	SLC1A2	4	22594609	10.1021/jm300345z	ChEMBL	CHEMBL2067160	N#CC1=C(N)OC2=C(C(=O)CN(C(=O)c3ccccc3)C2)C1c1ccccc1												1.1	1.1								false	false	FALSE					FALSE
CHEMBL2113111	P43004	SLC1A2	6.22	16165356	10.1016/j.bmcl.2005.08.003	ChEMBL	CHEMBL881963	CCc1cc(-c2ccc(F)c(Cl)c2)ccc1NC(=O)C[C@H](N)C(=O)O												1.01	1.01							TRUE	false	false	FALSE					FALSE
CHEMBL2113115	P43004	SLC1A2	7.1	16165356	10.1016/j.bmcl.2005.08.003	ChEMBL	CHEMBL881963	N[C@@H](CC(=O)Nc1ccc2c(c1)Cc1cc(F)ccc1-2)C(=O)O												1.06	1.06						TRUE	TRUE	false	false	FALSE					FALSE
CHEMBL2113118	P43004	SLC1A2	6.52	16165356	10.1016/j.bmcl.2005.08.003	ChEMBL	CHEMBL881963	N[C@@H](CC(=O)Nc1ccc2c(c1)Cc1c(Cl)cc(Cl)cc1-2)C(=O)O												1.05	1.05							TRUE	false	false	FALSE					FALSE
CHEMBL2113130	P43004	SLC1A2	4.89	16165356	10.1016/j.bmcl.2005.08.003	ChEMBL	CHEMBL881963	N[C@@H](CC(=O)Nc1ccc2c(c1)C(=O)c1ccccc1-2)C(=O)O												0.91	0.91								false	false	FALSE					FALSE
CHEMBL242011	P43004	SLC1A2	4	24112084	10.1021/np400452n	ChEMBL	CHEMBL2433114	O=C1OC[C@H](Cc2ccc3c(c2)OCO3)[C@H]1Cc1ccc2c(c1)OCO2	HINOKININ											1.15	1.15								false	false	FALSE					FALSE
CHEMBL274323	P43004	SLC1A2	4.49	30011368	10.1021/acs.jmedchem.8b00700	ChEMBL	CHEMBL4150967	N[C@@H](CC(=O)O)C(=O)O	ASPARTIC ACID											1.02	1.02								false	false	FALSE					FALSE
CHEMBL288166	P43004	SLC1A2	4.91	16335922	10.1021/jm050597z	ChEMBL	CHEMBL859748	C[C@H](C[C@H](N)C(=O)O)C(=O)O	2S,4R-4-METHYLGLUTAMATE											0.63	0.55								false	false	FALSE					FALSE
CHEMBL371301	P43004	SLC1A2	4.28	20812729	10.1021/jm100959g	ChEMBL	CHEMBL1259930	O=C(O)[C@H]1CC[C@H]2CN[C@H](C(=O)O)[C@H]21												0.69	0.69								false	false	FALSE					FALSE
CHEMBL3893573	P43004	SLC1A2	4.3	27636002	10.1021/acs.jmedchem.6b01066	ChEMBL	CHEMBL3861225	N[C@H](C(=O)O)C(NS(=O)(=O)c1ccc([N+](=O)[O-])cc1)C(=O)O												0.77	0.77								false	false	FALSE					FALSE
CHEMBL3899726	P43004	SLC1A2	5.14	27636002	10.1021/acs.jmedchem.6b01066	ChEMBL	CHEMBL3861225	N[C@H](C(=O)O)C(NS(=O)(=O)c1cccs1)C(=O)O												0.98	0.98							TRUE	false	false	FALSE					FALSE
CHEMBL3901844	P43004	SLC1A2	4.22	27636002	10.1021/acs.jmedchem.6b01066	ChEMBL	CHEMBL3861225	N[C@H](C(=O)O)C(NS(=O)(=O)Cc1ccccc1)C(=O)O												1.08	1.08								false	false	FALSE					FALSE
CHEMBL3902544	P43004	SLC1A2	4.51	27636002	10.1021/acs.jmedchem.6b01066	ChEMBL	CHEMBL3861225	COc1ccc(S(=O)(=O)NC(C(=O)O)[C@H](N)C(=O)O)cc1												0.65	0.65								false	false	FALSE					FALSE
CHEMBL3908017	P43004	SLC1A2	4.3	27636002	10.1021/acs.jmedchem.6b01066	ChEMBL	CHEMBL3861225	N[C@H](C(=O)O)C(NS(=O)(=O)c1ccc(C(F)(F)F)cc1)C(=O)O												1	1								false	false	FALSE					FALSE
CHEMBL3909952	P43004	SLC1A2	5.46	27636002	10.1021/acs.jmedchem.6b01066	ChEMBL	CHEMBL3861225	N[C@H](C(=O)O)C(NS(=O)(=O)c1ccc(F)c(F)c1)C(=O)O												0.72	0.72							TRUE	false	false	FALSE					FALSE
CHEMBL3920012	P43004	SLC1A2	5.48	27636002	10.1021/acs.jmedchem.6b01066	ChEMBL	CHEMBL3861225	N[C@H](C(=O)O)C(NS(=O)(=O)c1ccccc1Cl)C(=O)O												0.97	0.97							TRUE	false	false	FALSE					FALSE
CHEMBL3920886	P43004	SLC1A2	4.65	27636002	10.1021/acs.jmedchem.6b01066	ChEMBL	CHEMBL3861225	N[C@H](C(=O)O)C(NS(=O)(=O)c1cc(F)c(F)cc1F)C(=O)O												0.74	0.74								false	false	FALSE					FALSE
CHEMBL3936563	P43004	SLC1A2	4.58	27636002	10.1021/acs.jmedchem.6b01066	ChEMBL	CHEMBL3861225	N[C@H](C(=O)O)C(NS(=O)(=O)c1cccnc1)C(=O)O												1.07	1.07								false	false	FALSE					FALSE
CHEMBL3937517	P43004	SLC1A2	5.62	27636002	10.1021/acs.jmedchem.6b01066	ChEMBL	CHEMBL3861225	N[C@H](C(=O)O)[C@H](NS(=O)(=O)c1ccccc1)C(=O)O												1.01	1.01							TRUE	false	false	FALSE					FALSE
CHEMBL3938810	P43004	SLC1A2	5.18	27636002	10.1021/acs.jmedchem.6b01066	ChEMBL	CHEMBL3861225	Cc1ccccc1S(=O)(=O)NC(C(=O)O)[C@H](N)C(=O)O												0.97	0.97							TRUE	false	false	FALSE					FALSE
CHEMBL3948303	P43004	SLC1A2	5.33	27636002	10.1021/acs.jmedchem.6b01066	ChEMBL	CHEMBL3861225	Nc1ccc(S(=O)(=O)NC(C(=O)O)[C@H](N)C(=O)O)cc1												1.06	1.06							TRUE	false	false	FALSE					FALSE
CHEMBL3955047	P43004	SLC1A2	5.17	27636002	10.1021/acs.jmedchem.6b01066	ChEMBL	CHEMBL3861225	N[C@H](C(=O)O)C(NS(=O)(=O)c1ccccc1)C(=O)O												0.92	0.92							TRUE	false	false	FALSE					FALSE
CHEMBL3955070	P43004	SLC1A2	4	27636002	10.1021/acs.jmedchem.6b01066	ChEMBL	CHEMBL3861225	N[C@H](C(=O)O)C(NS(=O)(=O)c1c(F)c(F)c(F)c(F)c1F)C(=O)O												0.4	0.4								false	false	FALSE					FALSE
CHEMBL3960774	P43004	SLC1A2	5.51	27636002	10.1021/acs.jmedchem.6b01066	ChEMBL	CHEMBL3861225	N[C@H](C(=O)O)C(NS(=O)(=O)c1ccc(Cl)cc1)C(=O)O												0.78	0.78							TRUE	false	false	FALSE					FALSE
CHEMBL3974720	P43004	SLC1A2	5.49	27636002	10.1021/acs.jmedchem.6b01066	ChEMBL	CHEMBL3861225	Cc1ccc(S(=O)(=O)NC(C(=O)O)[C@H](N)C(=O)O)cc1												0.71	0.71							TRUE	false	false	FALSE					FALSE
CHEMBL3975687	P43004	SLC1A2	5.31	27636002	10.1021/acs.jmedchem.6b01066	ChEMBL	CHEMBL3861225	N[C@H](C(=O)O)C(NS(=O)(=O)c1ccc(Br)cc1)C(=O)O												0.57	0.57							TRUE	false	false	FALSE					FALSE
CHEMBL3983719	P43004	SLC1A2	5.33	27636002	10.1021/acs.jmedchem.6b01066	ChEMBL	CHEMBL3861225	N[C@H](C(=O)O)C(NS(=O)(=O)c1ccc(F)cc1)C(=O)O												1.02	1.02							TRUE	false	false	FALSE					FALSE
CHEMBL4162363	P43004	SLC1A2	7.07	30011368	10.1021/acs.jmedchem.8b00700	ChEMBL	CHEMBL4150967	N[C@H](C(=O)O)[C@H](OCc1cccc(NC(=O)c2ccccc2C(F)(F)F)c1)C(=O)O												0.73	0.73						TRUE	TRUE	false	false	FALSE					FALSE
CHEMBL4163625	P43004	SLC1A2	5.61	30011368	10.1021/acs.jmedchem.8b00700	ChEMBL	CHEMBL4150967	N[C@H](C(=O)O)[C@H](OCC1CCCCCC1)C(=O)O												0.94	0.94							TRUE	false	false	FALSE					FALSE
CHEMBL4165811	P43004	SLC1A2	6.96	30011368	10.1021/acs.jmedchem.8b00700	ChEMBL	CHEMBL4150967	N[C@H](C(=O)O)[C@H](OCc1cccc(NC(=O)Cc2ccc(C(F)(F)F)cc2)c1)C(=O)O												0.76	0.76						TRUE	TRUE	false	false	FALSE					FALSE
CHEMBL4166282	P43004	SLC1A2	5.56	30011368	10.1021/acs.jmedchem.8b00700	ChEMBL	CHEMBL4150967	N#CCO[C@H](C(=O)O)[C@H](N)C(=O)O												0.95	0.95							TRUE	false	false	FALSE					FALSE
CHEMBL4166966	P43004	SLC1A2	5.79	30011368	10.1021/acs.jmedchem.8b00700	ChEMBL	CHEMBL4150967	C#CCO[C@H](C(=O)O)[C@H](N)C(=O)O												0.99	0.99							TRUE	false	false	FALSE					FALSE
CHEMBL4168620	P43004	SLC1A2	4.09	30011368	10.1021/acs.jmedchem.8b00700	ChEMBL	CHEMBL4150967	N#CCO[C@H](C(=O)O)[C@@H](N)C(=O)O												0.93	0.93								false	false	FALSE					FALSE
CHEMBL4169695	P43004	SLC1A2	5.92	30011368	10.1021/acs.jmedchem.8b00700	ChEMBL	CHEMBL4150967	N[C@H](C(=O)O)[C@H](OCc1ccsc1)C(=O)O												1.07	1.07							TRUE	false	false	FALSE					FALSE
CHEMBL4173045	P43004	SLC1A2	7.77	30011368	10.1021/acs.jmedchem.8b00700	ChEMBL	CHEMBL4150967	N[C@H](C(=O)O)[C@H](OCc1cccc(NC(=O)c2cccc(C(F)(F)F)c2)c1)C(=O)O												0.65	0.65						TRUE	TRUE	false	false	FALSE					FALSE
CHEMBL4176427	P43004	SLC1A2	7.74	30011368	10.1021/acs.jmedchem.8b00700	ChEMBL	CHEMBL4150967	N[C@H](C(=O)O)[C@H](OCc1cccc(NC(=O)CCc2ccc(C(F)(F)F)cc2)c1)C(=O)O												0.46	0.46						TRUE	TRUE	false	false	FALSE					FALSE
CHEMBL4176482	P43004	SLC1A2	7.42	30011368	10.1021/acs.jmedchem.8b00700	ChEMBL	CHEMBL4150967	N[C@H](C(=O)O)[C@H](OCc1ccccc1)C(=O)Nc1ccc(Oc2cc(F)c(F)cc2Br)cc1												0.77	0.77						TRUE	TRUE	false	false	FALSE					FALSE
CHEMBL4176899	P43004	SLC1A2	4.48	30011368	10.1021/acs.jmedchem.8b00700	ChEMBL	CHEMBL4150967	N[C@@H](C(=O)O)[C@H](OCc1ccsc1)C(=O)O												1.1	1.1								false	false	FALSE					FALSE
CHEMBL4177507	P43004	SLC1A2	7.33	30011368	10.1021/acs.jmedchem.8b00700	ChEMBL	CHEMBL4150967	N[C@H](C(=O)O)[C@H](OCc1ccccc1)C(=O)Nc1ccc2c(c1)Cc1ccccc1-2												0.85	0.85						TRUE	TRUE	false	false	FALSE					FALSE
CHEMBL451114	P43004	SLC1A2	4	19161278	10.1021/jm8013458	ChEMBL	CHEMBL998473	COc1ccc(C2C(C#N)=C(N)OC3=C2C(=O)CC(c2ccccc2)C3)cc1												0.21	0.21								false	false	FALSE					FALSE
CHEMBL458273	P43004	SLC1A2	4.38	27636002, 33214831	10.1021/acs.jmedchem.6b01066, 10.1021/acsmedchemlett.0c00342	ChEMBL	CHEMBL3861225, CHEMBL4731540	N[C@H](C(=O)O)[C@H](Cc1ccccc1)C(=O)O												0.43	0.43								false	false	FALSE					FALSE
CHEMBL460700	P43004	SLC1A2	4	19161278	10.1021/jm8013458	ChEMBL	CHEMBL998473	COc1cccc(C2C(C#N)=C(N)OC3=C2C(=O)CC(c2ccccc2)C3)c1OC												1.04	1.04								false	false	FALSE					FALSE
CHEMBL460701	P43004	SLC1A2	4	19161278	10.1021/jm8013458	ChEMBL	CHEMBL998473	N#CC1=C(N)OC2=C(C(=O)CC(c3ccccc3)C2)C1c1cccs1												0.68	0.68								false	false	FALSE					FALSE
CHEMBL461930	P43004	SLC1A2	4	19161278	10.1021/jm8013458	ChEMBL	CHEMBL998473	N#CC1=C(N)OC2=C(C(=O)CC(c3ccccc3)C2)C1c1ccc([N+](=O)[O-])cc1												0.29	0.29								false	false	FALSE					FALSE
CHEMBL462632	P43004	SLC1A2	4	19161278	10.1021/jm8013458	ChEMBL	CHEMBL998473	CSc1ccc(C2C(C#N)=C(N)OC3=C2C(=O)CC(c2ccccc2)C3)cc1												0.24	0.24								false	false	FALSE					FALSE
CHEMBL473323	P43004	SLC1A2	4	19161278	10.1021/jm8013458	ChEMBL	CHEMBL998473	N#CC1=C(N)OC2=C(C(=O)CC(c3ccccc3)C2)C1c1c[nH]c2ccccc12												1.1	1.1								false	false	FALSE					FALSE
CHEMBL473328	P43004	SLC1A2	4	19161278	10.1021/jm8013458	ChEMBL	CHEMBL998473	N#CC1=C(N)OC2=C(C(=O)CC(c3ccccc3)C2)C1c1cccc2ccccc12												0.47	0.47								false	false	FALSE					FALSE
CHEMBL473530	P43004	SLC1A2	4	19161278	10.1021/jm8013458	ChEMBL	CHEMBL998473	N#CC1=C(N)OC2=C(C(=O)CC(c3ccccc3)C2)C1c1ccc(-c2ccccc2)cc1												0.2	0.2								false	false	FALSE					FALSE
CHEMBL474131	P43004	SLC1A2	4	19161278	10.1021/jm8013458	ChEMBL	CHEMBL998473	N#CC1=C(N)OC2=C(C(=O)CC(c3ccccc3)C2)C1Cc1ccccc1												0.93	0.93								false	false	FALSE					FALSE
CHEMBL480169	P43004	SLC1A2	4.06	18578477	10.1021/jm800091e	ChEMBL	CHEMBL1016588, CHEMBL1016591	N[C@@H](C[C@@H](CCC(=O)NCC(c1ccccc1)c1ccccc1)C(=O)O)C(=O)O												0.15	0.15								false	false	FALSE					FALSE
CHEMBL4802463	P43004	SLC1A2	5.96	33214831	10.1021/acsmedchemlett.0c00342	ChEMBL	CHEMBL4731537	Cc1ccc(S(=O)(=O)n2cc(-c3ccccc3)c3ccc(CO[C@H](C(=O)O)[C@H](N)C(=O)O)cc32)cc1												0.77	0.77							TRUE	false	false	FALSE					FALSE
CHEMBL512573	P43004	SLC1A2	4	19161278	10.1021/jm8013458	ChEMBL	CHEMBL998473	N#CC1=C(N)OC2=C(C(=O)CC(c3ccccc3)C2)C1c1ccccc1F												0.35	0.35								false	false	FALSE					FALSE
CHEMBL515558	P43004	SLC1A2	4	19161278	10.1021/jm8013458	ChEMBL	CHEMBL998473	N#CC1=C(N)OC2=C(C(=O)CC(c3ccccc3)C2)C1c1ccc2ccccc2c1												0.29	0.29								false	false	FALSE					FALSE
CHEMBL515704	P43004	SLC1A2	4	19161278	10.1021/jm8013458	ChEMBL	CHEMBL998473	COc1cc(C2C(C#N)=C(N)OC3=C2C(=O)CC(c2ccccc2)C3)ccc1OCc1c(F)cccc1Cl												0.33	0.33								false	false	FALSE					FALSE
CHEMBL517413	P43004	SLC1A2	4	19161278	10.1021/jm8013458	ChEMBL	CHEMBL998473	N#CC1=C(N)OC2=C(C(=O)CC(c3ccccc3)C2)C1c1cc(Br)cs1												0.35	0.35								false	false	FALSE					FALSE
CHEMBL575060	P43004	SLC1A2	4.2	18578477, 30011368, 33214831	10.1021/jm800091e, 10.1021/acs.jmedchem.8b00700, 10.1021/acsmedchemlett.0c00342	ChEMBL	CHEMBL1016591, CHEMBL4150967, CHEMBL4731537	N[C@@H](CCC(=O)O)C(=O)O	GLUTAMIC ACID											1.01	2.04								false	false	FALSE					FALSE
CHEMBL61997	P43004	SLC1A2	4.67	16335922	10.1021/jm050597z	ChEMBL	CHEMBL859748	CCC[C@H](C[C@H](N)C(=O)O)C(=O)O												1.01	0.3								false	false	FALSE					FALSE
CHEMBL275040		SLC1A2						C=C(C)[C@H]1CN[C@H](C(=O)O)[C@H]1CC(=O)O	Kainic acid															7521911,							FALSE	TRUE				FALSE
CHEMBL4176427	P43003	SLC1A3	8.6	30011368	10.1021/acs.jmedchem.8b00700	ChEMBL	CHEMBL4150966	N[C@H](C(=O)O)[C@H](OCc1cccc(NC(=O)CCc2ccc(C(F)(F)F)cc2)c1)C(=O)O		1	SLC1A2	7.74	30011368					3	3	0.46	0.46	1			TRUE	TRUE	TRUE	TRUE	false	no data	FALSE					FALSE
CHEMBL473530	P43003	SLC1A3	5.67	19161278	10.1021/jm8013458	ChEMBL	CHEMBL998472	N#CC1=C(N)OC2=C(C(=O)CC(c3ccccc3)C2)C1c1ccc(-c2ccccc2)cc1										3	3	0.2	0.2	1			TRUE	TRUE		TRUE	true	no data	FALSE					FALSE
CHEMBL474133	P43003	SLC1A3	6.54	19161278, 20857912, 31774679,	10.1021/jm8013458, 10.1021/jm1009154, 10.1021/acs.jmedchem.9b01237, https://doi.org/10.3389/fphar.2022.872335,	ChEMBL, PubChem, GtoPdb	CHEMBL998478, CHEMBL1261598, CHEMBL4357106, 1745862, 868	COc1ccc(C2C(C#N)=C(N)OC3=C2C(=O)CC(c2cccc4ccccc24)C3)cc1	UCPH-101									1	1	0	0	1		19161278, 28424515, 19161278,19161278, 28424515,19161278	TRUE	TRUE		TRUE	no data	no data	FALSE	TRUE	TRUE			FALSE
CHEMBL1259233	P43003	SLC1A3	6.38	20857912, 22594609	10.1021/jm1009154, 10.1021/jm300345z	ChEMBL	CHEMBL1261598, CHEMBL2067159	CC1C(C#N)=C(N)OC2=C1C(=O)CC(c1cccc3ccccc13)C2	UCPH-102									1	1	0	0	2			TRUE	TRUE		TRUE	no data	no data	FALSE		TRUE			FALSE
CHEMBL3975687	P43003	SLC1A3	6.45	27636002	10.1021/acs.jmedchem.6b01066	ChEMBL	CHEMBL3861224	N[C@H](C(=O)O)C(NS(=O)(=O)c1ccc(Br)cc1)C(=O)O		2	SLC1A1, SLC1A2	5.59, 5.31	27636002					3	3	0.57	0.57	2			TRUE	TRUE		TRUE	false	no data	FALSE					FALSE
CHEMBL4173045	P43003	SLC1A3	8.21	30011368	10.1021/acs.jmedchem.8b00700	ChEMBL	CHEMBL4150966	N[C@H](C(=O)O)[C@H](OCc1cccc(NC(=O)c2cccc(C(F)(F)F)c2)c1)C(=O)O		1	SLC1A2	7.77	30011368					3	3	0.65	0.65	2			TRUE	TRUE	TRUE	TRUE	false	no data	FALSE					FALSE
CHEMBL451114	P43003	SLC1A3	5.64	19161278	10.1021/jm8013458	ChEMBL	CHEMBL998472	COc1ccc(C2C(C#N)=C(N)OC3=C2C(=O)CC(c2ccccc2)C3)cc1										3	3	0.21	0.21	2			TRUE	TRUE		TRUE	true	no data	FALSE					FALSE
CHEMBL1257519	P43003	SLC1A3	8.05	30011368, 31774679,	10.1021/acs.jmedchem.8b00700, 10.1021/acs.jmedchem.9b01237, https://doi.org/10.3389/fphar.2022.872335	ChEMBL, PubChem	CHEMBL4150966, CHEMBL4357099, 1745862	N[C@H](C(=O)O)[C@H](OCc1cccc(NC(=O)c2ccc(C(F)(F)F)cc2)c1)C(=O)O	TFB-TBOA	2	SLC1A2, SLC1A1	7.88, 6.92	30011368, 31774679					3	3	0.82	0.82	3		15044631,	TRUE	TRUE	TRUE	TRUE	false	no data	FALSE	TRUE	TRUE			FALSE
CHEMBL1259007	P43003	SLC1A3	5.49	20857912	10.1021/jm1009154	ChEMBL	CHEMBL1261598	COc1ccc(C2C(C#N)=C(N)OC3=C2C(=O)CC(c2ccc4ccccc4c2)C3)cc1										1	1	0	0	3			TRUE	TRUE		TRUE	no data	no data	FALSE					FALSE
CHEMBL3974720	P43003	SLC1A3	6.42	27636002	10.1021/acs.jmedchem.6b01066	ChEMBL	CHEMBL3861224	Cc1ccc(S(=O)(=O)NC(C(=O)O)[C@H](N)C(=O)O)cc1		2	SLC1A1, SLC1A2	5.72, 5.49	27636002					3	3	0.71	0.71	3			TRUE	TRUE		TRUE	false	no data	FALSE					FALSE
CHEMBL4162363	P43003	SLC1A3	7.51	30011368	10.1021/acs.jmedchem.8b00700	ChEMBL	CHEMBL4150966	N[C@H](C(=O)O)[C@H](OCc1cccc(NC(=O)c2ccccc2C(F)(F)F)c1)C(=O)O		2	SLC1A2, SLC1A1	7.07, 6.28	30011368					3	3	0.73	0.73	3			TRUE	TRUE	TRUE	TRUE	false	no data	FALSE					FALSE
CHEMBL4165811	P43003	SLC1A3	7.68	30011368	10.1021/acs.jmedchem.8b00700	ChEMBL	CHEMBL4150966	N[C@H](C(=O)O)[C@H](OCc1cccc(NC(=O)Cc2ccc(C(F)(F)F)cc2)c1)C(=O)O		2	SLC1A2, SLC1A1	6.96, 6.89	30011368					3	3	0.76	0.76	3			TRUE	TRUE	TRUE	TRUE	false	no data	FALSE					FALSE
CHEMBL4176482	P43003	SLC1A3	7.96	30011368	10.1021/acs.jmedchem.8b00700	ChEMBL	CHEMBL4150966	N[C@H](C(=O)O)[C@H](OCc1ccccc1)C(=O)Nc1ccc(Oc2cc(F)c(F)cc2Br)cc1		2	SLC1A2, SLC1A1	7.42, 7.03	30011368					3	3	0.77	0.77	3			TRUE	TRUE	TRUE	TRUE	false	no data	FALSE					FALSE
CHEMBL462632	P43003	SLC1A3	5.56	19161278	10.1021/jm8013458	ChEMBL	CHEMBL998472	CSc1ccc(C2C(C#N)=C(N)OC3=C2C(=O)CC(c2ccccc2)C3)cc1										3	3	0.24	0.24	3			TRUE	TRUE		TRUE	true	no data	FALSE					FALSE
CHEMBL474132	P43003	SLC1A3	5.49	19161278	10.1021/jm8013458	ChEMBL	CHEMBL998472	COc1ccc(C2C(C#N)=C(N)OC3=C2C(=O)CC(c2ccccc2Cl)C3)cc1										1	1	0	0	3			TRUE	TRUE		TRUE	no data	no data	FALSE					FALSE
CHEMBL2062786	P43003	SLC1A3	5.43	22594609	10.1021/jm300345z	ChEMBL	CHEMBL2067159	C[C@H](c1ccccc1)N1CC(=O)C2=C(C1)OC(N)=C(C#N)[C@H]2c1ccccc1										1	1	0	0	4			TRUE	TRUE		TRUE	no data	no data	FALSE					FALSE
CHEMBL3909952	P43003	SLC1A3	6.1	27636002	10.1021/acs.jmedchem.6b01066	ChEMBL	CHEMBL3861224	N[C@H](C(=O)O)C(NS(=O)(=O)c1ccc(F)c(F)c1)C(=O)O		2	SLC1A2, SLC1A1	5.46, 5.13	27636002					3	3	0.72	0.72	4			TRUE	TRUE		TRUE	false	no data	FALSE					FALSE
CHEMBL3960774	P43003	SLC1A3	6.5	27636002	10.1021/acs.jmedchem.6b01066	ChEMBL	CHEMBL3861224	N[C@H](C(=O)O)C(NS(=O)(=O)c1ccc(Cl)cc1)C(=O)O		2	SLC1A1, SLC1A2	6.0, 5.51	27636002					3	3	0.78	0.78	4			TRUE	TRUE		TRUE	false	no data	FALSE					FALSE
CHEMBL4177507	P43003	SLC1A3	7.93	30011368	10.1021/acs.jmedchem.8b00700	ChEMBL	CHEMBL4150966	N[C@H](C(=O)O)[C@H](OCc1ccccc1)C(=O)Nc1ccc2c(c1)Cc1ccccc1-2		2	SLC1A2, SLC1A1	7.33, 7.26	30011368					3	3	0.85	0.85	4			TRUE	TRUE	TRUE	TRUE	false	no data	FALSE					FALSE
CHEMBL461930	P43003	SLC1A3	5.44	19161278	10.1021/jm8013458	ChEMBL	CHEMBL998472	N#CC1=C(N)OC2=C(C(=O)CC(c3ccccc3)C2)C1c1ccc([N+](=O)[O-])cc1		2	SLC1A1, SLC1A2	4.0, 4.0	19161278					3	3	0.29	0.29	4			TRUE	TRUE		TRUE	false	no data	FALSE					FALSE
CHEMBL515558	P43003	SLC1A3	5.44	19161278	10.1021/jm8013458	ChEMBL	CHEMBL998472	N#CC1=C(N)OC2=C(C(=O)CC(c3ccccc3)C2)C1c1ccc2ccccc2c1		2	SLC1A1, SLC1A2	4.0, 4.0	19161278					3	3	0.29	0.29	4			TRUE	TRUE		TRUE	false	no data	FALSE					FALSE
CHEMBL1258989	P43003	SLC1A3	5.41	20857912, 22594609	10.1021/jm1009154, 10.1021/jm300345z	ChEMBL	CHEMBL1261598, CHEMBL2067159	N#CC1=C(N)OC2=C(C(=O)CC(c3ccccc3)C2)C1c1ccccc1										1	1	0	0	5			TRUE	TRUE		TRUE	no data	no data	FALSE					FALSE
CHEMBL2113111	P43003	SLC1A3	6.7	16165356	10.1016/j.bmcl.2005.08.003	ChEMBL	CHEMBL881962	CCc1cc(-c2ccc(F)c(Cl)c2)ccc1NC(=O)C[C@H](N)C(=O)O		2	SLC1A1, SLC1A2	6.52, 6.22	16165356					3	3	1.01	1.01	5			TRUE	TRUE		TRUE	false	no data	FALSE					FALSE
CHEMBL3902544	P43003	SLC1A3	5.39	27636002	10.1021/acs.jmedchem.6b01066	ChEMBL	CHEMBL3861224	COc1ccc(S(=O)(=O)NC(C(=O)O)[C@H](N)C(=O)O)cc1		2	SLC1A1, SLC1A2	4.51, 4.51	27636002					3	3	0.65	0.65	5			TRUE	TRUE		TRUE	false	no data	FALSE					FALSE
CHEMBL3920886	P43003	SLC1A3	5.6	27636002	10.1021/acs.jmedchem.6b01066	ChEMBL	CHEMBL3861224	N[C@H](C(=O)O)C(NS(=O)(=O)c1cc(F)c(F)cc1F)C(=O)O		2	SLC1A1, SLC1A2	4.99, 4.65	27636002					3	3	0.74	0.74	5			TRUE	TRUE		TRUE	false	no data	FALSE					FALSE
CHEMBL4802463	P43003	SLC1A3	6	33214831	10.1021/acsmedchemlett.0c00342	ChEMBL	CHEMBL4731536	Cc1ccc(S(=O)(=O)n2cc(-c3ccccc3)c3ccc(CO[C@H](C(=O)O)[C@H](N)C(=O)O)cc32)cc1		2	SLC1A2, SLC1A1	5.96, 4.52	33214831					3	3	0.77	0.77	5			TRUE	TRUE		TRUE	false	no data	FALSE					FALSE
CHEMBL515704	P43003	SLC1A3	5.37	19161278	10.1021/jm8013458	ChEMBL	CHEMBL998472	COc1cc(C2C(C#N)=C(N)OC3=C2C(=O)CC(c2ccccc2)C3)ccc1OCc1c(F)cccc1Cl		2	SLC1A1, SLC1A2	4.0, 4.0	19161278					3	3	0.33	0.33	5			TRUE	TRUE		TRUE	false	no data	FALSE					FALSE
CHEMBL61997	P43003	SLC1A3	4.94	16335922	10.1021/jm050597z	ChEMBL	CHEMBL859747	CCC[C@H](C[C@H](N)C(=O)O)C(=O)O		2	SLC1A2, SLC1A1	4.67, 4.5	16335922	2	GRIK1, GRIK2	6.91, 5.61	10821708	3	5	1.01	0.3	5				TRUE			false	false	FALSE					FALSE
CHEMBL2113118	P43003	SLC1A3	6.7	16165356	10.1016/j.bmcl.2005.08.003	ChEMBL	CHEMBL881962	N[C@@H](CC(=O)Nc1ccc2c(c1)Cc1c(Cl)cc(Cl)cc1-2)C(=O)O		2	SLC1A2, SLC1A1	6.52, 6.35	16165356					3	3	1.05	1.05	6			TRUE	TRUE		TRUE	false	no data	FALSE					FALSE
CHEMBL3920012	P43003	SLC1A3	5.76	27636002	10.1021/acs.jmedchem.6b01066	ChEMBL	CHEMBL3861224	N[C@H](C(=O)O)C(NS(=O)(=O)c1ccccc1Cl)C(=O)O		2	SLC1A2, SLC1A1	5.48, 5.19	27636002					3	3	0.97	0.97	6			TRUE	TRUE		TRUE	false	no data	FALSE					FALSE
CHEMBL3937517	P43003	SLC1A3	6.1	27636002	10.1021/acs.jmedchem.6b01066	ChEMBL	CHEMBL3861224	N[C@H](C(=O)O)[C@H](NS(=O)(=O)c1ccccc1)C(=O)O		2	SLC1A1, SLC1A2	5.92, 5.62	27636002					3	3	1.01	1.01	6			TRUE	TRUE		TRUE	false	no data	FALSE					FALSE
CHEMBL3955047	P43003	SLC1A3	5.7	27636002	10.1021/acs.jmedchem.6b01066	ChEMBL	CHEMBL3861224	N[C@H](C(=O)O)C(NS(=O)(=O)c1ccccc1)C(=O)O		2	SLC1A1, SLC1A2	5.2, 5.17	27636002					3	3	0.92	0.92	6			TRUE	TRUE		TRUE	false	no data	FALSE					FALSE
CHEMBL516954	P43003	SLC1A3	5.4	19161278	10.1021/jm8013458	ChEMBL	CHEMBL998472	N#CC1=C(N)OC2=C(C(=O)CC(c3ccccc3)C2)C1c1ccc2c(c1)OCO2										1	1	0	0	6			TRUE	TRUE		TRUE	no data	no data	FALSE					FALSE
CHEMBL517413	P43003	SLC1A3	5.33	19161278	10.1021/jm8013458	ChEMBL	CHEMBL998472	N#CC1=C(N)OC2=C(C(=O)CC(c3ccccc3)C2)C1c1cc(Br)cs1		2	SLC1A1, SLC1A2	4.0, 4.0	19161278					3	3	0.35	0.35	6			TRUE	TRUE		TRUE	false	no data	FALSE					FALSE
CHEMBL1258990	P43003	SLC1A3	5.31	20857912, 22594609	10.1021/jm1009154, 10.1021/jm300345z	ChEMBL	CHEMBL1261598, CHEMBL2067159	COc1ccc(C2C(C#N)=C(N)OC3=C2C(=O)CC(Cc2ccccc2)C3)cc1										1	1	0	0	7			TRUE	TRUE		TRUE	no data	no data	FALSE					FALSE
CHEMBL3983719	P43003	SLC1A3	5.79	27636002	10.1021/acs.jmedchem.6b01066	ChEMBL	CHEMBL3861224	N[C@H](C(=O)O)C(NS(=O)(=O)c1ccc(F)cc1)C(=O)O		2	SLC1A1, SLC1A2	5.69, 5.33	27636002					3	3	1.02	1.02	7			TRUE	TRUE		TRUE	false	no data	FALSE					FALSE
CHEMBL4163625	P43003	SLC1A3	5.65	30011368	10.1021/acs.jmedchem.8b00700	ChEMBL	CHEMBL4150966	N[C@H](C(=O)O)[C@H](OCC1CCCCCC1)C(=O)O		2	SLC1A2, SLC1A1	5.61, 4.97	30011368					3	3	0.94	0.94	7			TRUE	TRUE		TRUE	false	no data	FALSE					FALSE
CHEMBL512573	P43003	SLC1A3	5.32	20857912	10.1021/jm1009154	ChEMBL	CHEMBL1261598	N#CC1=C(N)OC2=C(C(=O)CC(c3ccccc3)C2)C1c1ccccc1F		2	SLC1A1, SLC1A2	4.0, 4.0	19161278					3	3	0.35	0.35	7			TRUE	TRUE		TRUE	false	no data	FALSE					FALSE
CHEMBL2062783	P43003	SLC1A3	5.28	22594609	10.1021/jm300345z	ChEMBL	CHEMBL2067159	C[C@@H](c1ccccc1)N1CC(=O)C2=C(C1)OC(N)=C(C#N)[C@H]2c1ccccc1										1	1	0	0	8			TRUE	TRUE		TRUE	no data	no data	FALSE					FALSE
CHEMBL3938810	P43003	SLC1A3	5.56	27636002	10.1021/acs.jmedchem.6b01066	ChEMBL	CHEMBL3861224	Cc1ccccc1S(=O)(=O)NC(C(=O)O)[C@H](N)C(=O)O		2	SLC1A2, SLC1A1	5.18, 5.06	27636002					3	3	0.97	0.97	8			TRUE	TRUE		TRUE	false	no data	FALSE					FALSE
CHEMBL3948303	P43003	SLC1A3	5.63	27636002	10.1021/acs.jmedchem.6b01066	ChEMBL	CHEMBL3861224	Nc1ccc(S(=O)(=O)NC(C(=O)O)[C@H](N)C(=O)O)cc1		2	SLC1A1, SLC1A2	5.53, 5.33	27636002					3	3	1.06	1.06	8			TRUE	TRUE		TRUE	false	no data	FALSE					FALSE
CHEMBL3955070	P43003	SLC1A3	4.79	27636002	10.1021/acs.jmedchem.6b01066	ChEMBL	CHEMBL3861224	N[C@H](C(=O)O)C(NS(=O)(=O)c1c(F)c(F)c(F)c(F)c1F)C(=O)O		1	SLC1A2	4.0	27636002					2	2	0.4	0.4	8			TRUE	TRUE			false	no data	FALSE					FALSE
CHEMBL473328	P43003	SLC1A3	5.13	19161278	10.1021/jm8013458	ChEMBL	CHEMBL998472	N#CC1=C(N)OC2=C(C(=O)CC(c3ccccc3)C2)C1c1cccc2ccccc12		2	SLC1A1, SLC1A2	4.0, 4.0	19161278					3	3	0.47	0.47	8			TRUE	TRUE		TRUE	false	no data	FALSE					FALSE
CHEMBL1231330	P43003	SLC1A3	5.41	30011368	10.1021/acs.jmedchem.8b00700	ChEMBL	CHEMBL4150966	N[C@H](C(=O)O)[C@H](O)C(=O)O		2	SLC1A1, SLC1A2	5.02, 5.02	30011368					3	3	1	1	9			TRUE	TRUE		TRUE	false	no data	FALSE					FALSE
CHEMBL198618	P43003	SLC1A3	4.91	16335922	10.1021/jm050597z	ChEMBL	CHEMBL859747	N[C@@H](C[C@@H](Cc1ccccc1)C(=O)O)C(=O)O		2	SLC1A2, SLC1A1	4.47, 4.2	16335922					3	3	0.88	0.88	9			TRUE	TRUE			false	no data	FALSE					FALSE
CHEMBL3893573	P43003	SLC1A3	4.89	27636002	10.1021/acs.jmedchem.6b01066	ChEMBL	CHEMBL3861224	N[C@H](C(=O)O)C(NS(=O)(=O)c1ccc([N+](=O)[O-])cc1)C(=O)O		2	SLC1A2, SLC1A1	4.3, 4.0	27636002					3	3	0.77	0.77	9			TRUE	TRUE			false	no data	FALSE					FALSE
CHEMBL460701	P43003	SLC1A3	4.85	19161278	10.1021/jm8013458	ChEMBL	CHEMBL998472	N#CC1=C(N)OC2=C(C(=O)CC(c3ccccc3)C2)C1c1cccs1		2	SLC1A1, SLC1A2	4.0, 4.0	19161278					3	3	0.68	0.68	9			TRUE	TRUE			false	no data	FALSE					FALSE
CHEMBL474333	P43003	SLC1A3	5.13	19161278	10.1021/jm8013458	ChEMBL	CHEMBL998472	N#CC1=C(N)OC2=C(C(=O)CC(c3ccco3)C2)C1c1ccccc1										1	1	0	0	9			TRUE	TRUE		TRUE	no data	no data	FALSE					FALSE
CHEMBL274323	P43003	SLC1A3	4.93	30011368,	10.1021/acs.jmedchem.8b00700, https://doi.org/10.3389/fphar.2022.872335	ChEMBL, PubChem	CHEMBL4150966, 1745862, 1745864	N[C@@H](CC(=O)O)C(=O)O	ASPARTIC ACID	2	SLC1A1, SLC1A2	4.7, 4.49	30011368					3	3	1.02	1.02	10			TRUE	TRUE			false	no data	FALSE					FALSE
CHEMBL474063	P43003	SLC1A3	5.04	20857912, 22594609	10.1021/jm1009154, 10.1021/jm300345z	ChEMBL	CHEMBL1261598, CHEMBL2067159	CC1C(C#N)=C(N)OC2=C1C(=O)CC(c1ccccc1)C2										1	1	0	0	10			TRUE	TRUE		TRUE	no data	no data	FALSE					FALSE
CHEMBL474131	P43003	SLC1A3	4.51	19161278	10.1021/jm8013458	ChEMBL	CHEMBL998472	N#CC1=C(N)OC2=C(C(=O)CC(c3ccccc3)C2)C1Cc1ccccc1		2	SLC1A1, SLC1A2	4.0, 4.0	19161278					3	3	0.93	0.93	10			TRUE	TRUE			false	no data	FALSE					FALSE
CHEMBL575060	P43003	SLC1A3	4.65	18578477, 33214831,	10.1021/jm800091e, 10.1021/acsmedchemlett.0c00342, https://doi.org/10.3389/fphar.2022.872335	ChEMBL, PubChem	CHEMBL1016590, CHEMBL4731536, 1745862, 1745864	N[C@@H](CCC(=O)O)C(=O)O	GLUTAMIC ACID	2	SLC1A1, SLC1A2	4.4, 4.2	18578477, 30011368, 33214831	17	GRM8, GRIK5, GRIK3, GRM3, GRM7, GRM1, GRM4, GRM5, GRIA4, GRIK2, GRM2, GRIA2, GRM6, GRIA1, GRIK1, GRIA3, GSR	6.63, 6.14, 6.1, 6.0, 5.93, 5.8, 5.49, 5.36, 5.31, 5.28, 5.19, 4.86, 4.7, 4.66, 4.66, 4.62, 4.32	10893301, 15603952, 10969973, 9357531, 10969973, 10397508, 10893301, 26313429, 26814576, 10673095, 8759641, 9572889, 10893301, 17725337, 19042134, 7738999, 8759641, 9572889, 10893301, 12109902, 17725337, 19042134, 7738999, 9572889, 10893301, 17725337, 19042134, 29939744, 10969973, 17672447, 30943028, 11720869, 7738999, 8759641, 9572889, 10893301, 12109902, 17350267, 17725337, 19042134, 21232953, …	3	20	1.01	2.04	10				TRUE			false	false	FALSE					FALSE
CHEMBL3908017	P43003	SLC1A3	4.51	27636002	10.1021/acs.jmedchem.6b01066	ChEMBL	CHEMBL3861224	N[C@H](C(=O)O)C(NS(=O)(=O)c1ccc(C(F)(F)F)cc1)C(=O)O		2	SLC1A2, SLC1A1	4.3, 4.0	27636002					3	3	1	1	11			TRUE	TRUE			false	no data	FALSE					FALSE
CHEMBL3936563	P43003	SLC1A3	4.74	27636002	10.1021/acs.jmedchem.6b01066	ChEMBL	CHEMBL3861224	N[C@H](C(=O)O)C(NS(=O)(=O)c1cccnc1)C(=O)O		2	SLC1A2, SLC1A1	4.58, 4.5	27636002					3	3	1.07	1.07	11			TRUE	TRUE			false	no data	FALSE					FALSE
CHEMBL504467	P43003	SLC1A3	5	19161278	10.1021/jm8013458	ChEMBL	CHEMBL998472	N#CC1=C(N)OC2=C(C(=O)CC(c3cccs3)C2)C1c1ccc([N+](=O)[O-])cc1										1	1	0	0	11			TRUE	TRUE		TRUE	no data	no data	FALSE					FALSE
CHEMBL3901844	P43003	SLC1A3	4.31	27636002	10.1021/acs.jmedchem.6b01066	ChEMBL	CHEMBL3861224	N[C@H](C(=O)O)C(NS(=O)(=O)Cc1ccccc1)C(=O)O		2	SLC1A2, SLC1A1	4.22, 4.12	27636002					3	3	1.08	1.08	12			TRUE	TRUE			false	no data	FALSE					FALSE
CHEMBL4176899	P43003	SLC1A3	4.53	30011368	10.1021/acs.jmedchem.8b00700	ChEMBL	CHEMBL4150966	N[C@@H](C(=O)O)[C@H](OCc1ccsc1)C(=O)O		2	SLC1A1, SLC1A2	4.51, 4.48	30011368					3	3	1.1	1.1	12			TRUE	TRUE			false	no data	FALSE					FALSE
CHEMBL460700	P43003	SLC1A3	4.3	19161278	10.1021/jm8013458	ChEMBL	CHEMBL998472	COc1cccc(C2C(C#N)=C(N)OC3=C2C(=O)CC(c2ccccc2)C3)c1OC		2	SLC1A1, SLC1A2	4.0, 4.0	19161278					3	3	1.04	1.04	12			TRUE	TRUE			false	no data	FALSE					FALSE
CHEMBL516213	P43003	SLC1A3	4.96	19161278	10.1021/jm8013458	ChEMBL	CHEMBL998472	COc1ccc(C2C(C#N)=C(N)OC3=C2C(=O)CC(c2ccc(OC)c(OC)c2)C3)cc1										1	1	0	0	12			TRUE	TRUE			no data	no data	FALSE					FALSE
CHEMBL4456318	P43003	SLC1A3	4.95	27626828	10.1021/acs.jmedchem.6b01058	ChEMBL	CHEMBL4430907	CCOC(=O)CN1C(=O)S/C(=C\c2ccc(-c3cc(C(=O)O)ccc3OC)o2)C1=O										1	1	0	0	13	ene_rhod_G(7)		TRUE	TRUE			no data	no data	TRUE					FALSE
CHEMBL2207073	P43003	SLC1A3	4.85	23072958	10.1016/j.bmc.2012.09.049	ChEMBL	CHEMBL2214981	CCN(CC)c1ccc2c(C3CC(=O)C4=C(C3)OC(N)=C(C#N)C4C)cc(=O)oc2c1										1	1	0	0	14			TRUE	TRUE			no data	no data	FALSE					FALSE
CHEMBL569154	P43003	SLC1A3	4.81	27626828	10.1021/acs.jmedchem.6b01058	ChEMBL	CHEMBL4430907	CCOC(=O)CN1C(=O)S/C(=C\c2ccc(-c3cc(C(=O)O)ccc3Cl)o2)C1=O	4-Chloro-3-[5-[[3-(2-ethoxy-2-oxoethyl)-2,4-dioxo-1,3-thiazolidin-5-ylidene]methyl]furan-2-yl]benzoic acid									1	1	0	0	15	ene_rhod_G(7)	32707038,	TRUE	TRUE			no data	no data	TRUE	TRUE				FALSE
CHEMBL2062781	P43003	SLC1A3	4.79	22594609	10.1021/jm300345z	ChEMBL	CHEMBL2067159	N#CC1=C(N)OC2=C(C(=O)CN(Cc3ccccc3)C2)C1c1ccccc1										1	1	0	0	16			TRUE	TRUE			no data	no data	FALSE					FALSE
CHEMBL2207074	P43003	SLC1A3	4.78	23072958	10.1016/j.bmc.2012.09.049	ChEMBL	CHEMBL2214981	COc1ccc2c(C3CC(=O)C4=C(C3)OC(N)=C(C#N)C4C)cc(=O)oc2c1										1	1	0	0	17			TRUE	TRUE			no data	no data	FALSE					FALSE
CHEMBL4574162	P43003	SLC1A3	4.64	27626828	10.1021/acs.jmedchem.6b01058	ChEMBL	CHEMBL4430907	COC(=O)CN1C(=O)S/C(=C\c2ccc(-c3cc(C(=O)O)ccc3Cl)o2)C1=O										1	1	0	0	18	ene_rhod_G(7)		TRUE	TRUE			no data	no data	TRUE					FALSE
CHEMBL4579781	P43003	SLC1A3	4.57	27626828	10.1021/acs.jmedchem.6b01058	ChEMBL	CHEMBL4430907	CCOC(=O)CN1C(=O)S/C(=C\c2cccc(-c3cc(C(=O)O)ccc3Cl)c2)C1=O										1	1	0	0	19	ene_rhod_G(7)		TRUE	TRUE			no data	no data	TRUE					FALSE
CHEMBL516194	P43003	SLC1A3	4.51	19161278	10.1021/jm8013458	ChEMBL	CHEMBL998472	N#CC1=C(N)OC2=C(C(=O)CC(c3ccccc3)C2)C1c1cccnc1										1	1	0	0	20			TRUE	TRUE			no data	no data	FALSE					FALSE
CHEMBL4473763	P43003	SLC1A3	4.46	27626828	10.1021/acs.jmedchem.6b01058	ChEMBL	CHEMBL4430907	COC(=O)C(C)N1C(=O)S/C(=C\c2ccc(-c3cc(C(=O)O)ccc3Cl)o2)C1=O										1	1	0	0	21	ene_rhod_G(7)		TRUE	TRUE			no data	no data	TRUE					FALSE
CHEMBL4463386	P43003	SLC1A3	4.42	27626828	10.1021/acs.jmedchem.6b01058	ChEMBL	CHEMBL4430907	CCOC(=O)CN1C(=O)S/C(=C\c2ccc(-c3cc(C(=O)O)cc4ccccc34)o2)C1=O										1	1	0	0	22	ene_rhod_G(7)		TRUE	TRUE			no data	no data	TRUE					FALSE
CHEMBL3896313	P43003	SLC1A3	4.13	27636002	10.1021/acs.jmedchem.6b01066	ChEMBL	CHEMBL3861224	N[C@H](C(=O)O)C(NC(=O)Oc1ccccc1)C(=O)O										1	1	0	0	23			TRUE	TRUE			no data	no data	FALSE					FALSE
CHEMBL1259025	P43003	SLC1A3	4.12	20857912	10.1021/jm1009154	ChEMBL	CHEMBL1261598	CC(C)(C)OC(=O)C1=C(N)OC2=C(C(=O)CC(c3ccccc3)C2)C1c1ccccc1										1	1	0	0	24			TRUE	TRUE			no data	no data	FALSE					FALSE
CHEMBL1259026	P43003	SLC1A3	4	20857912	10.1021/jm1009154	ChEMBL	CHEMBL1261598	NC(=O)C1=C(N)OC2=C(C(=O)CC(c3ccccc3)C2)C1c1ccccc1										1	1	0	0	25			TRUE	TRUE			no data	no data	FALSE					FALSE
CHEMBL1259044	P43003	SLC1A3	4	20857912	10.1021/jm1009154	ChEMBL	CHEMBL1261598	NC1=CC(c2ccccc2)C2=C(CC(c3ccccc3)CC2=O)O1										1	1	0	0	25			TRUE	TRUE			no data	no data	FALSE					FALSE
CHEMBL1259064	P43003	SLC1A3	4	20857912	10.1021/jm1009154	ChEMBL	CHEMBL1261598	CC(=O)NC1=C(C#N)C(c2ccccc2)C2=C(CC(c3ccccc3)CC2=O)O1										1	1	0	0	25			TRUE	TRUE			no data	no data	FALSE					FALSE
CHEMBL1259065	P43003	SLC1A3	4	20857912	10.1021/jm1009154	ChEMBL	CHEMBL1261598	N#CC1=COC2=C(C(=O)CC(c3ccccc3)C2)C1c1ccccc1										1	1	0	0	25			TRUE	TRUE			no data	no data	FALSE					FALSE
CHEMBL321164	P43003	SLC1A3	4	19161278	10.1021/jm8013458	ChEMBL	CHEMBL998472	NC(Cc1cnnn1O)C(=O)O										1	1	0	0	25			TRUE	TRUE			no data	no data	FALSE					FALSE
CHEMBL4517988	P43003	SLC1A3	4	27626828	10.1021/acs.jmedchem.6b01058	ChEMBL	CHEMBL4430907	CCOC(=O)CN1C(=O)S/C(=C\c2ccc(-c3cc(C(=O)O)ccc3F)o2)C1=O										1	1	0	0	25	ene_rhod_G(7)		TRUE	TRUE			no data	no data	TRUE					FALSE
CHEMBL4557351	P43003	SLC1A3	4	27626828	10.1021/acs.jmedchem.6b01058	ChEMBL	CHEMBL4430907	CCOC(=O)CN1C(=O)S/C(=C\c2ccc(-c3cc(C(=O)O)ccc3C)o2)C1=O										1	1	0	0	25	ene_rhod_G(7)		TRUE	TRUE			no data	no data	TRUE					FALSE
CHEMBL472723	P43003	SLC1A3	4	19161278	10.1021/jm8013458	ChEMBL	CHEMBL998472	COc1ccc(C2C(C#N)=C(N)OC3=C2C(=O)CC(c2ccco2)C3)cc1OC(=O)N1CCOCC1										1	1	0	0	25			TRUE	TRUE			no data	no data	FALSE					FALSE
CHEMBL29757	P43003	SLC1A3	3.4		https://doi.org/10.3389/fphar.2022.872335	PubChem	1745862	N[C@H](CC(=O)O)C(=O)O	D-ASPARTATE									1	1	0	0	26			TRUE	TRUE			no data	no data	FALSE					FALSE
CHEMBL76232	P43003	SLC1A3	3		https://doi.org/10.3389/fphar.2022.872335	PubChem	1745862	N[C@H](CCC(=O)O)C(=O)O	D-GLUTAMATE									1	1	0	0	27			TRUE	TRUE			no data	no data	FALSE					FALSE
CHEMBL1628570	P43003	SLC1A3	6.52	16165356	10.1016/j.bmcl.2005.08.003	ChEMBL	CHEMBL881962	N[C@@H](CC(=O)Nc1ccc2c(c1)Cc1ccccc1-2)C(=O)O												0.97	0.97							TRUE	false	false	FALSE					FALSE
CHEMBL1628669	P43003	SLC1A3	6.07	16165356, 30011368	10.1016/j.bmcl.2005.08.003, 10.1021/acs.jmedchem.8b00700	ChEMBL	CHEMBL881962, CHEMBL4150966	N[C@@H](CC(=O)Nc1ccc(Oc2cc(F)c(F)cc2Br)cc1)C(=O)O												0.44	0.44							TRUE	false	false	FALSE					FALSE
CHEMBL1790042	P43003	SLC1A3	4.82	11078189	10.1016/s0960-894x(00)00487-x	ChEMBL	CHEMBL680696	N[C@H](C(=O)O)[C@H](OCc1cccc2ccccc12)C(=O)O												0.72	0.72								false	false	FALSE					FALSE
CHEMBL1790043	P43003	SLC1A3	4.8	11078189	10.1016/s0960-894x(00)00487-x	ChEMBL	CHEMBL680696	N[C@H](C(=O)O)[C@H](OCc1ccc2ccccc2c1)C(=O)O												0.82	0.82								false	false	FALSE					FALSE
CHEMBL1790044	P43003	SLC1A3	4.16	11078189	10.1016/s0960-894x(00)00487-x	ChEMBL	CHEMBL680696	CO[C@H](C(=O)O)[C@H](N)C(=O)O												0.59	0.59								false	false	FALSE					FALSE
CHEMBL197176	P43003	SLC1A3	4.54	16335922	10.1021/jm050597z	ChEMBL	CHEMBL859747	CC(C)CC[C@H](C[C@H](N)C(=O)O)C(=O)O												1.01	1.01								false	false	FALSE					FALSE
CHEMBL198315	P43003	SLC1A3	5.7	16165356	10.1016/j.bmcl.2005.08.003	ChEMBL	CHEMBL881962	NC(CC(=O)Nc1ccc(-c2ccccc2)cc1)C(=O)O												1.02	1.02							TRUE	false	false	FALSE					FALSE
CHEMBL199564	P43003	SLC1A3	4.5	16335922	10.1021/jm050597z	ChEMBL	CHEMBL859747	CC(C)[C@H](C[C@H](N)C(=O)O)C(=O)O												1.01	1.01								false	false	FALSE					FALSE
CHEMBL199617	P43003	SLC1A3	4.32	16335922	10.1021/jm050597z	ChEMBL	CHEMBL859747	CC(C)C[C@H](C[C@H](N)C(=O)O)C(=O)O												0.62	0.62								false	false	FALSE					FALSE
CHEMBL2062780	P43003	SLC1A3	4	22594609	10.1021/jm300345z	ChEMBL	CHEMBL2067159	N#CC1=C(N)OC2=C(C(=O)CN(c3ccccc3)C2)C1c1ccccc1												1.1	1.1								false	false	FALSE					FALSE
CHEMBL2062782	P43003	SLC1A3	4	22594609	10.1021/jm300345z	ChEMBL	CHEMBL2067159	N#CC1=C(N)OC2=C(C(=O)CN(C(=O)c3ccccc3)C2)C1c1ccccc1												1.1	1.1								false	false	FALSE					FALSE
CHEMBL2113110	P43003	SLC1A3	5.7	16165356	10.1016/j.bmcl.2005.08.003	ChEMBL	CHEMBL881962	Cc1ccccc1-c1ccc(NC(=O)C[C@H](N)C(=O)O)cc1												0.24	0.24							TRUE	false	false	FALSE					FALSE
CHEMBL2113112	P43003	SLC1A3	6.89	16165356	10.1016/j.bmcl.2005.08.003	ChEMBL	CHEMBL881962	Cc1cc(NC(=O)C[C@H](N)C(=O)O)ccc1-c1cccc(C(F)(F)F)c1												1.09	1.09						TRUE	TRUE	false	false	FALSE					FALSE
CHEMBL2113113	P43003	SLC1A3	6.4	16165356	10.1016/j.bmcl.2005.08.003	ChEMBL	CHEMBL881962	N[C@@H](CC(=O)Nc1ccc(-c2ccc(F)c(Cl)c2)c(C(F)(F)F)c1)C(=O)O												0.99	0.99							TRUE	false	false	FALSE					FALSE
CHEMBL2113114	P43003	SLC1A3	4.71	16165356	10.1016/j.bmcl.2005.08.003	ChEMBL	CHEMBL881962	Cc1ccc(NC(=O)C[C@H](N)C(=O)O)cc1-c1cccc(C(F)(F)F)c1												1.01	1.01								false	false	FALSE					FALSE
CHEMBL2113115	P43003	SLC1A3	7	16165356	10.1016/j.bmcl.2005.08.003	ChEMBL	CHEMBL881962	N[C@@H](CC(=O)Nc1ccc2c(c1)Cc1cc(F)ccc1-2)C(=O)O												1.06	1.06						TRUE	TRUE	false	false	FALSE					FALSE
CHEMBL2113116	P43003	SLC1A3	6.82	16165356	10.1016/j.bmcl.2005.08.003	ChEMBL	CHEMBL881962	N[C@@H](CC(=O)Nc1ccc2c(c1)Cc1cc(Cl)ccc1-2)C(=O)O												1.06	1.06						TRUE	TRUE	false	false	FALSE					FALSE
CHEMBL2113117	P43003	SLC1A3	6.52	16165356	10.1016/j.bmcl.2005.08.003	ChEMBL	CHEMBL881962	N[C@@H](CC(=O)Nc1ccc2c(c1)Cc1cc(Br)ccc1-2)C(=O)O												1	1							TRUE	false	false	FALSE					FALSE
CHEMBL2113119	P43003	SLC1A3	5.42	16165356	10.1016/j.bmcl.2005.08.003	ChEMBL	CHEMBL881962	N[C@@H](CC(=O)Nc1ccc2c(c1)Cc1cc(C(F)(F)F)ccc1-2)C(=O)O												0.28	0.28							TRUE	false	false	FALSE					FALSE
CHEMBL2113120	P43003	SLC1A3	6	16165356	10.1016/j.bmcl.2005.08.003	ChEMBL	CHEMBL881962	N[C@@H](CC(=O)Nc1ccc2oc3cc(F)c(F)cc3c2c1)C(=O)O												0.97	0.97							TRUE	false	false	FALSE					FALSE
CHEMBL2113121	P43003	SLC1A3	5.54	16165356	10.1016/j.bmcl.2005.08.003	ChEMBL	CHEMBL881962	N[C@@H](CC(=O)Nc1ccc(Oc2ccc(F)c(F)c2)cc1)C(=O)O												0.22	0.22							TRUE	false	false	FALSE					FALSE
CHEMBL2113122	P43003	SLC1A3	7	16165356	10.1016/j.bmcl.2005.08.003	ChEMBL	CHEMBL881962	N[C@@H](CC(=O)Nc1ccc(-c2cccc(C(F)(F)F)c2)cc1)C(=O)O												0.87	0.87						TRUE	TRUE	false	false	FALSE					FALSE
CHEMBL2113123	P43003	SLC1A3	6	16165356	10.1016/j.bmcl.2005.08.003	ChEMBL	CHEMBL881962	Cc1cc(-c2cccc(C(F)(F)F)c2)ccc1NC(=O)C[C@H](N)C(=O)O												1.03	1.03							TRUE	false	false	FALSE					FALSE
CHEMBL2113124	P43003	SLC1A3	4.7	16165356	10.1016/j.bmcl.2005.08.003	ChEMBL	CHEMBL881962	Cc1cc(NC(=O)C[C@H](N)C(=O)O)ccc1-c1ccc(C(F)(F)F)cc1												0.37	0.37								false	false	FALSE					FALSE
CHEMBL2113125	P43003	SLC1A3	5.7	16165356	10.1016/j.bmcl.2005.08.003	ChEMBL	CHEMBL881962	Cc1cc(NC(=O)C[C@H](N)C(=O)O)ccc1-c1ccc(Cl)cc1												0.61	0.61							TRUE	false	false	FALSE					FALSE
CHEMBL2113126	P43003	SLC1A3	6.15	16165356	10.1016/j.bmcl.2005.08.003	ChEMBL	CHEMBL881962	Cc1cc(NC(=O)C[C@H](N)C(=O)O)ccc1-c1ccc(Cl)c(Cl)c1												0.65	0.65							TRUE	false	false	FALSE					FALSE
CHEMBL2113127	P43003	SLC1A3	5.22	16165356	10.1016/j.bmcl.2005.08.003	ChEMBL	CHEMBL881962	N[C@@H](CC(=O)Nc1c(F)c(F)c(-c2cccc(C(F)(F)F)c2)c(F)c1F)C(=O)O												0.77	0.77							TRUE	false	false	FALSE					FALSE
CHEMBL2113128	P43003	SLC1A3	4	16165356	10.1016/j.bmcl.2005.08.003	ChEMBL	CHEMBL881962	N[C@@H](CC(=O)Nc1ccc(-c2ccc3ccccc3c2)cc1)C(=O)O												0.32	0.32								false	false	FALSE					FALSE
CHEMBL2113129	P43003	SLC1A3	4.66	16165356	10.1016/j.bmcl.2005.08.003	ChEMBL	CHEMBL881962	N[C@@H](CC(=O)Nc1ccc(Cc2ccccc2)cc1)C(=O)O												0.48	0.48								false	false	FALSE					FALSE
CHEMBL2113130	P43003	SLC1A3	5.52	16165356	10.1016/j.bmcl.2005.08.003	ChEMBL	CHEMBL881962	N[C@@H](CC(=O)Nc1ccc2c(c1)C(=O)c1ccccc1-2)C(=O)O												0.91	0.91							TRUE	false	false	FALSE					FALSE
CHEMBL2312681	P43003	SLC1A3	4	23414088	10.1021/jm301433m	ChEMBL	CHEMBL2317646	N[C@@H](C[C@@H](CCNC(=O)OCc1ccccc1)C(=O)O)C(=O)O												0.69	0.69								false	false	FALSE					FALSE
CHEMBL28885	P43003	SLC1A3	4	19161278	10.1021/jm8013458	ChEMBL	CHEMBL998472	N[C@@H](COS(=O)(=O)O)C(=O)O												0.88	0.88								false	false	FALSE					FALSE
CHEMBL372124	P43003	SLC1A3	4.64	16335922	10.1021/jm050597z	ChEMBL	CHEMBL859747	CC[C@H](C[C@H](N)C(=O)O)C(=O)O												1	1								false	false	FALSE					FALSE
CHEMBL373283	P43003	SLC1A3	5.52	16165356	10.1016/j.bmcl.2005.08.003	ChEMBL	CHEMBL881962	Cc1ccc(NC(=O)CC(N)C(=O)O)cc1-c1ccc(F)c(Cl)c1												0.9	0.9							TRUE	false	false	FALSE					FALSE
CHEMBL381004	P43003	SLC1A3	4.31	16335922	10.1021/jm050597z	ChEMBL	CHEMBL859747	CCCC[C@H](C[C@H](N)C(=O)O)C(=O)O												1.07	1.07								false	false	FALSE					FALSE
CHEMBL3894651	P43003	SLC1A3	4	27636002	10.1021/acs.jmedchem.6b01066	ChEMBL	CHEMBL3861224	N[C@H](C(=O)O)C(NS(=O)(=O)c1cccc(C(F)(F)F)c1)C(=O)O												0.12	0.12								false	false	FALSE					FALSE
CHEMBL3899726	P43003	SLC1A3	5.03	27636002	10.1021/acs.jmedchem.6b01066	ChEMBL	CHEMBL3861224	N[C@H](C(=O)O)C(NS(=O)(=O)c1cccs1)C(=O)O												0.98	0.98							TRUE	false	false	FALSE					FALSE
CHEMBL3919821	P43003	SLC1A3	4.2	27636002	10.1021/acs.jmedchem.6b01066	ChEMBL	CHEMBL3861224	Cc1cc(C)cc(S(=O)(=O)NC(C(=O)O)[C@H](N)C(=O)O)c1												0.67	0.67								false	false	FALSE					FALSE
CHEMBL3920488	P43003	SLC1A3	4.36	27636002	10.1021/acs.jmedchem.6b01066	ChEMBL	CHEMBL3861224	CC(=O)c1ccc(S(=O)(=O)NC(C(=O)O)[C@H](N)C(=O)O)cc1												1.04	1.04								false	false	FALSE					FALSE
CHEMBL3928498	P43003	SLC1A3	5.05	27636002	10.1021/acs.jmedchem.6b01066	ChEMBL	CHEMBL3861224	N[C@H](C(=O)O)C(NS(=O)(=O)c1ccc2ccccc2c1)C(=O)O												0.94	0.94							TRUE	false	false	FALSE					FALSE
CHEMBL3939524	P43003	SLC1A3	5.64	27636002	10.1021/acs.jmedchem.6b01066	ChEMBL	CHEMBL3861224	N[C@H](C(=O)O)C(NS(=O)(=O)c1ccc(-c2ccccc2)cc1)C(=O)O												0.56	0.56							TRUE	false	false	FALSE					FALSE
CHEMBL3946565	P43003	SLC1A3	4	27636002	10.1021/acs.jmedchem.6b01066	ChEMBL	CHEMBL3861224	N[C@H](C(=O)O)C(NS(=O)(=O)c1c(Cl)cccc1Cl)C(=O)O												0.64	0.64								false	false	FALSE					FALSE
CHEMBL3950379	P43003	SLC1A3	5.42	27636002	10.1021/acs.jmedchem.6b01066	ChEMBL	CHEMBL3861224	N[C@H](C(=O)O)C(NS(=O)(=O)c1cccc(Cl)c1)C(=O)O												0.96	0.96							TRUE	false	false	FALSE					FALSE
CHEMBL3967211	P43003	SLC1A3	4.19	27636002	10.1021/acs.jmedchem.6b01066	ChEMBL	CHEMBL3861224	N[C@H](C(=O)O)C(NS(=O)(=O)c1cccc2ccccc12)C(=O)O												0.82	0.82								false	false	FALSE					FALSE
CHEMBL4159467	P43003	SLC1A3	5.35	30011368	10.1021/acs.jmedchem.8b00700	ChEMBL	CHEMBL4150966	N[C@H](C(=O)O)[C@H](OCC1CC1)C(=O)O												1.04	1.04							TRUE	false	false	FALSE					FALSE
CHEMBL4161764	P43003	SLC1A3	4.06	30011368	10.1021/acs.jmedchem.8b00700	ChEMBL	CHEMBL4150966	N[C@@H](C(=O)O)[C@H](OCC1CC1)C(=O)O												1.09	1.09								false	false	FALSE					FALSE
CHEMBL4163105	P43003	SLC1A3	5.92	30011368	10.1021/acs.jmedchem.8b00700	ChEMBL	CHEMBL4150966	N[C@H](C(=O)O)[C@H](OCc1cccs1)C(=O)O												1.08	1.08							TRUE	false	false	FALSE					FALSE
CHEMBL4164207	P43003	SLC1A3	6.2	30011368	10.1021/acs.jmedchem.8b00700	ChEMBL	CHEMBL4150966	N[C@H](C(=O)O)[C@H](OCC1CCCCC1)C(=O)O												0.94	0.94							TRUE	false	false	FALSE					FALSE
CHEMBL4165574	P43003	SLC1A3	5.86	30011368	10.1021/acs.jmedchem.8b00700	ChEMBL	CHEMBL4150966	N[C@H](C(=O)O)[C@H](OCC1CCCC1)C(=O)O												1.02	1.02							TRUE	false	false	FALSE					FALSE
CHEMBL4166282	P43003	SLC1A3	5.16	30011368	10.1021/acs.jmedchem.8b00700	ChEMBL	CHEMBL4150966	N#CCO[C@H](C(=O)O)[C@H](N)C(=O)O												0.95	0.95							TRUE	false	false	FALSE					FALSE
CHEMBL4166545	P43003	SLC1A3	5.52	30011368	10.1021/acs.jmedchem.8b00700	ChEMBL	CHEMBL4150966	N[C@H](C(=O)O)[C@H](OCc1ccco1)C(=O)O												0.97	0.97							TRUE	false	false	FALSE					FALSE
CHEMBL4166966	P43003	SLC1A3	5.57	30011368	10.1021/acs.jmedchem.8b00700	ChEMBL	CHEMBL4150966	C#CCO[C@H](C(=O)O)[C@H](N)C(=O)O												0.99	0.99							TRUE	false	false	FALSE					FALSE
CHEMBL4168620	P43003	SLC1A3	4	30011368	10.1021/acs.jmedchem.8b00700	ChEMBL	CHEMBL4150966	N#CCO[C@H](C(=O)O)[C@@H](N)C(=O)O												0.93	0.93								false	false	FALSE					FALSE
CHEMBL4169695	P43003	SLC1A3	5.7	30011368	10.1021/acs.jmedchem.8b00700	ChEMBL	CHEMBL4150966	N[C@H](C(=O)O)[C@H](OCc1ccsc1)C(=O)O												1.07	1.07							TRUE	false	false	FALSE					FALSE
CHEMBL4173825	P43003	SLC1A3	5.77	30011368	10.1021/acs.jmedchem.8b00700	ChEMBL	CHEMBL4150966	N[C@H](C(=O)O)[C@H](OCC1CCC1)C(=O)O												0.97	0.97							TRUE	false	false	FALSE					FALSE
CHEMBL4177165	P43003	SLC1A3	5.89	30011368	10.1021/acs.jmedchem.8b00700	ChEMBL	CHEMBL4150966	N[C@H](C(=O)O)[C@H](OCc1ccoc1)C(=O)O												1.07	1.07							TRUE	false	false	FALSE					FALSE
CHEMBL424838	P43003	SLC1A3	6.52	16165356	10.1016/j.bmcl.2005.08.003	ChEMBL	CHEMBL881962	Cc1cc(-c2ccccc2)ccc1NC(=O)CC(N)C(=O)O												1.01	1.01							TRUE	false	false	FALSE					FALSE
CHEMBL425569	P43003	SLC1A3	6.15	16165356	10.1016/j.bmcl.2005.08.003	ChEMBL	CHEMBL881962	CCN1c2ccccc2Oc2ccc(NC(=O)CC(N)C(=O)O)cc21												0.97	0.97		het_666_B(3)					TRUE	false	false	TRUE					FALSE
CHEMBL458273	P43003	SLC1A3	4.29	27636002, 33214831	10.1021/acs.jmedchem.6b01066, 10.1021/acsmedchemlett.0c00342	ChEMBL	CHEMBL3861224, CHEMBL4731539	N[C@H](C(=O)O)[C@H](Cc1ccccc1)C(=O)O												0.43	0.43								false	false	FALSE					FALSE
CHEMBL473323	P43003	SLC1A3	4	19161278	10.1021/jm8013458	ChEMBL	CHEMBL998472	N#CC1=C(N)OC2=C(C(=O)CC(c3ccccc3)C2)C1c1c[nH]c2ccccc12												1.1	1.1								false	false	FALSE					FALSE
CHEMBL475341	P43003	SLC1A3	5.54	11078189, 18578477, 33214831	10.1016/s0960-894x(00)00487-x, 10.1021/jm800091e, 10.1021/acsmedchemlett.0c00342	ChEMBL	CHEMBL680696, CHEMBL1016585, CHEMBL4731536	NC(C(=O)O)C(OCc1ccccc1)C(=O)O	Threo-beta-Benzyloxyaspartic acid											0.97	0.97			18578477, 15135308,28424515, 26918289, 25981639,				TRUE	false	false	FALSE	TRUE				FALSE
CHEMBL4803097	P43003	SLC1A3	6.15	33214831	10.1021/acsmedchemlett.0c00342	ChEMBL	CHEMBL4731536	Cc1ccc(S(=O)(=O)n2cc(-c3ccsc3)c3ccc(CO[C@H](C(=O)O)[C@H](N)C(=O)O)cc32)cc1												0.62	0.62							TRUE	false	false	FALSE					FALSE
CHEMBL4803788	P43003	SLC1A3	6.43	33214831	10.1021/acsmedchemlett.0c00342	ChEMBL	CHEMBL4731536	Cc1ccc(S(=O)(=O)n2cc(-c3ccc(C(F)(F)F)cc3)c3ccc(CO[C@H](C(=O)O)[C@H](N)C(=O)O)cc32)cc1												0.78	0.78							TRUE	false	false	FALSE					FALSE
CHEMBL4804063	P43003	SLC1A3	5.61	33214831	10.1021/acsmedchemlett.0c00342	ChEMBL	CHEMBL4731536	Cc1ccc(S(=O)(=O)n2ccc3ccc(CO[C@H](C(=O)O)[C@H](N)C(=O)O)cc32)cc1												0.86	0.86							TRUE	false	false	FALSE					FALSE
CHEMBL79140	P43003	SLC1A3	5.68	11078189, 27636002, 30011368	10.1016/s0960-894x(00)00487-x, 10.1021/acs.jmedchem.6b01066, 10.1021/acs.jmedchem.8b00700	ChEMBL	CHEMBL680696, CHEMBL3861224, CHEMBL4150966	N[C@H](C(=O)O)[C@H](OCc1ccccc1)C(=O)O												1.52	1.52							TRUE	false	false	FALSE					FALSE
CHEMBL863	P43003	SLC1A3	3.42			PubChem	1745864	N[C@@H](CS)C(=O)O	CYSTEINE											0.85	1.19								false	false	FALSE					FALSE
71529749		SLC1A4							(2S,3R,4R)-3-Hydroxy-4-[(4-phenylphenyl)methoxy]pyrrolidine-2-carboxylic acid															32707038,								TRUE				FALSE
738019		SLC1A4							(s)-2-Amino-2-(4-chlorophenyl)acetic acid															28807674,								TRUE				FALSE
CHEMBL378605		SLC1A4						N[C@H](C(=O)O)c1ccccc1	L-Phenylglycine															28807674,							FALSE	TRUE				FALSE
CHEMBL3753379	Q15758	SLC1A5	5.43	26750251	10.1016/j.bmcl.2015.12.031	ChEMBL	CHEMBL3757557	N#Cc1cc(Br)ccc1/N=c1\ssnc1Cl										1	1	0	0	1			TRUE	TRUE		TRUE	no data	no data	FALSE					FALSE
155922204	Q15758	SLC1A5	5.29			PubChem	1804843	N[C@H](CCN(Cc1ccccc1OCc1ccccc1F)Cc1ccccc1OCc1ccccc1F)C(=O)O										1	1	0	0	2			TRUE	TRUE		TRUE	no data	no data	FALSE					FALSE
155922198	Q15758	SLC1A5	5.22			PubChem	1804843	COc1cccc(COc2ccccc2CN(CC[C@@H](N)C(=O)O)Cc2ccccc2OCc2cccc(OC)c2)c1										1	1	0	0	3			TRUE	TRUE		TRUE	no data	no data	FALSE					FALSE
CHEMBL3754498	Q15758	SLC1A5	5.14	26750251	10.1016/j.bmcl.2015.12.031	ChEMBL	CHEMBL3757559	COc1cccc(COc2ccccc2CN(CC[C@H](N)C(=O)O)Cc2ccccc2OCc2cccc(OC)c2)c1										1	1	0	0	4			TRUE	TRUE		TRUE	no data	no data	FALSE					FALSE
155922194	Q15758	SLC1A5	5.11			PubChem	1804843	N[C@H](CCN(Cc1ccccc1Oc1ccccc1F)Cc1ccccc1Oc1ccccc1F)C(=O)O										1	1	0	0	5			TRUE	TRUE		TRUE	no data	no data	FALSE					FALSE
CHEMBL3752210	Q15758	SLC1A5	5.1	26750251	10.1016/j.bmcl.2015.12.031	ChEMBL	CHEMBL3757559	N[C@@H](CCN(Cc1ccccc1OCc1ccccc1F)Cc1ccccc1OCc1ccccc1F)C(=O)O										1	1	0	0	6			TRUE	TRUE		TRUE	no data	no data	FALSE					FALSE
155922191	Q15758	SLC1A5	5.06			PubChem	1804843	COc1cccc(Oc2ccccc2CN(CC[C@@H](N)C(=O)O)Cc2ccccc2Oc2ccccc2OC)c1										1	1	0	0	7			TRUE	TRUE		TRUE	no data	no data	FALSE					FALSE
155289829	Q15758	SLC1A5	5.03			PubChem	1804843	Cc1cccc(COc2ccccc2CN(CC[C@@H](N)C(=O)O)Cc2ccccc2OCc2cccc(C)c2)c1										1	1	0	0	8			TRUE	TRUE		TRUE	no data	no data	FALSE					FALSE
CHEMBL3754053	Q15758	SLC1A5	5.02	30522056	10.1016/j.ejmech.2018.11.066	ChEMBL	CHEMBL4331193	Cc1cccc(COc2ccccc2CN(CC[C@H](N)C(=O)O)Cc2ccccc2OCc2cccc(C)c2)c1	V-9302									1	1	0	0	9		29334372,	TRUE	TRUE		TRUE	no data	no data	FALSE	TRUE				FALSE
155922192	Q15758	SLC1A5	4.99			PubChem	1804843	COc1ccc(Oc2ccccc2CN(CC[C@@H](N)C(=O)O)Cc2ccccc2Oc2ccc(OC)cc2)cc1										1	1	0	0	10			TRUE	TRUE			no data	no data	FALSE					FALSE
CHEMBL3752483	Q15758	SLC1A5	4.94	26750251	10.1016/j.bmcl.2015.12.031	ChEMBL	CHEMBL3757559	N[C@@H](CCN(Cc1ccccc1Oc1cccc(F)c1)Cc1ccccc1Oc1cccc(F)c1)C(=O)O										1	1	0	0	11			TRUE	TRUE			no data	no data	FALSE					FALSE
CHEMBL3753592	Q15758	SLC1A5	4.92	26750251	10.1016/j.bmcl.2015.12.031	ChEMBL	CHEMBL3757559	COc1ccc(Oc2ccccc2CN(CC[C@H](N)C(=O)O)Cc2ccccc2Oc2ccc(OC)cc2)cc1										1	1	0	0	12			TRUE	TRUE			no data	no data	FALSE					FALSE
155922205	Q15758	SLC1A5	4.91			PubChem	1804843	N[C@H](CCN(Cc1ccccc1OCc1ccc(F)cc1)Cc1ccccc1OCc1ccc(F)cc1)C(=O)O										1	1	0	0	13			TRUE	TRUE			no data	no data	FALSE					FALSE
CHEMBL3754059	Q15758	SLC1A5	4.86	26750251	10.1016/j.bmcl.2015.12.031	ChEMBL	CHEMBL3757559	N[C@@H](CCN(Cc1ccccc1OCc1ccc(F)cc1)Cc1ccccc1OCc1ccc(F)cc1)C(=O)O										1	1	0	0	14			TRUE	TRUE			no data	no data	FALSE					FALSE
CHEMBL3753993	Q15758	SLC1A5	4.76	26750251	10.1016/j.bmcl.2015.12.031	ChEMBL	CHEMBL3757559	Cc1ccc(COc2ccccc2CN(CC[C@H](N)C(=O)O)Cc2ccccc2OCc2ccc(C)cc2)cc1										1	1	0	0	15			TRUE	TRUE			no data	no data	FALSE					FALSE
CHEMBL3753404	Q15758	SLC1A5	4.75	26750251	10.1016/j.bmcl.2015.12.031	ChEMBL	CHEMBL3757559	N[C@@H](CCN(Cc1ccccc1OCc1cccc(C(F)(F)F)c1)Cc1ccccc1OCc1cccc(C(F)(F)F)c1)C(=O)O										1	1	0	0	16			TRUE	TRUE			no data	no data	FALSE					FALSE
155922206	Q15758	SLC1A5	4.7			PubChem	1804843	N[C@H](CCN(Cc1ccccc1OCc1ccccn1)Cc1ccccc1OCc1ccccn1)C(=O)O										1	1	0	0	17			TRUE	TRUE			no data	no data	FALSE					FALSE
155922208	Q15758	SLC1A5	4.7			PubChem	1804843	N[C@H](CCN(Cc1ccccc1OCc1cccc(C(F)(F)F)c1)Cc1ccccc1OCc1cccc(C(F)(F)F)c1)C(=O)O										1	1	0	0	17			TRUE	TRUE			no data	no data	FALSE					FALSE
155922195	Q15758	SLC1A5	4.69			PubChem	1804843	N[C@H](CCN(Cc1ccccc1Oc1cccc(F)c1)Cc1ccccc1Oc1cccc(F)c1)C(=O)O										1	1	0	0	18			TRUE	TRUE			no data	no data	FALSE					FALSE
155922193	Q15758	SLC1A5	4.6			PubChem	1804843	N[C@H](CCN(Cc1ccccc1Oc1cccc(Cl)c1)Cc1ccccc1Oc1cccc(Cl)c1)C(=O)O										1	1	0	0	19			TRUE	TRUE			no data	no data	FALSE					FALSE
155922200	Q15758	SLC1A5	4.6			PubChem	1804843	N[C@H](CCN(Cc1ccccc1OCc1cccc(O)c1)Cc1ccccc1OCc1cccc(Cl)c1)C(=O)O										1	1	0	0	19			TRUE	TRUE			no data	no data	FALSE					FALSE
CHEMBL3752943	Q15758	SLC1A5	4.59	26750251	10.1016/j.bmcl.2015.12.031	ChEMBL	CHEMBL3757559	N[C@@H](CCN(Cc1ccccc1Oc1ccc(Cl)cc1)Cc1ccccc1Oc1ccc(Cl)cc1)C(=O)O										1	1	0	0	20			TRUE	TRUE			no data	no data	FALSE					FALSE
CHEMBL3753173	Q15758	SLC1A5	4.59	26750251	10.1016/j.bmcl.2015.12.031	ChEMBL	CHEMBL3757559	Cc1ccccc1COc1ccccc1CN(CC[C@H](N)C(=O)O)Cc1ccccc1OCc1ccccc1C										1	1	0	0	20			TRUE	TRUE			no data	no data	FALSE					FALSE
155922201	Q15758	SLC1A5	4.58			PubChem	1804843	N[C@H](CCN(Cc1ccccc1OCc1ccc(Cl)cc1)Cc1ccccc1OCc1ccc(Cl)cc1)C(=O)O										1	1	0	0	21			TRUE	TRUE			no data	no data	FALSE					FALSE
155922199	Q15758	SLC1A5	4.57			PubChem	1804843	N[C@H](CCN(Cc1ccccc1OCc1ccccc1Cl)Cc1ccccc1OCc1ccccc1Cl)C(=O)O										1	1	0	0	22			TRUE	TRUE			no data	no data	FALSE					FALSE
CHEMBL3576945	Q15758	SLC1A5	4.52	26750251	10.1016/j.bmcl.2015.12.031	ChEMBL	CHEMBL3757557	N[C@@H](COC(=O)c1ccc(-c2ccccc2)cc1)C(=O)O										1	1	0	0	23			TRUE	TRUE			no data	no data	FALSE					FALSE
155922202	Q15758	SLC1A5	4.49			PubChem	1804843	Cc1ccccc1COc1ccccc1CN(CC[C@@H](N)C(=O)O)Cc1ccccc1OCc1ccccc1C										1	1	0	0	24			TRUE	TRUE			no data	no data	FALSE					FALSE
CHEMBL3752249	Q15758	SLC1A5	4.47	26750251	10.1016/j.bmcl.2015.12.031	ChEMBL	CHEMBL3757559	N[C@@H](CCN(Cc1ccccc1Oc1ccccc1F)Cc1ccccc1Oc1ccccc1F)C(=O)O										1	1	0	0	25			TRUE	TRUE			no data	no data	FALSE					FALSE
CHEMBL3754369	Q15758	SLC1A5	4.47	26750251	10.1016/j.bmcl.2015.12.031	ChEMBL	CHEMBL3757559	N[C@@H](CCN(Cc1ccccc1OCc1ccc(Cl)cc1)Cc1ccccc1OCc1ccc(Cl)cc1)C(=O)O										1	1	0	0	25			TRUE	TRUE			no data	no data	FALSE					FALSE
155922196	Q15758	SLC1A5	4.41			PubChem	1804843	Cc1ccc(Oc2ccccc2CN(CC[C@@H](N)C(=O)O)Cc2ccccc2Oc2ccc(F)cc2)cc1										1	1	0	0	26			TRUE	TRUE			no data	no data	FALSE					FALSE
155922203	Q15758	SLC1A5	4.41			PubChem	1804843	Cc1ccc(COc2ccccc2CN(CC[C@@H](N)C(=O)O)Cc2ccccc2OCc2ccc(C)cc2)cc1										1	1	0	0	26			TRUE	TRUE			no data	no data	FALSE					FALSE
155922207	Q15758	SLC1A5	4.41			PubChem	1804843	N[C@H](CCN(Cc1ccccc1OCc1cccnc1)Cc1ccccc1OCc1cccnc1)C(=O)O										1	1	0	0	26			TRUE	TRUE			no data	no data	FALSE					FALSE
CHEMBL3752316	Q15758	SLC1A5	4.4	26750251	10.1016/j.bmcl.2015.12.031	ChEMBL	CHEMBL3757559	N[C@@H](CCN(Cc1ccccc1OCc1ccccc1Cl)Cc1ccccc1OCc1ccccc1Cl)C(=O)O										1	1	0	0	27			TRUE	TRUE			no data	no data	FALSE					FALSE
CHEMBL3752103	Q15758	SLC1A5	4.32	26750251	10.1016/j.bmcl.2015.12.031	ChEMBL	CHEMBL3757559	N[C@@H](CCN(Cc1ccccc1OCc1ccccn1)Cc1ccccc1OCc1ccccn1)C(=O)O										1	1	0	0	28			TRUE	TRUE			no data	no data	FALSE					FALSE
CHEMBL3753808	Q15758	SLC1A5	4.29	26750251	10.1016/j.bmcl.2015.12.031	ChEMBL	CHEMBL3757559	N[C@@H](CCN(Cc1ccccc1OCc1cccc(Cl)c1)Cc1ccccc1OCc1cccc(Cl)c1)C(=O)O										1	1	0	0	29			TRUE	TRUE			no data	no data	FALSE					FALSE
CHEMBL3753869	Q15758	SLC1A5	4.24	26750251	10.1016/j.bmcl.2015.12.031	ChEMBL	CHEMBL3757559	COc1cccc(Oc2ccccc2CN(CC[C@H](N)C(=O)O)Cc2ccccc2Oc2cccc(OC)c2)c1										1	1	0	0	30			TRUE	TRUE			no data	no data	FALSE					FALSE
CHEMBL3752494	Q15758	SLC1A5	4.22	26750251	10.1016/j.bmcl.2015.12.031	ChEMBL	CHEMBL3757559	N[C@@H](CCN(Cc1ccccc1Oc1ccccn1)Cc1ccccc1Oc1ccccn1)C(=O)O										1	1	0	0	31			TRUE	TRUE			no data	no data	FALSE					FALSE
155922197	Q15758	SLC1A5	4.2			PubChem	1804843	N[C@H](CCN(Cc1ccccc1Oc1ccccn1)Cc1ccccc1Oc1ccccn1)C(=O)O										1	1	0	0	32			TRUE	TRUE			no data	no data	FALSE					FALSE
CHEMBL3754415	Q15758	SLC1A5	4.16	26750251	10.1016/j.bmcl.2015.12.031	ChEMBL	CHEMBL3757559	N[C@@H](CCN(Cc1ccccc1OCc1cccnc1)Cc1ccccc1OCc1cccnc1)C(=O)O										1	1	0	0	33			TRUE	TRUE			no data	no data	FALSE					FALSE
CHEMBL3576929	Q15758	SLC1A5	3.51			PubChem	1796741	N[C@@H](CCC(=O)Nc1ccccc1CN1CCOCC1)C(=O)O										1	1	0	0	34			TRUE	TRUE			no data	no data	FALSE					FALSE
CHEMBL3576928	Q15758	SLC1A5	3.36			PubChem	1796741	N[C@@H](CCC(=O)Nc1ccccc1-c1nc2ccccc2s1)C(=O)O										1	1	0	0	35			TRUE	TRUE			no data	no data	FALSE					FALSE
CHEMBL3576927	Q15758	SLC1A5	3.18			PubChem	1796741	N[C@@H](CCC(=O)Nc1ccccc1N1CCOCC1)C(=O)O										1	1	0	0	36			TRUE	TRUE			no data	no data	FALSE					FALSE
CHEMBL3576943	Q15758	SLC1A5	3.17			PubChem	1796741	N[C@@H](CCC(=O)NCc1ccccc1CS(=O)(=O)N1CCOCC1)C(=O)O										1	1	0	0	37			TRUE	TRUE			no data	no data	FALSE					FALSE
CHEMBL3576944	Q15758	SLC1A5	3.16			PubChem	1796741	CN1CCN(Cc2ccccc2CNC(=O)CC[C@H](N)C(=O)O)CC1										1	1	0	0	38			TRUE	TRUE			no data	no data	FALSE					FALSE
CHEMBL3576936	Q15758	SLC1A5	3.11			PubChem	1796741	N[C@@H](CCC(=O)Nc1ccccc1N1CCCCC1)C(=O)O										1	1	0	0	39			TRUE	TRUE			no data	no data	FALSE					FALSE
CHEMBL3576940	Q15758	SLC1A5	3.08			PubChem	1796741	N[C@@H](CCC(=O)Nc1ccccc1CCc1ccncc1)C(=O)O										1	1	0	0	40			TRUE	TRUE			no data	no data	FALSE					FALSE
CHEMBL63130	Q15758	SLC1A5	3.11	15107471		GtoPdb	874	N[C@H](C(=O)O)CSCc1ccccc1	benzylcysteine					1	KIF11	4.2	17524640	1	2	0	0.27	40				TRUE			no data	false	FALSE					FALSE
78457	Q15758	SLC1A5	3.05	15107471		GtoPdb	874	N[C@H](C(=O)O)COCc1ccccc1	benzylserine									1	1	0	0	41			TRUE	TRUE			no data	no data	FALSE					FALSE
CHEMBL6251	Q15758	SLC1A5	3.02			PubChem	1796741	N[C@@H](CCC(=O)Nc1ccc([N+](=O)[O-])cc1)C(=O)O	GPNA									1	1	0	0	42		15670919,	TRUE	TRUE			no data	no data	FALSE	TRUE				FALSE
71529749		SLC1A5							(2S,3R,4R)-3-Hydroxy-4-[(4-phenylphenyl)methoxy]pyrrolidine-2-carboxylic acid															32707038,								TRUE				FALSE
738019		SLC1A5							(s)-2-Amino-2-(4-chlorophenyl)acetic acid															28807674,								TRUE				FALSE
CHEMBL378605		SLC1A5						N[C@H](C(=O)O)c1ccccc1	L-Phenylglycine															28807674,							FALSE	TRUE				FALSE
CHEMBL3621953	P48664	SLC1A6	4.3	11299317		GtoPdb	871	OC(=O)CC(C(C(=O)O)N)C	threo-3-methylglutamate					1	CRYAB	4.7		1	2	0	0.6	1				TRUE			no data	false	FALSE					FALSE
CHEMBL79140	P48664	SLC1A6	5.4	11677257		GtoPdb	871	N[C@@H]([C@@H](C(=O)O)OCc1ccccc1)C(=O)O	DL-TBOA											1.52	1.52							TRUE	false	false	FALSE					FALSE
CHEMBL1257519		SLC1A6						N[C@H](C(=O)O)[C@H](OCc1cccc(NC(=O)c2ccc(C(F)(F)F)cc2)c1)C(=O)O	TFB-TBOA															15044631,							FALSE	TRUE				FALSE
CHEMBL475341		SLC1A6						NC(C(=O)O)C(OCc1ccccc1)C(=O)O	Threo-beta-Benzyloxyaspartic acid															11677257,							FALSE	TRUE				FALSE
CHEMBL79140	O00341	SLC1A7	5.5	11677257		GtoPdb	872	N[C@@H]([C@@H](C(=O)O)OCc1ccccc1)C(=O)O	DL-TBOA											1.52	1.52							TRUE	false	false	FALSE					FALSE
CHEMBL1257519		SLC1A7						N[C@H](C(=O)O)[C@H](OCc1cccc(NC(=O)c2ccc(C(F)(F)F)cc2)c1)C(=O)O	TFB-TBOA															15044631,							FALSE	TRUE				FALSE
CHEMBL475341		SLC1A7						NC(C(=O)O)C(OCc1ccccc1)C(=O)O	Threo-beta-Benzyloxyaspartic acid															11677257,							FALSE	TRUE				FALSE
CHEMBL3780239	P11166	SLC2A1	9	26949183	10.1016/j.bmcl.2016.02.050	ChEMBL	CHEMBL3782730	COc1ccc(F)cc1N1CCN(c2ncnc3c2cnn3-c2ccccc2)CC1		1	SLC2A3	8.0	26949183					3	3	0.31	0.31	1			TRUE	TRUE	TRUE	TRUE	false	no data	FALSE					FALSE
CHEMBL3780460	P11166	SLC2A1	8.1	26949183	10.1016/j.bmcl.2016.02.050	ChEMBL	CHEMBL3782730	COc1ccccc1N1CCN(c2ncnc3c2cnn3-c2cc(F)cc(F)c2)CC1		1	SLC2A3	7.05	26949183					3	3	0.29	0.29	1			TRUE	TRUE	TRUE	TRUE	false	no data	FALSE					FALSE
CHEMBL3781535	P11166	SLC2A1	7.1	26949183	10.1016/j.bmcl.2016.02.050	ChEMBL	CHEMBL3782730	COc1ccccc1N1CCN(c2ncnc3c2cnn3-c2ncccc2F)CC1										2	2	0.06	0.06	1			TRUE	TRUE	TRUE	TRUE	true	no data	FALSE					TRUE
CHEMBL4092369	P11166	SLC2A1	8.31	28042452	10.1039/C6MD00287K	ChEMBL	CHEMBL3992745	C/C=C(\C)[C@H](O[C@@H]1O[C@H](CO)[C@@H](O)[C@H](O)[C@H]1O)[C@H](C)/C=C(C)/C=C/C/C(C)=C/Cc1nc(OC)c(OC)c(O)c1C										1	2	0	0.02	1			TRUE	TRUE	TRUE	TRUE	no data	true	FALSE					TRUE
CHEMBL4448899	P11166	SLC2A1	8.03	31774679, 32282207,	10.1021/acs.jmedchem.9b01237, 10.1021/acs.jmedchem.9b02153, 10.5281/zenodo.7360676	ChEMBL, PubChem	CHEMBL4357107, CHEMBL4605536, CHEMBL5210087, CHEMBL5210281, CHEMBL5214529, 1794830	Cc1c(NC(=O)c2cc(C(N)=O)nc3cc(F)ccc23)c(C(F)(F)F)nn1Cc1ccc(C#N)cc1	BAY-876									4	7	0.07	0.17	1		27552707,	TRUE	TRUE	TRUE	TRUE	true	true	FALSE	TRUE	TRUE	TRUE	https://www.chemicalprobes.org/bay-876	TRUE
CHEMBL592105	P11166	SLC2A1	7.42		10.6019/CHEMBL3433997	ChEMBL	CHEMBL3436041	CN(C)c1ccc(C(O)(c2ccc(N(C)C)cc2)c2ccc(N(C)C)cc2)cc1	METHYLROSANILINE									1	1	0	0	1	anil_di_alk_F(14) | anil_di_alk_D(198)		TRUE	TRUE	TRUE	TRUE	no data	no data	TRUE					FALSE
138592796	P11166	SLC2A1	7.26			PubChem	1804610	CC(C)N=C(O)COc1cccc(-c2nc(Nc3ccc4n[nH]cc4c3)c3sccc3n2)c1										1	1	0	0	2			TRUE	TRUE	TRUE	TRUE	no data	no data	FALSE					TRUE
155883579	P11166	SLC2A1	7.26			PubChem	1804610	CC(C)N=C(O)COc1cccc(-c2nc3c(c(Nc4ccc(C5CNNC5)cc4)n2)CN(C(=O)C(C)C)CC3)c1										1	1	0	0	2			TRUE	TRUE	TRUE	TRUE	no data	no data	FALSE					TRUE
155883580	P11166	SLC2A1	7.26			PubChem	1804610	CC(C)N=C(O)COc1cccc(-c2nc3c(c(Nc4ccc(C5CNNC5)cc4)n2)COC3)c1										1	1	0	0	2			TRUE	TRUE	TRUE	TRUE	no data	no data	FALSE					TRUE
155883584	P11166	SLC2A1	7.26			PubChem	1804610	OC(COc1cccc(-c2nc(Nc3ccc(C4CNNC4)cc3)c3sccc3n2)c1)=NC1CCCC1										1	1	0	0	2			TRUE	TRUE	TRUE	TRUE	no data	no data	FALSE					TRUE
155883589	P11166	SLC2A1	7.26			PubChem	1804610	OC(COc1cccc(-c2nc3c(c(Nc4ccc(C5CNNC5)cc4)n2)COC3)c1)=NC1CCC1										1	1	0	0	2			TRUE	TRUE	TRUE	TRUE	no data	no data	FALSE					TRUE
155883590	P11166	SLC2A1	7.26			PubChem	1804610	OC(COc1cccc(-c2nc3c(c(Nc4ccc(C5CNNC5)cc4)n2)COC3)c1)=NC1CCCC1										1	1	0	0	2			TRUE	TRUE	TRUE	TRUE	no data	no data	FALSE					TRUE
155883596	P11166	SLC2A1	7.26			PubChem	1804610	CC(C)N=C(O)COc1cccc(-c2nc3cnccc3c(=Nc3ccc(C4CNNC4)cc3)[nH]2)c1										1	1	0	0	2			TRUE	TRUE	TRUE	TRUE	no data	no data	FALSE					TRUE
155883597	P11166	SLC2A1	7.26			PubChem	1804610	OC(COc1cccc(-c2nc3cnccc3c(=Nc3ccc(C4CNNC4)cc3)[nH]2)c1)=NC1CCC1										1	1	0	0	2			TRUE	TRUE	TRUE	TRUE	no data	no data	FALSE					TRUE
155883598	P11166	SLC2A1	7.26			PubChem	1804610	OC(COc1cccc(-c2nc3cnccc3c(=Nc3ccc(C4CNNC4)cc3)[nH]2)c1)=NC1CCCC1										1	1	0	0	2			TRUE	TRUE	TRUE	TRUE	no data	no data	FALSE					TRUE
155883603	P11166	SLC2A1	7.26			PubChem	1804610	CC(C)(C)N=C(O)COc1cccc(-c2nc3c(c(Nc4ccc(C5CNNC5)cc4)n2)COC3)c1										1	1	0	0	2			TRUE	TRUE	TRUE	TRUE	no data	no data	FALSE					TRUE
155883604	P11166	SLC2A1	7.26			PubChem	1804610	CCC(CC)N=C(O)COc1cccc(-c2nc3c(c(Nc4ccc(C5CNNC5)cc4)n2)COC3)c1										1	1	0	0	2			TRUE	TRUE	TRUE	TRUE	no data	no data	FALSE					TRUE
155883605	P11166	SLC2A1	7.26			PubChem	1804610	CCC(C)N=C(O)COc1cccc(-c2nc3c(c(Nc4ccc(C5CNNC5)cc4)n2)COC3)c1										1	1	0	0	2			TRUE	TRUE	TRUE	TRUE	no data	no data	FALSE					TRUE
155883606	P11166	SLC2A1	7.26			PubChem	1804610	CC(C)CN=C(O)COc1cccc(-c2nc3c(c(Nc4ccc(C5CNNC5)cc4)n2)COC3)c1										1	1	0	0	2			TRUE	TRUE	TRUE	TRUE	no data	no data	FALSE					TRUE
155883607	P11166	SLC2A1	7.26			PubChem	1804610	CC(C)(C)CN=C(O)COc1cccc(-c2nc3c(c(Nc4ccc(C5CNNC5)cc4)n2)COC3)c1										1	1	0	0	2			TRUE	TRUE	TRUE	TRUE	no data	no data	FALSE					TRUE
155883608	P11166	SLC2A1	7.26			PubChem	1804610	CCC(C)(C)N=C(O)COc1cccc(-c2nc3c(c(Nc4ccc(C5CNNC5)cc4)n2)COC3)c1										1	1	0	0	2			TRUE	TRUE	TRUE	TRUE	no data	no data	FALSE					TRUE
155883617	P11166	SLC2A1	7.26			PubChem	1804610	CC(C)N=C(O)COc1cccc(-c2nc3c(c(Nc4ccc(C5CNNC5)cc4)n2)COCC3)c1										1	1	0	0	2			TRUE	TRUE	TRUE	TRUE	no data	no data	FALSE					TRUE
155883618	P11166	SLC2A1	7.26			PubChem	1804610	CCC(C)N=C(O)COc1cccc(-c2nc3c(c(Nc4ccc(C5CNNC5)cc4)n2)COCC3)c1										1	1	0	0	2			TRUE	TRUE	TRUE	TRUE	no data	no data	FALSE					TRUE
155883622	P11166	SLC2A1	7.26			PubChem	1804610	CCC(CC)N=C(O)COc1cccc(-c2nc3c(c(Nc4ccc(C5CNNC5)cc4)n2)CN(C(C)=O)CC3)c1										1	1	0	0	2			TRUE	TRUE	TRUE	TRUE	no data	no data	FALSE					TRUE
155883623	P11166	SLC2A1	7.26			PubChem	1804610	CC(C)CN=C(O)COc1cccc(-c2nc3c(c(Nc4ccc(C5CNNC5)cc4)n2)COCC3)c1										1	1	0	0	2			TRUE	TRUE	TRUE	TRUE	no data	no data	FALSE					TRUE
155883624	P11166	SLC2A1	7.26			PubChem	1804610	CC(C)(C)CN=C(O)COc1cccc(-c2nc3c(c(Nc4ccc(C5CNNC5)cc4)n2)COCC3)c1										1	1	0	0	2			TRUE	TRUE	TRUE	TRUE	no data	no data	FALSE					TRUE
155883625	P11166	SLC2A1	7.26			PubChem	1804610	CC(=O)N1CCc2nc(-c3cccc(OCC(O)=NC(C)(C)C)c3)nc(Nc3ccc(C4CNNC4)cc3)c2C1										1	1	0	0	2			TRUE	TRUE	TRUE	TRUE	no data	no data	FALSE					TRUE
155883626	P11166	SLC2A1	7.26			PubChem	1804610	CCC(CC)N=C(O)COc1cccc(-c2nc3c(c(Nc4ccc(C5CNNC5)cc4)n2)COCC3)c1										1	1	0	0	2			TRUE	TRUE	TRUE	TRUE	no data	no data	FALSE					TRUE
155883627	P11166	SLC2A1	7.26			PubChem	1804610	CC(C)(C)N=C(O)COc1cccc(-c2nc3c(c(Nc4ccc(C5CNNC5)cc4)n2)COCC3)c1										1	1	0	0	2			TRUE	TRUE	TRUE	TRUE	no data	no data	FALSE					TRUE
155883628	P11166	SLC2A1	7.26			PubChem	1804610	OC(COc1cccc(-c2nc3c(c(Nc4ccc(C5CNNC5)cc4)n2)COCC3)c1)=NC1CCCC1										1	1	0	0	2			TRUE	TRUE	TRUE	TRUE	no data	no data	FALSE					TRUE
155883629	P11166	SLC2A1	7.26			PubChem	1804610	OC(COc1cccc(-c2nc3c(c(Nc4ccc(C5CNNC5)cc4)n2)COCC3)c1)=NC1CCC1										1	1	0	0	2			TRUE	TRUE	TRUE	TRUE	no data	no data	FALSE					TRUE
155883630	P11166	SLC2A1	7.26			PubChem	1804610	CC(C)N=C(O)COc1cccc(-c2nc(Nc3ccc(C4CNNC4)cc3)c3cnccc3n2)c1										1	1	0	0	2			TRUE	TRUE	TRUE	TRUE	no data	no data	FALSE					TRUE
155883632	P11166	SLC2A1	7.26			PubChem	1804610	CCC(CC)N=C(O)COc1cccc(-c2nc3c(c(Nc4ccc(C5CNNC5)cc4)n2)CN(C(C)=O)C3)c1										1	1	0	0	2			TRUE	TRUE	TRUE	TRUE	no data	no data	FALSE					TRUE
155883633	P11166	SLC2A1	7.26			PubChem	1804610	CC(=O)N1Cc2nc(-c3cccc(OCC(O)=NC(C)(C)C)c3)nc(Nc3ccc(C4CNNC4)cc3)c2C1										1	1	0	0	2			TRUE	TRUE	TRUE	TRUE	no data	no data	FALSE					TRUE
155883634	P11166	SLC2A1	7.26			PubChem	1804610	CC(=O)N1CCc2nc(-c3cccc(OCC(O)=NC4CCCC4)c3)nc(Nc3ccc(C4CNNC4)cc3)c2C1										1	1	0	0	2			TRUE	TRUE	TRUE	TRUE	no data	no data	FALSE					TRUE
155883635	P11166	SLC2A1	7.26			PubChem	1804610	CC(C)(C)N=C(O)COc1cccc(-c2nc(Nc3ccc(C4CNNC4)cc3)c3cnccc3n2)c1										1	1	0	0	2			TRUE	TRUE	TRUE	TRUE	no data	no data	FALSE					TRUE
155883636	P11166	SLC2A1	7.26			PubChem	1804610	CC(=O)N1CCc2nc(-c3cccc(OCC(O)=NCC(C)C)c3)nc(Nc3ccc(C4CNNC4)cc3)c2C1										1	1	0	0	2			TRUE	TRUE	TRUE	TRUE	no data	no data	FALSE					TRUE
CHEMBL1222250	P11166	SLC2A1	3.28		10.5281/zenodo.7360676	PubChem	1794830	OC[C@H]1OC(O)[C@H](O)[C@@H](O)[C@@H]1O	DEXTROSE	3	SLC2A2, SLC2A4, SLC2A3	3.15, 3.07, 3.05						4	4	1.36	1.36	2			TRUE	TRUE			false	no data	FALSE					FALSE
CHEMBL3781331	P11166	SLC2A1	8.3	26949183	10.1016/j.bmcl.2016.02.050	ChEMBL	CHEMBL3782730	COc1ccc(C(N)=O)cc1N1CCN(c2ncnc3c2cnn3-c2ccccc2)CC1		2	SLC2A3, SLC2A2	7.43, 7.0	26949183					3	3	0.52	0.52	2			TRUE	TRUE	TRUE	TRUE	false	no data	FALSE					FALSE
CHEMBL3781347	P11166	SLC2A1	8	26949183	10.1016/j.bmcl.2016.02.050	ChEMBL	CHEMBL3782730	COc1ccccc1N1CCN(c2ncnc3c2cnn3-c2ccccc2C)CC1		1	SLC2A3	6.6	26949183					3	3	0.22	0.22	2			TRUE	TRUE	TRUE	TRUE	false	no data	FALSE					FALSE
CHEMBL3781548	P11166	SLC2A1	8.15	26949183	10.1016/j.bmcl.2016.02.050	ChEMBL	CHEMBL3782730	COc1ccccc1N1CCN(c2ncnc3c2cnn3-c2ccccc2F)CC1		1	SLC2A3	7.4	26949183					3	3	0.45	0.45	2			TRUE	TRUE	TRUE	TRUE	false	no data	FALSE					FALSE
CHEMBL3781913	P11166	SLC2A1	8.4	26949183	10.1016/j.bmcl.2016.02.050	ChEMBL	CHEMBL3782730	COc1ccccc1N1CCCN(c2ncnc3c2cnn3-c2ccccc2)CC1		2	SLC2A3, SLC2A2	8.1, 7.68	26949183					3	3	0.92	0.92	2			TRUE	TRUE	TRUE	TRUE	false	no data	FALSE					FALSE
CHEMBL3780372	P11166	SLC2A1	8.05	26949183	10.1016/j.bmcl.2016.02.050	ChEMBL	CHEMBL3782730	COc1ccncc1N1CCN(c2ncnc3c2cnn3-c2ccccc2)CC1		1	SLC2A3	7.22	26949183					3	3	0.46	0.46	3			TRUE	TRUE	TRUE	TRUE	false	no data	FALSE					FALSE
CHEMBL3781149	P11166	SLC2A1	8.15	26949183	10.1016/j.bmcl.2016.02.050	ChEMBL	CHEMBL3782730	Oc1ccccc1N1CCN(c2ncnc3c2cnn3-c2ccccc2)CC1		2	SLC2A2, SLC2A3	7.22, 7.22	26949183					3	3	0.62	0.62	3			TRUE	TRUE	TRUE	TRUE	false	no data	FALSE					FALSE
CHEMBL3781194	P11166	SLC2A1	7.77	26949183	10.1016/j.bmcl.2016.02.050	ChEMBL	CHEMBL3782730	COc1ccccc1N1CCN(c2ncnc3c2cnn3-c2ccc(C#N)cc2)CC1		1	SLC2A3	6.7	26949183					3	3	0.29	0.29	3			TRUE	TRUE	TRUE	TRUE	false	no data	FALSE					FALSE
CHEMBL3781308	P11166	SLC2A1	7.85	26949183	10.1016/j.bmcl.2016.02.050	ChEMBL	CHEMBL3782730	COc1ccccc1N1CCN(c2ncnc3c2cnn3-c2ccccc2)CC1C		1	SLC2A3	6.92	26949183					3	3	0.38	0.38	3			TRUE	TRUE	TRUE	TRUE	false	no data	FALSE					FALSE
CHEMBL547470	P11166	SLC2A1	7.2		10.6019/CHEMBL3433997	ChEMBL	CHEMBL3436041	CCC1=C(CC2NCCc3cc(OC)c(OC)cc32)CC2c3cc(OC)c(OC)cc3CCN2C1	DIHYDROEMETINE									1	1	0	0	3			TRUE	TRUE	TRUE	TRUE	no data	no data	FALSE					TRUE
CHEMBL3780054	P11166	SLC2A1	7.28	26949183	10.1016/j.bmcl.2016.02.050	ChEMBL	CHEMBL3782730	COc1ccccc1N1CCN(c2ncnc3c2[nH]c(=O)n3-c2ccccc2)CC1		1	SLC2A3	6.2	26949183					3	3	0.3	0.3	4			TRUE	TRUE	TRUE	TRUE	false	no data	FALSE					FALSE
CHEMBL3780765	P11166	SLC2A1	7.48	26949183	10.1016/j.bmcl.2016.02.050	ChEMBL	CHEMBL3782730	COc1ccccc1N1CCN(c2ncnc3c2cnn3-c2cccc(C#N)c2)CC1		1	SLC2A3	6.46	26949183					2	2	0.29	0.29	4			TRUE	TRUE	TRUE	TRUE	false	no data	FALSE					FALSE
CHEMBL3780972	P11166	SLC2A1	8	26949183	10.1016/j.bmcl.2016.02.050	ChEMBL	CHEMBL3782730	COc1cc(F)ccc1N1CCN(c2ncnc3c2cnn3-c2ccccc2)CC1		1	SLC2A3	7.4	26949183					3	3	0.51	0.51	4			TRUE	TRUE	TRUE	TRUE	false	no data	FALSE					FALSE
CHEMBL3781157	P11166	SLC2A1	7.6	26949183	10.1016/j.bmcl.2016.02.050	ChEMBL	CHEMBL3782730	COc1ccccc1N1CCN(c2ncnc3c2cnn3-c2ccccc2)CC1	4-[4-(2-Methoxyphenyl)piperazin-1-yl]-1-phenyl-1H-pyrazolo[3,4-d]pyrimidine	1	SLC2A3	6.6	26949183					3	3	0.32	0.32	4		26949183,	TRUE	TRUE	TRUE	TRUE	false	no data	FALSE	TRUE				FALSE
CHEMBL4289139	P11166	SLC2A1	7.11			ChEMBL	CHEMBL4257288, CHEMBL4257287, CHEMBL4257289	N#Cc1ccccc1-c1ccc2nc(-c3ccc(Cl)cc3)c(CN3CCN(C(=O)c4cccc(F)c4)CC3)n2c1										1	1	0	0	4			TRUE	TRUE	TRUE	TRUE	no data	no data	FALSE					TRUE
CHEMBL111738	P11166	SLC2A1	7	1956039	10.1021/jm00115a009	ChEMBL	CHEMBL684234	C=C[C@@]1(C)CC(=O)[C@]2(O)[C@@]3(C)[C@@H](O)CCC(C)(C)[C@@H]3[C@H](O)[C@H](OC(=O)NCCCCCCCNC(=O)CCc3ccc(O)cc3)[C@@]2(C)O1										1	1	0	0	5			TRUE	TRUE	TRUE	TRUE	no data	no data	FALSE					TRUE
CHEMBL3780470	P11166	SLC2A1	7.52	26949183	10.1016/j.bmcl.2016.02.050	ChEMBL	CHEMBL3782730	COc1ccccc1N1CCN(c2ncnc3c2cnn3-c2cc(F)ccc2OC)CC1		2	SLC2A3, SLC2A2	6.49, 6.06	26949183					3	3	0.42	0.42	5			TRUE	TRUE	TRUE	TRUE	false	no data	FALSE					FALSE
CHEMBL3781151	P11166	SLC2A1	7.77	26949183	10.1016/j.bmcl.2016.02.050	ChEMBL	CHEMBL3782730	COc1ccccc1N1CCN(c2ncnc3c2cnn3-c2ccc(F)cc2)CC1		1	SLC2A3	7.34	26949183					3	3	0.59	0.59	5			TRUE	TRUE	TRUE	TRUE	false	no data	FALSE					FALSE
CHEMBL3781384	P11166	SLC2A1	7.31	26949183	10.1016/j.bmcl.2016.02.050	ChEMBL	CHEMBL3782730	COc1ccccc1N1CCN(c2ncnc3c2nnn3-c2ccccc2)CC1		1	SLC2A3	6.37	26949183					3	3	0.4	0.4	5			TRUE	TRUE	TRUE	TRUE	false	no data	FALSE					FALSE
CHEMBL3781847	P11166	SLC2A1	6.64	26949183	10.1016/j.bmcl.2016.02.050	ChEMBL	CHEMBL3782730	COc1cnccc1N1CCN(c2ncnc3c2cnn3-c2ccccc2)CC1		1	SLC2A3	5.82	26949183					2	2	0.39	0.39	5			TRUE	TRUE		TRUE	false	no data	FALSE					FALSE
CHEMBL4279905	P11166	SLC2A1	5			ChEMBL	CHEMBL4257289	CN(c1ccc2nc(-c3ccc(Cl)cc3)c(CN3CCNCC3)n2c1)S(C)(=O)=O		1	SLC2A2	4.0						2	2	0.3	0.3	5			TRUE	TRUE		TRUE	false	no data	FALSE					FALSE
CHEMBL4281346	P11166	SLC2A1	5			ChEMBL	CHEMBL4257289	O=S1(=O)CCN(Cc2c(-c3ccc(Cl)cc3)nc3ccc(-c4ccccc4)cn23)CC1		1	SLC2A2	4.0						2	2	0.3	0.3	5			TRUE	TRUE		TRUE	false	no data	FALSE					FALSE
CHEMBL4284824	P11166	SLC2A1	5			ChEMBL	CHEMBL4257289	Clc1ccc(-c2nc3ccc(C4COC4)cn3c2CN2CCOCC2)cc1		1	SLC2A2	4.0						2	2	0.3	0.3	5			TRUE	TRUE		TRUE	false	no data	FALSE					FALSE
CHEMBL4290936	P11166	SLC2A1	5			ChEMBL	CHEMBL4257289	COCCS(=O)(=O)Nc1ccc2nc(-c3ccc(Cl)cc3)c(CN3CCN(C(C)=O)CC3)n2c1		1	SLC2A2	4.0						2	2	0.3	0.3	5			TRUE	TRUE		TRUE	false	no data	FALSE					FALSE
CHEMBL4291627	P11166	SLC2A1	5			ChEMBL	CHEMBL4257289	CS(=O)(=O)c1ccc2nc(-c3ccc(Cl)cc3)c(CN3CCOCC3)n2c1		1	SLC2A2	4.0						2	2	0.3	0.3	5			TRUE	TRUE		TRUE	false	no data	FALSE					FALSE
CHEMBL4295021	P11166	SLC2A1	5			ChEMBL	CHEMBL4257289	CC(=O)N1CCN(Cc2c(-c3ccc(Cl)cc3Cl)nc3cnccn23)CC1		1	SLC2A2	4.0						2	2	0.3	0.3	5			TRUE	TRUE		TRUE	false	no data	FALSE					FALSE
CHEMBL3780144	P11166	SLC2A1	7.7	26949183	10.1016/j.bmcl.2016.02.050	ChEMBL	CHEMBL3782730	COc1ccc(C#N)cc1N1CCN(c2ncnc3c2cnn3-c2ccccc2)CC1		1	SLC2A3	7.3	26949183					3	3	0.61	0.61	6			TRUE	TRUE	TRUE	TRUE	false	no data	FALSE					FALSE
CHEMBL3780595	P11166	SLC2A1	7	26949183	10.1016/j.bmcl.2016.02.050	ChEMBL	CHEMBL3782730	COc1ccc(-n2ncc3c(N4CCN(c5ccccc5OC)CC4)ncnc32)cn1		1	SLC2A3	6.47	26949183					2	2	0.54	0.54	6			TRUE	TRUE	TRUE	TRUE	false	no data	FALSE					FALSE
CHEMBL3781654	P11166	SLC2A1	6.96	26949183	10.1016/j.bmcl.2016.02.050	ChEMBL	CHEMBL3782730	COc1cccc(F)c1N1CCN(c2ncnc3c2cnn3-c2ccccc2)CC1		2	SLC2A2, SLC2A3	5.92, 5.8	26949183					3	3	0.5	0.5	6			TRUE	TRUE	TRUE	TRUE	false	no data	FALSE					FALSE
CHEMBL3781741	P11166	SLC2A1	7.46	26949183	10.1016/j.bmcl.2016.02.050	ChEMBL	CHEMBL3782730	COc1ccccc1N1CCN(c2ncnc3c2cnn3-c2cccc(F)c2)CC1		1	SLC2A3	6.92	26949183					3	3	0.55	0.55	6			TRUE	TRUE	TRUE	TRUE	false	no data	FALSE					FALSE
CHEMBL50588	P11166	SLC2A1	6.97		10.6019/CHEMBL3433997	ChEMBL	CHEMBL3436041	CC[C@H]1CN2CCc3cc(OC)c(OC)cc3[C@@H]2C[C@@H]1C[C@H]1NCCc2cc(OC)c(OC)cc21	EMETINE					4	ADRA2A, ADRA2C, RBBP9, ABCB1	7.64, 7.16, 5.11, 5.03	20207142, 11716514	1	5	0	0.91	6				TRUE	TRUE	TRUE	no data	false	FALSE					FALSE
CHEMBL535077	P11166	SLC2A1	6.91		10.6019/CHEMBL3433997	ChEMBL	CHEMBL3436041	CC[C@H]1CN2CCc3cc(OC)c(OC)cc3[C@@H]2C[C@@H]1C[C@H]1NCCc2c1cc(OC)c(O)c2Cl										1	1	0	0	6			TRUE	TRUE	TRUE	TRUE	no data	no data	FALSE					TRUE
155883583	P11166	SLC2A1	6.76			PubChem	1804610	OC(COc1cccc(-c2nc(Nc3ccc(C4CNNC4)cc3)c3sccc3n2)c1)=NC1CCC1										1	1	0	0	7			TRUE	TRUE	TRUE	TRUE	no data	no data	FALSE					TRUE
155883587	P11166	SLC2A1	6.76			PubChem	1804610	OC(CN1CCOCC1)=Nc1cccc(-c2nc(Nc3ccc(C4CNNC4)cc3)c3ccsc3n2)c1										1	1	0	0	7			TRUE	TRUE	TRUE	TRUE	no data	no data	FALSE					TRUE
155883591	P11166	SLC2A1	6.76			PubChem	1804610	CC(C)CN=C(O)COc1cccc(-c2nc(Nc3ccc(C4CNNC4)cc3)c3ncccc3n2)c1										1	1	0	0	7			TRUE	TRUE	TRUE	TRUE	no data	no data	FALSE					TRUE
155883594	P11166	SLC2A1	6.76			PubChem	1804610	Cn1ncc2c(Nc3ccc(C4CNNC4)cc3)nc(-c3cccc(OCC(O)=NC4CCCC4)c3)nc21										1	1	0	0	7			TRUE	TRUE	TRUE	TRUE	no data	no data	FALSE					TRUE
155883595	P11166	SLC2A1	6.76			PubChem	1804610	CC(C)CN=C(O)COc1cccc(-c2nc(Nc3ccc(C4CNNC4)cc3)c3cnn(C)c3n2)c1										1	1	0	0	7			TRUE	TRUE	TRUE	TRUE	no data	no data	FALSE					TRUE
155883601	P11166	SLC2A1	6.76			PubChem	1804610	OC(COc1cccc(-c2nc(Nc3ccc(C4CNNC4)cc3)c3ncsc3n2)c1)=NC1CCCC1										1	1	0	0	7			TRUE	TRUE	TRUE	TRUE	no data	no data	FALSE					TRUE
155883609	P11166	SLC2A1	6.76			PubChem	1804610	OC(COc1cccc(-c2nc3c(c(Nc4ccc(C5CNNC5)cc4)n2)COC3)c1)=NC1CC(F)(F)C1										1	1	0	0	7			TRUE	TRUE	TRUE	TRUE	no data	no data	FALSE					TRUE
155883612	P11166	SLC2A1	6.76			PubChem	1804610	OC(COc1cccc(-c2nc3c(c(Nc4ccc(C5CNNC5)cc4)n2)CSC3)c1)=NC1CCC1										1	1	0	0	7			TRUE	TRUE	TRUE	TRUE	no data	no data	FALSE					TRUE
155883613	P11166	SLC2A1	6.76			PubChem	1804610	OC(COc1cccc(-c2nc3c(c(Nc4ccc(C5CNNC5)cc4)n2)CSC3)c1)=NC1CCCC1										1	1	0	0	7			TRUE	TRUE	TRUE	TRUE	no data	no data	FALSE					TRUE
155883614	P11166	SLC2A1	6.76			PubChem	1804610	CN1CCc2nc(-c3cccc(OCC(O)=NC(C)(C)C)c3)nc(Nc3ccc(C4CNNC4)cc3)c2C1										1	1	0	0	7			TRUE	TRUE	TRUE	TRUE	no data	no data	FALSE					TRUE
155883619	P11166	SLC2A1	6.76			PubChem	1804610	CC(C)(C)N=C(O)COc1cccc(-c2nc(Nc3ccc(C4CNNC4)cc3)c3sccc3n2)c1										1	1	0	0	7			TRUE	TRUE	TRUE	TRUE	no data	no data	FALSE					TRUE
155883620	P11166	SLC2A1	6.76			PubChem	1804610	CCC(C)(C)N=C(O)COc1cccc(-c2nc(Nc3ccc(C4CNNC4)cc3)c3sccc3n2)c1										1	1	0	0	7			TRUE	TRUE	TRUE	TRUE	no data	no data	FALSE					TRUE
155883621	P11166	SLC2A1	6.76			PubChem	1804610	CC(=O)N1CCc2nc(-c3cccc(OCC(O)=NC(C)C)c3)nc(Nc3ccc(C4CNNC4)cc3)c2C1										1	1	0	0	7			TRUE	TRUE	TRUE	TRUE	no data	no data	FALSE					TRUE
155883631	P11166	SLC2A1	6.76			PubChem	1804610	CC(=O)N1Cc2nc(-c3cccc(OCC(O)=NC(C)C)c3)nc(Nc3ccc(C4CNNC4)cc3)c2C1										1	1	0	0	7			TRUE	TRUE	TRUE	TRUE	no data	no data	FALSE					TRUE
CHEMBL3780527	P11166	SLC2A1	7.4	26949183	10.1016/j.bmcl.2016.02.050	ChEMBL	CHEMBL3782730	COc1ccccc1N1CCN(c2ncnc3c2cnn3C2CCCC2)CC1		1	SLC2A3	6.92	26949183					3	3	0.63	0.63	7			TRUE	TRUE	TRUE	TRUE	false	no data	FALSE					FALSE
CHEMBL3780785	P11166	SLC2A1	7.57	26949183	10.1016/j.bmcl.2016.02.050	ChEMBL	CHEMBL3782730	COc1ccccc1N1CCN(c2ncnc3c2ncn3-c2ccccc2)CC1		1	SLC2A3	7.19	26949183					3	3	0.64	0.64	7			TRUE	TRUE	TRUE	TRUE	false	no data	FALSE					FALSE
CHEMBL4645036	P11166	SLC2A1	7.14	32282207	10.1021/acs.jmedchem.9b02153	ChEMBL	CHEMBL4605536	CC1(NC(=O)COc2cccc(-c3nc4c(c(Nc5ccc(-c6cn[nH]c6)cc5)n3)CN(C3CC3)CC4)c2)CC1		1	SLC2A3	6.68	32282207					2	2	0.57	0.57	7			TRUE	TRUE	TRUE	TRUE	false	no data	FALSE					FALSE
CHEMBL4645662	P11166	SLC2A1	6.85	32282207	10.1021/acs.jmedchem.9b02153	ChEMBL	CHEMBL4605536	CC(C)NC(=O)COc1cccc(-c2nc3c(c(Nc4ccc(-c5cn[nH]c5)cc4)n2)CN(C2CC2)CC3)c1		1	SLC2A3	6.26	32282207					2	2	0.51	0.51	7			TRUE	TRUE	TRUE	TRUE	false	no data	FALSE					FALSE
CHEMBL3780043	P11166	SLC2A1	7.3	26949183	10.1016/j.bmcl.2016.02.050	ChEMBL	CHEMBL3782730	COc1ccccc1N1CCN(c2ncnc3c2cnn3-c2cccc(C)c2)CC1		1	SLC2A3	7.02	26949183					3	3	0.66	0.66	8			TRUE	TRUE	TRUE	TRUE	false	no data	FALSE					FALSE
CHEMBL3780717	P11166	SLC2A1	7.41	26949183	10.1016/j.bmcl.2016.02.050	ChEMBL	CHEMBL3782730	N#Cc1cccc(N2CCN(c3ncnc4c3cnn4-c3ccccc3)CC2)c1		2	SLC2A3, SLC2A2	7.16, 6.66	26949183					3	3	0.92	0.92	8			TRUE	TRUE	TRUE	TRUE	false	no data	FALSE					FALSE
CHEMBL3781290	P11166	SLC2A1	6.33	26949183	10.1016/j.bmcl.2016.02.050	ChEMBL	CHEMBL3782730	COc1ccccc1N1CCC(c2ncnc3c2cnn3-c2ccccc2)CC1		1	SLC2A3	5.92	26949183					2	2	0.59	0.59	8			TRUE	TRUE		TRUE	false	no data	FALSE					FALSE
CHEMBL3781633	P11166	SLC2A1	6.92	26949183	10.1016/j.bmcl.2016.02.050	ChEMBL	CHEMBL3782730	COc1ccccc1N1CCN(c2ncnc3c2cnn3-c2ccccc2)C(C)C1		2	SLC2A3, SLC2A2	6.32, 5.6	26949183					3	3	0.64	0.64	8			TRUE	TRUE	TRUE	TRUE	false	no data	FALSE					FALSE
CHEMBL4649311	P11166	SLC2A1	6.98	32282207	10.1021/acs.jmedchem.9b02153	ChEMBL	CHEMBL4605536	CC(CF)N1CCc2nc(-c3cccc(OCC(=O)NC(C)(C)C)c3)nc(Nc3ccc(-c4cn[nH]c4)cc3)c2C1		1	SLC2A3	6.63	32282207					2	2	0.62	0.62	8			TRUE	TRUE	TRUE	TRUE	false	no data	FALSE					FALSE
CHEMBL588366	P11166	SLC2A1	6.72		10.6019/CHEMBL3433997	ChEMBL	CHEMBL3436041	CC[C@H]1CN2CCc3cc(OC)c(OC)cc3[C@@H]2C[C@@H]1C[C@H]1NCCc2c1cc(OC)c(O)c2I										1	1	0	0	8			TRUE	TRUE	TRUE	TRUE	no data	no data	FALSE					TRUE
CHEMBL3780235	P11166	SLC2A1	7.3	26949183	10.1016/j.bmcl.2016.02.050	ChEMBL	CHEMBL3782730	COc1ccccc1N1CCN(c2ncnc3c2cnn3-c2ccccc2OC)CC1		2	SLC2A3, SLC2A2	6.96, 5.92	26949183					3	3	0.73	0.73	9			TRUE	TRUE	TRUE	TRUE	false	no data	FALSE					FALSE
CHEMBL4642046	P11166	SLC2A1	6.89	32282207	10.1021/acs.jmedchem.9b02153	ChEMBL	CHEMBL4605536	COCC(C)N1CCc2nc(-c3cccc(OCC(=O)NC(C)(C)C)c3)nc(Nc3ccc(-c4cn[nH]c4)cc3)c2C1		1	SLC2A3	6.56	32282207					2	2	0.63	0.63	9			TRUE	TRUE	TRUE	TRUE	false	no data	FALSE					FALSE
CHEMBL532464	P11166	SLC2A1	6.69		10.6019/CHEMBL3433997	ChEMBL	CHEMBL3436041	Nc1nc(N)c2c(ccc3c2ccn3Cc2ccc3c(c2)OCO3)n1										1	1	0	0	9			TRUE	TRUE		TRUE	no data	no data	FALSE					FALSE
CHEMBL3780764	P11166	SLC2A1	6.74	26949183	10.1016/j.bmcl.2016.02.050	ChEMBL	CHEMBL3782730	COc1ncccc1N1CCN(c2ncnc3c2cnn3-c2ccccc2)CC1		2	SLC2A3, SLC2A2	6.17, 5.87	26949183					3	3	0.78	0.78	10			TRUE	TRUE	TRUE	TRUE	false	no data	FALSE					FALSE
CHEMBL3781835	P11166	SLC2A1	7.22	26949183	10.1016/j.bmcl.2016.02.050	ChEMBL	CHEMBL3782730	COc1cccnc1N1CCN(c2ncnc3c2cnn3-c2ccccc2)CC1		2	SLC2A3, SLC2A2	7.15, 6.02	26949183					3	3	0.81	0.81	10			TRUE	TRUE	TRUE	TRUE	false	no data	FALSE					FALSE
CHEMBL4638542	P11166	SLC2A1	6.84	32282207	10.1021/acs.jmedchem.9b02153	ChEMBL	CHEMBL4605536	COCCN1CCc2nc(-c3cccc(OCC(=O)NC(C)(C)C)c3)nc(Nc3ccc(-c4cn[nH]c4)cc3)c2C1		1	SLC2A3	6.76	32282207					2	2	0.69	0.69	10			TRUE	TRUE	TRUE	TRUE	false	no data	FALSE					FALSE
CHEMBL526110	P11166	SLC2A1	6.68		10.6019/CHEMBL3433997	ChEMBL	CHEMBL3436041	O=[N+]([O-])c1cccc(Nc2nccc(-c3cnn4ncccc34)n2)c1						3	CDK2, CDK4, GSK3B	9.52, 9.52, 8.7	18835709	1	4	0	0.9	10				TRUE		TRUE	no data	false	FALSE					FALSE
CHEMBL581702	P11166	SLC2A1	6.65		10.6019/CHEMBL3433997	ChEMBL	CHEMBL3436041	COc1cccc(Cn2ccc3c4c(N)nc(N)nc4ccc32)c1										1	1	0	0	10			TRUE	TRUE		TRUE	no data	no data	FALSE					FALSE
CHEMBL123292	P11166	SLC2A1	6.64		10.6019/CHEMBL3433997	ChEMBL	CHEMBL3436041	C[C@@H]1C[C@@H]([C@H](O)CC2CC(=O)NC(=O)C2)C(=O)[C@@H](C)C1	CYCLOHEXIMIDE					2	EIF4A1, FKBP1A	6.92, 5.46	32470302, 10479292	1	5	0	0.76	11				TRUE		TRUE	no data	false	FALSE					FALSE
CHEMBL327672	P11166	SLC2A1	6.62	1956039	10.1021/jm00115a009	ChEMBL	CHEMBL684234	C=C[C@@]1(C)CC(=O)[C@]2(O)[C@@]3(C)[C@@H](O)CCC(C)(C)[C@@H]3[C@H](O)[C@H](OC(=O)NCCc3ccc(O)cc3)[C@@]2(C)O1						1	ADCY1	6.34	8709105	1	2	0	0.64	11			TRUE	TRUE		TRUE	no data	false	FALSE					FALSE
CHEMBL3780349	P11166	SLC2A1	6.29	26949183	10.1016/j.bmcl.2016.02.050	ChEMBL	CHEMBL3782730	COc1ccccc1N1CCN(c2ncnc3c2cnn3-c2ccccn2)CC1		2	SLC2A3, SLC2A2	6.03, 5.1	26949183					3	3	0.79	0.79	11			TRUE	TRUE		TRUE	false	no data	FALSE					FALSE
CHEMBL3780756	P11166	SLC2A1	6.52	26949183	10.1016/j.bmcl.2016.02.050	ChEMBL	CHEMBL3782730	COc1ccccc1N1CCN(c2ccnc3c2cnn3-c2ccccc2)CC1		2	SLC2A2, SLC2A3	6.22, 5.4	26949183					3	3	0.8	0.8	11			TRUE	TRUE		TRUE	false	no data	FALSE					FALSE
CHEMBL3781183	P11166	SLC2A1	6.82	26949183	10.1016/j.bmcl.2016.02.050	ChEMBL	CHEMBL3782730	COc1cc(C#N)ccc1N1CCN(c2ncnc3c2cnn3-c2ccccc2)CC1		2	SLC2A3, SLC2A2	6.77, 5.77	26949183					3	3	0.84	0.84	11			TRUE	TRUE	TRUE	TRUE	false	no data	FALSE					FALSE
CHEMBL3781668	P11166	SLC2A1	5.72	26949183	10.1016/j.bmcl.2016.02.050	ChEMBL	CHEMBL3782730	COc1ccccc1C1CCN(c2ncnc3c2cnn3-c2ccccc2)CC1		2	SLC2A2, SLC2A3	5.0, 5.0	26949183					3	3	0.78	0.78	11			TRUE	TRUE		TRUE	false	no data	FALSE					FALSE
CHEMBL4632395	P11166	SLC2A1	6.59	32282207	10.1021/acs.jmedchem.9b02153	ChEMBL	CHEMBL4605536	CC(C)(C)NC(=O)COc1cccc(-c2nc3c(c(Nc4ccc(-c5cn[nH]c5)cc4)n2)CN(C2CCC2)CC3)c1		1	SLC2A3	6.54	32282207					2	2	0.69	0.69	11			TRUE	TRUE		TRUE	false	no data	FALSE					FALSE
CHEMBL525149	P11166	SLC2A1	6.6		10.6019/CHEMBL3433997	ChEMBL	CHEMBL3436041	Nc1nc(N)c2c(ccc3c2ccn3Cc2cccc(F)c2)n1										1	1	0	0	11			TRUE	TRUE		TRUE	no data	no data	FALSE					FALSE
CHEMBL528708	P11166	SLC2A1	6.6		10.6019/CHEMBL3433997	ChEMBL	CHEMBL3436041	CCCCCCn1c2c(c(=N)c3c1CCC3)CCC2										1	1	0	0	11			TRUE	TRUE		TRUE	no data	no data	FALSE					FALSE
CHEMBL3781161	P11166	SLC2A1	5.62	26949183	10.1016/j.bmcl.2016.02.050	ChEMBL	CHEMBL3782730	COc1c(F)cccc1N1CCN(c2ncnc3c2cnn3-c2ccccc2)CC1		2	SLC2A2, SLC2A3	5.0, 5.0	26949183					3	3	0.85	0.85	12			TRUE	TRUE		TRUE	false	no data	FALSE					FALSE
CHEMBL3781797	P11166	SLC2A1	6.12	26949183	10.1016/j.bmcl.2016.02.050	ChEMBL	CHEMBL3782730	COc1ccccc1N1CCN(c2ncnc3c2cnn3-c2cccnc2)CC1		2	SLC2A3, SLC2A2	5.82, 5.22	26949183					3	3	0.86	0.86	12			TRUE	TRUE		TRUE	false	no data	FALSE					FALSE
CHEMBL3781827	P11166	SLC2A1	6.74	26949183	10.1016/j.bmcl.2016.02.050	ChEMBL	CHEMBL3782730	COc1cccc(N2CCN(c3ncnc4c3cnn4-c3ccccc3)CC2)c1		2	SLC2A3, SLC2A2	6.49, 5.83	26949183					3	3	0.87	0.87	12			TRUE	TRUE	TRUE	TRUE	false	no data	FALSE					FALSE
CHEMBL4648473	P11166	SLC2A1	6.49	32282207	10.1021/acs.jmedchem.9b02153	ChEMBL	CHEMBL4605536	CC(C)N1CCc2nc(-c3cccc(OCC(=O)NC(C)(C)C)c3)nc(Nc3ccc(-c4cn[nH]c4)cc3)c2C1		1	SLC2A3	6.39	32282207					2	2	0.69	0.69	12			TRUE	TRUE		TRUE	false	no data	FALSE					FALSE
CHEMBL587029	P11166	SLC2A1	6.64		10.6019/CHEMBL3433997	ChEMBL	CHEMBL3436041	CN(C)Cc1cccc(-c2cc3c(-c4cnn(C)c4)c(Cl)cnc3[nH]2)c1						4	INCENP, AURKB, AURKA, TPX2	9.3, 9.29, 8.21, 8.21	20335034	1	5	0	0.97	12				TRUE		TRUE	no data	false	FALSE					FALSE
CHEMBL588259	P11166	SLC2A1	6.57		10.6019/CHEMBL3433997	ChEMBL	CHEMBL3436041	CN1CCN(c2ccc(Nc3nccc(-c4cnn5ncccc45)n3)cc2Cl)CC1										1	1	0	0	12	anil_di_alk_A(478)		TRUE	TRUE		TRUE	no data	no data	TRUE					FALSE
CHEMBL1551510	P11166	SLC2A1	5.82	26949183	10.1016/j.bmcl.2016.02.050	ChEMBL	CHEMBL3782730	COc1ccccc1N1CCN(c2ncnc3c2cnn3-c2ccc(C)cc2)CC1		2	SLC2A3, SLC2A2	5.52, 5.0	26949183					3	3	0.88	0.88	13			TRUE	TRUE		TRUE	false	no data	FALSE					FALSE
CHEMBL3780459	P11166	SLC2A1	6.57	26949183	10.1016/j.bmcl.2016.02.050	ChEMBL	CHEMBL3782730	Fc1ccccc1N1CCN(c2ncnc3c2cnn3-c2ccccc2)CC1		2	SLC2A3, SLC2A2	6.17, 5.95	26949183					3	3	0.93	0.93	13			TRUE	TRUE		TRUE	false	no data	FALSE					FALSE
CHEMBL3780729	P11166	SLC2A1	6.39	26949183	10.1016/j.bmcl.2016.02.050	ChEMBL	CHEMBL3782730	COc1ccccc1N1CCN(c2ncnc3c2cnn3C(C)c2ccccc2)CC1		2	SLC2A3, SLC2A2	6.02, 5.68	26949183					3	3	0.91	0.91	13			TRUE	TRUE		TRUE	false	no data	FALSE					FALSE
CHEMBL4635864	P11166	SLC2A1	6.47	32282207	10.1021/acs.jmedchem.9b02153	ChEMBL	CHEMBL4605536	CCC(C)(C)NC(=O)COc1cccc(-c2nc3c(c(Nc4ccc(-c5cn[nH]c5)cc4)n2)CN(C)CC3)c1		1	SLC2A3	6.41	32282207					2	2	0.69	0.69	13			TRUE	TRUE		TRUE	false	no data	FALSE					FALSE
CHEMBL580914	P11166	SLC2A1	6.53		10.6019/CHEMBL3433997	ChEMBL	CHEMBL3436041	Cn1ncc2ccc(Nc3nccc(-c4ccc5c(c4)c(N)nn5C)n3)cc21										1	1	0	0	13			TRUE	TRUE		TRUE	no data	no data	FALSE					FALSE
CHEMBL107985	P11166	SLC2A1	6.52	1956039	10.1021/jm00115a009	ChEMBL	CHEMBL684233	C=C[C@@]1(C)CC(=O)[C@]2(O)[C@@]3(C)[C@@H](O)CCC(C)(C)[C@@H]3[C@H](OC(=O)NCCN=C=S)[C@H](OC(C)=O)[C@@]2(C)O1										1	1	0	0	14			TRUE	TRUE		TRUE	no data	no data	FALSE					FALSE
CHEMBL3780534	P11166	SLC2A1	5.75	26949183	10.1016/j.bmcl.2016.02.050	ChEMBL	CHEMBL3782730	COc1ccc(N2CCN(c3ncnc4c3cnn4-c3ccccc3)CC2)cc1		2	SLC2A3, SLC2A2	5.75, 5.06	26949183					3	3	0.94	0.94	14	anil_di_alk_C(246)		TRUE	TRUE		TRUE	false	no data	TRUE					FALSE
CHEMBL3781994	P11166	SLC2A1	6.54	26949183	10.1016/j.bmcl.2016.02.050	ChEMBL	CHEMBL3782730	Fc1cccc(N2CCN(c3ncnc4c3cnn4-c3ccccc3)CC2)c1		2	SLC2A3, SLC2A2	6.27, 5.92	26949183					3	3	0.96	0.96	14			TRUE	TRUE		TRUE	false	no data	FALSE					FALSE
CHEMBL4638502	P11166	SLC2A1	6.44	32282207	10.1021/acs.jmedchem.9b02153	ChEMBL	CHEMBL4605536	CN1CCc2nc(-c3cccc(OCC(=O)NC(C)(C)C)c3)nc(Nc3ccc(-c4cn[nH]c4)cc3)c2C1		1	SLC2A3	6.43	32282207					2	2	0.69	0.69	14			TRUE	TRUE		TRUE	false	no data	FALSE					FALSE
CHEMBL3780730	P11166	SLC2A1	5.64	26949183	10.1016/j.bmcl.2016.02.050	ChEMBL	CHEMBL3782730	COc1ccccc1N1C[C@@H]2C[C@H]1CN2c1ncnc2c1cnn2-c1ccccc1		2	SLC2A3, SLC2A2	5.39, 5.0	26949183					3	3	0.95	0.95	15			TRUE	TRUE		TRUE	false	no data	FALSE					FALSE
CHEMBL3780845	P11166	SLC2A1	5.92	26949183	10.1016/j.bmcl.2016.02.050	ChEMBL	CHEMBL3782730	COc1ccccc1N1CCN(c2ncnc3c2cnn3-c2ccncc2)CC1		2	SLC2A3, SLC2A2	5.8, 5.36	26949183					3	3	0.99	0.99	15			TRUE	TRUE		TRUE	false	no data	FALSE					FALSE
CHEMBL423192	P11166	SLC2A1	6.49		10.6019/CHEMBL3433997	ChEMBL	CHEMBL3436041	COc1ccc(C[C@H]2NC[C@H](O)[C@H]2OC(C)=O)cc1	ANISOMYCIN									1	1	0	0	15			TRUE	TRUE		TRUE	no data	no data	FALSE					FALSE
CHEMBL4277141	P11166	SLC2A1	5			ChEMBL	CHEMBL4257289	CSc1ccc2nc(-c3ccc(Cl)cc3)c(CN3CCN(C(C)=O)CC3)n2c1		1	SLC2A2	5.0						2	2	0.69	0.69	15			TRUE	TRUE		TRUE	false	no data	FALSE					FALSE
CHEMBL4280482	P11166	SLC2A1	5			ChEMBL	CHEMBL4257289	O=C1CN(Cc2c(-c3ccc(Cl)cc3)nc3ccc(-c4ncon4)cn23)CCN1		1	SLC2A2	5.0						2	2	0.69	0.69	15			TRUE	TRUE		TRUE	false	no data	FALSE					FALSE
CHEMBL4284053	P11166	SLC2A1	5			ChEMBL	CHEMBL4257289	CC(=O)N1CCN(Cc2c(-c3ccc(Cl)cc3)nc3ccc(NS(=O)(=O)C(C)C)cn23)CC1		1	SLC2A2	5.0						2	2	0.69	0.69	15			TRUE	TRUE		TRUE	false	no data	FALSE					FALSE
CHEMBL4287018	P11166	SLC2A1	5			ChEMBL	CHEMBL4257289	Fc1cncc(F)c1-c1ccc2nc(-c3ccc(Cl)cc3)c(CN3CCOCC3)n2c1		1	SLC2A2	5.0						2	2	0.69	0.69	15			TRUE	TRUE		TRUE	false	no data	FALSE					FALSE
CHEMBL3781094	P11166	SLC2A1	5.74	26949183	10.1016/j.bmcl.2016.02.050	ChEMBL	CHEMBL3782730	N#Cc1ccccc1N1CCN(c2ncnc3c2cnn3-c2ccccc2)CC1		2	SLC2A3, SLC2A2	5.69, 5.22	26949183					3	3	1	1	16			TRUE	TRUE		TRUE	false	no data	FALSE					FALSE
CHEMBL4277005	P11166	SLC2A1	4			ChEMBL	CHEMBL4257289	CC(=O)N1CCN(Cc2c(-c3ccc(Cl)cc3)nc3cnc(NS(C)(=O)=O)cn23)CC1		1	SLC2A2	4.0						2	2	0.69	0.69	16			TRUE	TRUE			false	no data	FALSE					FALSE
CHEMBL4278601	P11166	SLC2A1	4			ChEMBL	CHEMBL4257289	Clc1ccc(-c2nc3ccc(-c4ccccc4)cn3c2CN2CCOCC2)nc1		1	SLC2A2	4.0						2	2	0.69	0.69	16			TRUE	TRUE			false	no data	FALSE					FALSE
CHEMBL4278839	P11166	SLC2A1	4			ChEMBL	CHEMBL4257289	c1ccc(-c2ccc3nc(C4CCOCC4)c(CN4CCOCC4)n3c2)cc1		1	SLC2A2	4.0						2	2	0.69	0.69	16			TRUE	TRUE			false	no data	FALSE					FALSE
CHEMBL4282705	P11166	SLC2A1	4			ChEMBL	CHEMBL4257289	Clc1ccc(-c2nc3ccc(-c4ccccc4)cn3c2CN2CCSCC2)cc1		1	SLC2A2	4.0						2	2	0.69	0.69	16			TRUE	TRUE			false	no data	FALSE					FALSE
CHEMBL4288094	P11166	SLC2A1	4			ChEMBL	CHEMBL4257289	O=C(Nc1cccc(F)c1)N1CCN(Cc2c(-c3ccc(Cl)cc3)nc3ccc(-c4ccccc4)cn23)CC1		1	SLC2A2	4.0						2	2	0.69	0.69	16			TRUE	TRUE			false	no data	FALSE					FALSE
CHEMBL4288468	P11166	SLC2A1	4			ChEMBL	CHEMBL4257289	CC(=O)N1CCN(Cc2c(-c3ccc(Cl)cc3Cl)nc3cnc(NS(C)(=O)=O)cn23)CC1		1	SLC2A2	4.0						2	2	0.69	0.69	16			TRUE	TRUE			false	no data	FALSE					FALSE
CHEMBL4293965	P11166	SLC2A1	4			ChEMBL	CHEMBL4257289	Clc1ccc(-c2nc3cnc(C4CC4)cn3c2CN2CCNCC2)cc1		1	SLC2A2	4.0						2	2	0.69	0.69	16			TRUE	TRUE			false	no data	FALSE					FALSE
CHEMBL529434	P11166	SLC2A1	6.45		10.6019/CHEMBL3433997	ChEMBL	CHEMBL3436041	Cc1cccc(Nc2nc(N[C@@H]3CCCNC3)nc3cc[nH]c(=O)c23)c1										1	1	0	0	16			TRUE	TRUE		TRUE	no data	no data	FALSE					FALSE
CHEMBL581135	P11166	SLC2A1	6.45		10.6019/CHEMBL3433997	ChEMBL	CHEMBL3436041	Nc1nc(N)c2c(ccc3c2ccn3Cc2ccccc2)n1										1	1	0	0	16			TRUE	TRUE		TRUE	no data	no data	FALSE					FALSE
155883585	P11166	SLC2A1	6.43			PubChem	1804610	OC(COc1cccc(-c2nc(Nc3ccc(C4CNNC4)cc3)c3occc3n2)c1)=NC1CCC1										1	1	0	0	17			TRUE	TRUE		TRUE	no data	no data	FALSE					FALSE
155883586	P11166	SLC2A1	6.43			PubChem	1804610	OC(COc1cccc(-c2nc(Nc3ccc(C4CNNC4)cc3)c3occc3n2)c1)=NC1CCCC1										1	1	0	0	17			TRUE	TRUE		TRUE	no data	no data	FALSE					FALSE
155883588	P11166	SLC2A1	6.43			PubChem	1804610	Cn1cnc2c(Nc3ccc(C4CNNC4)cc3)nc(-c3cccc(OCC(O)=NC4CCC4)c3)nc21										1	1	0	0	17			TRUE	TRUE		TRUE	no data	no data	FALSE					FALSE
155883592	P11166	SLC2A1	6.43			PubChem	1804610	Cn1ncc2c(Nc3ccc(C4CNNC4)cc3)nc(-c3cccc(OCC(O)=NC4CCC4)c3)nc21										1	1	0	0	17			TRUE	TRUE		TRUE	no data	no data	FALSE					FALSE
155883593	P11166	SLC2A1	6.43			PubChem	1804610	CC(C)N=C(O)COc1cccc(-c2nc(Nc3ccc(C4CNNC4)cc3)c3cnn(C)c3n2)c1										1	1	0	0	17			TRUE	TRUE		TRUE	no data	no data	FALSE					FALSE
155883599	P11166	SLC2A1	6.43			PubChem	1804610	CC(C)N=C(O)COc1cccc(-c2nc(Nc3ccc(C4CNNC4)cc3)c3ncsc3n2)c1										1	1	0	0	17			TRUE	TRUE		TRUE	no data	no data	FALSE					FALSE
155883600	P11166	SLC2A1	6.43			PubChem	1804610	OC(COc1cccc(-c2nc(Nc3ccc(C4CNNC4)cc3)c3ncsc3n2)c1)=NC1CCC1										1	1	0	0	17			TRUE	TRUE		TRUE	no data	no data	FALSE					FALSE
155883602	P11166	SLC2A1	6.43			PubChem	1804610	CC(C)CN=C(O)COc1cccc(-c2nc(Nc3ccc(C4CNNC4)cc3)c3ncsc3n2)c1										1	1	0	0	17			TRUE	TRUE		TRUE	no data	no data	FALSE					FALSE
155883611	P11166	SLC2A1	6.43			PubChem	1804610	CC(C)N=C(O)COc1cccc(-c2nc3c(c(Nc4ccc(C5CNNC5)cc4)n2)CSC3)c1										1	1	0	0	17			TRUE	TRUE		TRUE	no data	no data	FALSE					FALSE
155883615	P11166	SLC2A1	6.43			PubChem	1804610	CCC(CC)N=C(O)COc1cccc(-c2nc3c(c(Nc4ccc(C5CNNC5)cc4)n2)CN(C)CC3)c1										1	1	0	0	17			TRUE	TRUE		TRUE	no data	no data	FALSE					FALSE
155883616	P11166	SLC2A1	6.43			PubChem	1804610	CC(C)N=C(O)COc1cccc(-c2nc3c(c(Nc4ccc(C5CNNC5)cc4)n2)CN(C)CC3)c1										1	1	0	0	17			TRUE	TRUE		TRUE	no data	no data	FALSE					FALSE
CHEMBL3780119	P11166	SLC2A1	5	26949183	10.1016/j.bmcl.2016.02.050	ChEMBL	CHEMBL3782730	COc1ccccc1N1C[C@H]2C[C@@H]1CN2c1ncnc2c1cnn2-c1ccccc1		2	SLC2A2, SLC2A3	5.0, 5.0	26949183					3	3	1.1	1.1	17			TRUE	TRUE		TRUE	false	no data	FALSE					FALSE
CHEMBL3780403	P11166	SLC2A1	5	26949183	10.1016/j.bmcl.2016.02.050	ChEMBL	CHEMBL3782730	FC(F)(F)Oc1ccccc1N1CCN(c2ncnc3c2cnn3-c2ccccc2)CC1		2	SLC2A2, SLC2A3	5.0, 5.0	26949183					3	3	1.1	1.1	17			TRUE	TRUE		TRUE	false	no data	FALSE					FALSE
CHEMBL3781086	P11166	SLC2A1	5	26949183	10.1016/j.bmcl.2016.02.050	ChEMBL	CHEMBL3782730	OC1CCCCC1N1CCN(c2ncnc3c2cnn3-c2ccccc2)CC1		2	SLC2A2, SLC2A3	5.0, 5.0	26949183					3	3	1.1	1.1	17			TRUE	TRUE		TRUE	false	no data	FALSE					FALSE
CHEMBL3781573	P11166	SLC2A1	5	26949183	10.1016/j.bmcl.2016.02.050	ChEMBL	CHEMBL3782730	FC(F)(F)c1ccccc1N1CCN(c2ncnc3c2cnn3-c2ccccc2)CC1		2	SLC2A2, SLC2A3	5.0, 5.0	26949183					3	3	1.1	1.1	17			TRUE	TRUE		TRUE	false	no data	FALSE					FALSE
CHEMBL3781893	P11166	SLC2A1	5	26949183	10.1016/j.bmcl.2016.02.050	ChEMBL	CHEMBL3782730	COc1ccccc1N1CCN(c2nnnc3c2cnn3-c2ccccc2)CC1		2	SLC2A2, SLC2A3	5.0, 5.0	26949183					3	3	1.1	1.1	17			TRUE	TRUE		TRUE	false	no data	FALSE					FALSE
CHEMBL587153	P11166	SLC2A1	6.43		10.6019/CHEMBL3433997	ChEMBL	CHEMBL3436041	COc1ccc(Cn2ncc3c4c(N)nc(N)nc4ccc32)cc1OC										1	1	0	0	17			TRUE	TRUE		TRUE	no data	no data	FALSE					FALSE
CHEMBL493718	P11166	SLC2A1	6.42		10.6019/CHEMBL3433997	ChEMBL	CHEMBL3436041	CCN(Cc1cccc2ccccc12)c1ccc2nc(N)nc(N)c2c1										1	1	0	0	18			TRUE	TRUE		TRUE	no data	no data	FALSE					FALSE
CHEMBL324659	P11166	SLC2A1	6.4	1956039	10.1021/jm00115a009	ChEMBL	CHEMBL684234	C=C[C@@]1(C)CC(=O)[C@]2(O)[C@@]3(C)[C@@H](O)CCC(C)(C)[C@@H]3[C@H](O)[C@H](OC(=O)NCCCCCCNC(=O)CCc3ccc(O)cc3)[C@@]2(C)O1										1	1	0	0	19			TRUE	TRUE		TRUE	no data	no data	FALSE					FALSE
121237858	P11166	SLC2A1	6.35	27128978		PubChem	1801790	OC1=NCNC2NC([C@@H](O)c3ccccc3)NC12										1	1	0	0	20			TRUE	TRUE		TRUE	no data	no data	FALSE					FALSE
CHEMBL4064730	P11166	SLC2A1	6.35	28042452	10.1039/C6MD00287K	ChEMBL	CHEMBL3992751	O=c1[nH]cnc2nc([C@@H](O)c3ccccc3)[nH]c12										1	1	0	0	20			TRUE	TRUE		TRUE	no data	no data	FALSE					FALSE
CHEMBL526210	P11166	SLC2A1	6.33		10.6019/CHEMBL3433997	ChEMBL	CHEMBL3436041	CCN1CCN(Cc2c(O)ccc3c(=O)c(Oc4cc(C)cc(C)c4)c(C(F)(F)F)oc23)CC1										1	1	0	0	21	mannich_A(296)		TRUE	TRUE		TRUE	no data	no data	TRUE					FALSE
CHEMBL548737	P11166	SLC2A1	6.33		10.6019/CHEMBL3433997	ChEMBL	CHEMBL3436041	COc1ccc(Nc2ncc(Cl)c(Nc3cccnc3C(N)=O)n2)cc1N1CCN(C)CC1										1	1	0	0	21			TRUE	TRUE		TRUE	no data	no data	FALSE					FALSE
CHEMBL110686	P11166	SLC2A1	6.3	1956039	10.1021/jm00115a009	ChEMBL	CHEMBL684233	C=C[C@@]1(C)CC(=O)[C@]2(O)[C@@]3(C)[C@@H](O)CCC(C)(C)[C@@H]3[C@H](O)[C@H](OC(=O)NCCN=C=S)[C@@]2(C)O1										1	1	0	0	22			TRUE	TRUE		TRUE	no data	no data	FALSE					FALSE
CHEMBL548755	P11166	SLC2A1	6.26		10.6019/CHEMBL3433997	ChEMBL	CHEMBL3436041	CN1CCN(c2ccc(Nc3ncc(Cl)c(Nc4cccnc4C(N)=O)n3)cc2)CC1										1	1	0	0	23	anil_di_alk_A(478)		TRUE	TRUE		TRUE	no data	no data	TRUE					FALSE
CHEMBL581706	P11166	SLC2A1	6.24		10.6019/CHEMBL3433997	ChEMBL	CHEMBL3436041	CCCCCCCCn1c2c(c(=N)c3c1CCC3)CCC2										1	1	0	0	24			TRUE	TRUE		TRUE	no data	no data	FALSE					FALSE
CHEMBL468963	P11166	SLC2A1	6.24		10.6019/CHEMBL3433997	ChEMBL	CHEMBL3436041	CN1CCN(c2ccc(Nc3nccc(-c4cnn5ncccc45)n3)cc2C(F)(F)F)CC1	GW779439X					4	CDK2, CDK4, GSK3B, AURKA	8.4, 8.22, 7.8, 4.48	18835709	1	5	0	0.99	25	anil_di_alk_A(478)			TRUE		TRUE	no data	false	TRUE					FALSE
CHEMBL525680	P11166	SLC2A1	6.22		10.6019/CHEMBL3433997	ChEMBL	CHEMBL3436041	CCCCCCCn1c2c(c(=N)c3c1CCC3)CCCC2										1	1	0	0	25			TRUE	TRUE		TRUE	no data	no data	FALSE					FALSE
CHEMBL531109	P11166	SLC2A1	6.21		10.6019/CHEMBL3433997	ChEMBL	CHEMBL3436041	CCCCCCCCn1c2c(c(=N)c3c1CCC3)CCCC2										1	1	0	0	26			TRUE	TRUE		TRUE	no data	no data	FALSE					FALSE
CHEMBL580307	P11166	SLC2A1	6.18		10.6019/CHEMBL3433997	ChEMBL	CHEMBL3436041	Nc1nc(N)c2c(ccc3c2ccn3Cc2ccccn2)n1										1	1	0	0	27			TRUE	TRUE		TRUE	no data	no data	FALSE					FALSE
CHEMBL535475	P11166	SLC2A1	6.16		10.6019/CHEMBL3433997	ChEMBL	CHEMBL3436041	CN(C)Cc1cccc(-c2ccc(NC(=O)c3ccc4c(=O)n(C5CCCCC5)cnc4c3)cc2)c1										1	1	0	0	28			TRUE	TRUE		TRUE	no data	no data	FALSE					FALSE
CHEMBL547077	P11166	SLC2A1	6.15		10.6019/CHEMBL3433997	ChEMBL	CHEMBL3436041	CC[C@H]1CN2CCc3cc(OC)c(OC)cc3[C@@H]2C[C@@H]1C[C@H]1NCCc2c1cc(OC)c(OC)c2Br										1	1	0	0	29			TRUE	TRUE		TRUE	no data	no data	FALSE					FALSE
155883581	P11166	SLC2A1	6.12			PubChem	1804610	OC(COc1cccc(-c2nc3c(c(Nc4ccc(C5CNNC5)cc4)n2)COC3)c1)=NC1CC1										1	1	0	0	30			TRUE	TRUE		TRUE	no data	no data	FALSE					FALSE
155883582	P11166	SLC2A1	6.12			PubChem	1804610	OC(COc1cccc(-c2nc(Nc3ccc(C4CNNC4)cc3)c3sccc3n2)c1)=NC1CC1										1	1	0	0	30			TRUE	TRUE		TRUE	no data	no data	FALSE					FALSE
155883610	P11166	SLC2A1	6.12			PubChem	1804610	OC(COc1cccc(-c2nc3c(c(Nc4ccc(C5CNNC5)cc4)n2)COC3)c1)=NCC(F)(F)F										1	1	0	0	30			TRUE	TRUE		TRUE	no data	no data	FALSE					FALSE
CHEMBL533212	P11166	SLC2A1	6.12		10.6019/CHEMBL3433997	ChEMBL	CHEMBL3436041	CN(CCO)Cc1ccc(-c2ccc(NS(=O)(=O)c3cccc4cccnc34)cc2)cc1										1	1	0	0	30			TRUE	TRUE		TRUE	no data	no data	FALSE					FALSE
CHEMBL111425	P11166	SLC2A1	6.1	1956039	10.1021/jm00115a009	ChEMBL	CHEMBL684234	C=C[C@@]1(C)CC(=O)[C@]2(O)[C@@]3(C)[C@@H](O)CCC(C)(C)[C@@H]3[C@H](O)[C@H](OC(=O)NCCCCNC(=O)CCc3ccc(O)cc3)[C@@]2(C)O1										1	1	0	0	31			TRUE	TRUE		TRUE	no data	no data	FALSE					FALSE
CHEMBL526243	P11166	SLC2A1	6.11		10.6019/CHEMBL3433997	ChEMBL	CHEMBL3436041	N#Cc1ccc(Cn2ccc3c4c(N)nc(N)nc4ccc32)cc1						1	DHFR	8.17	29274493	1	2	0	0.05	31				TRUE		TRUE	no data	false	FALSE					FALSE
CHEMBL536115	P11166	SLC2A1	6.1		10.6019/CHEMBL3433997	ChEMBL	CHEMBL3436041	Cc1ccc(-c2nc3cc(NC(=O)c4ccc([N+](=O)[O-])o4)ccc3o2)cc1Cl										1	1	0	0	31			TRUE	TRUE		TRUE	no data	no data	FALSE					FALSE
CHEMBL546279	P11166	SLC2A1	6.05		10.6019/CHEMBL3433997	ChEMBL	CHEMBL3436041	COc1ccc2nccc([C@@H](O)CN3CCC(NCc4cc5c(F)ccc(F)c5[nH]4)CC3)c2n1										1	1	0	0	32			TRUE	TRUE		TRUE	no data	no data	FALSE					FALSE
CHEMBL546789	P11166	SLC2A1	6.05		10.6019/CHEMBL3433997	ChEMBL	CHEMBL3436041	Cc1cc(Nc2ncc(C#N)c(Nc3ccccc3C(N)=O)n2)ccc1N1CCN(C)CC1										1	1	0	0	32	anil_di_alk_A(478)		TRUE	TRUE		TRUE	no data	no data	TRUE					FALSE
CHEMBL536363	P11166	SLC2A1	6.04		10.6019/CHEMBL3433997	ChEMBL	CHEMBL3436041	O=C(NCCc1cccc(Cl)c1Cl)c1cnc(N2CCN(c3ccncc3)CC2)c(Cl)c1										1	1	0	0	33			TRUE	TRUE		TRUE	no data	no data	FALSE					FALSE
CHEMBL536112	P11166	SLC2A1	6.03		10.6019/CHEMBL3433997	ChEMBL	CHEMBL3436041	CN(C)c1ccc(C=Cc2ccc3ccccc3n2)c(Cl)c1										1	1	0	0	34	anil_di_alk_B(251)		TRUE	TRUE		TRUE	no data	no data	TRUE					FALSE
CHEMBL527913	P11166	SLC2A1	6.02		10.6019/CHEMBL3433997	ChEMBL	CHEMBL3436041	CN1CCc2cc(NC(=O)c3cc4ccccc4s3)cc(-c3ccccc3)c2CC1										1	1	0	0	35			TRUE	TRUE		TRUE	no data	no data	FALSE					FALSE
CHEMBL582042	P11166	SLC2A1	6.02		10.6019/CHEMBL3433997	ChEMBL	CHEMBL3436041	Cc1ccc(-n2c(C)nc3c(Nc4ccc(-c5ccncc5)cc4)ncnc32)c(C)c1										1	1	0	0	35			TRUE	TRUE		TRUE	no data	no data	FALSE					FALSE
CHEMBL170760	P11166	SLC2A1	6		10.6019/CHEMBL3433997	ChEMBL	CHEMBL3436041	CCc1cc2c3c(N)nc(N)nc3ccc2n1C(C)CC						1	DHFR	10.0	8632413	1	2	0	0	36				TRUE		TRUE	no data	false	FALSE					FALSE
CHEMBL4101090	P11166	SLC2A1	6	28042452	10.1039/C6MD00287K	ChEMBL	CHEMBL3992739, CHEMBL3992740, CHEMBL3992741	CCOC(=O)[C@@]12CN(C(=O)OC(C)(C)C)CC=C1N(CCc1ccc(OC)c(OC)c1)C(=O)[C@H]2CC(=O)NCc1cccc2ccccc12										1	1	0	0	36			TRUE	TRUE		TRUE	no data	no data	FALSE					FALSE
CHEMBL581791	P11166	SLC2A1	6		10.6019/CHEMBL3433997	ChEMBL	CHEMBL3436041	CCOC(=O)c1cc(=O)c2ccc(OCC#N)cc2o1										1	1	0	0	36			TRUE	TRUE		TRUE	no data	no data	FALSE					FALSE
CHEMBL587612	P11166	SLC2A1	6		10.6019/CHEMBL3433997	ChEMBL	CHEMBL3436041	Nc1nc(N)c2c(ccc3c2ccn3Cc2ccc(-c3ccccc3)cc2)n1										1	1	0	0	36			TRUE	TRUE		TRUE	no data	no data	FALSE					FALSE
CHEMBL528077	P11166	SLC2A1	5.99		10.6019/CHEMBL3433997	ChEMBL	CHEMBL3436041	Cc1ccccc1CCNC(=O)c1cnc(N2CCN(c3ccncc3)CC2)c(Cl)c1										1	1	0	0	37			TRUE	TRUE		TRUE	no data	no data	FALSE					FALSE
CHEMBL529140	P11166	SLC2A1	5.98		10.6019/CHEMBL3433997	ChEMBL	CHEMBL3436041	Nc1nc(N)c2c(ccc3c2ccn3Cc2cccc3ccccc23)n1										1	1	0	0	38			TRUE	TRUE		TRUE	no data	no data	FALSE					FALSE
CHEMBL327142	P11166	SLC2A1	5.96	1956039	10.1021/jm00115a009	ChEMBL	CHEMBL684234	C=C[C@@]1(C)CC(=O)[C@]2(O)[C@@]3(C)[C@@H](O)CCC(C)(C)[C@@H]3[C@H](O)[C@H](OC(=O)NCCNC(=O)CCc3ccc(O)cc3)[C@@]2(C)O1										1	1	0	0	39			TRUE	TRUE		TRUE	no data	no data	FALSE					FALSE
CHEMBL353621	P11166	SLC2A1	5.98		10.6019/CHEMBL3433997	ChEMBL	CHEMBL3436041	COc1cc(Cn2ccc3c4c(N)nc(N)nc4ccc32)cc(OC)c1OC						1	DHFR	8.22	8632413	1	2	0	0.04	39				TRUE		TRUE	no data	false	FALSE					FALSE
CHEMBL548005	P11166	SLC2A1	5.95		10.6019/CHEMBL3433997	ChEMBL	CHEMBL3436041	Cc1cc(OCCCN2CCCCC2C)ccc1NC(=O)COc1ccc(Cl)cc1C(=O)c1cc(Cl)cc(C#N)c1										1	1	0	0	40			TRUE	TRUE		TRUE	no data	no data	FALSE					FALSE
CHEMBL533517	P11166	SLC2A1	5.94		10.6019/CHEMBL3433997	ChEMBL	CHEMBL3436041	C=CCc1cc(OC)ccc1OCCCOc1c(C)nc(N)nc1N										1	1	0	0	41			TRUE	TRUE		TRUE	no data	no data	FALSE					FALSE
CHEMBL546309	P11166	SLC2A1	5.92		10.6019/CHEMBL3433997	ChEMBL	CHEMBL3436041	CC(Cc1ccc(OCCCCOc2ccccc2)cc1)NCCC1CCCN1C										1	1	0	0	42			TRUE	TRUE		TRUE	no data	no data	FALSE					FALSE
CHEMBL107566	P11166	SLC2A1	5.89	1956039	10.1021/jm00115a009	ChEMBL	CHEMBL684233	C=C[C@@]1(C)CC(=O)[C@]2(O)[C@@]3(C)[C@@H](O)CCC(C)(C)[C@@H]3[C@H](O)[C@H](OC(=O)NCCNC(=O)CBr)[C@@]2(C)O1										1	1	0	0	43			TRUE	TRUE		TRUE	no data	no data	FALSE					FALSE
CHEMBL531640	P11166	SLC2A1	5.88		10.6019/CHEMBL3433997	ChEMBL	CHEMBL3436041	CCCOc1cc2c(cc1OCCC)C(C=Cc1ccc(Cl)cc1Cl)=NC(C)C2										1	1	0	0	44			TRUE	TRUE		TRUE	no data	no data	FALSE					FALSE
CHEMBL580792	P11166	SLC2A1	5.88		10.6019/CHEMBL3433997	ChEMBL	CHEMBL3436041	COc1ccc2ncc(F)c(NC(=O)C3CCC(NCc4cc5c(F)cccc5[nH]4)CC3)c2n1										1	1	0	0	44			TRUE	TRUE		TRUE	no data	no data	FALSE					FALSE
CHEMBL532769	P11166	SLC2A1	5.86		10.6019/CHEMBL3433997	ChEMBL	CHEMBL3436041	Cc1cccc(Nc2nc(N)c3ccccc3n2)c1										1	1	0	0	45			TRUE	TRUE		TRUE	no data	no data	FALSE					FALSE
CHEMBL535032	P11166	SLC2A1	5.86		10.6019/CHEMBL3433997	ChEMBL	CHEMBL3436041	N=C1C=C(N)C(=O)c2ccccc21										1	1	0	0	45	quinone_A(370)		TRUE	TRUE		TRUE	no data	no data	TRUE					FALSE
CHEMBL533534	P11166	SLC2A1	5.85		10.6019/CHEMBL3433997	ChEMBL	CHEMBL3436041	CCCCCCn1c2c(c(=N)c3c1CCC3)CCCC2										1	1	0	0	46			TRUE	TRUE		TRUE	no data	no data	FALSE					FALSE
CHEMBL534151	P11166	SLC2A1	5.84		10.6019/CHEMBL3433997	ChEMBL	CHEMBL3436041	CCN(CC)CCCSc1ccc(-c2ccc(SCCCN(CC)CC)cc2)cc1										1	1	0	0	47			TRUE	TRUE		TRUE	no data	no data	FALSE					FALSE
CHEMBL514409	P11166	SLC2A1	5.84		10.6019/CHEMBL3433997	ChEMBL	CHEMBL3436041	CCS(=O)(=O)Nc1ccc2c(c1)/C(=C(/Nc1ccc(CN3CCCCC3)cc1)c1ccccc1)C(=O)N2	HESPERADIN					14	PTK2B, AURKA, PRKAA1, AURKB, RPS6KA5, PTK2, LTK, TYK2, ROS1, BRSK2, RPS6KA4, FES, MELK, PAK2	8.0, 7.96, 7.72, 7.56, 7.51, 7.48, 7.28, 7.12, 7.11, 7.04, 7.03, 6.83, 6.65, 4.85	19035792, 22920039, 22920039, 33539089, 28351607	1	15	0	2.2	48				TRUE		TRUE	no data	false	FALSE					FALSE
CHEMBL532808	P11166	SLC2A1	5.83		10.6019/CHEMBL3433997	ChEMBL	CHEMBL3436041	CC(C)CN1CCN(CCNc2c3ccccc3nc3ccccc23)CC1										1	1	0	0	48	amino_acridine_A(46)		TRUE	TRUE		TRUE	no data	no data	TRUE					FALSE
CHEMBL580539	P11166	SLC2A1	5.83		10.6019/CHEMBL3433997	ChEMBL	CHEMBL3436041	CCOCn1c(-c2ccccc2)cc2c3c(N)nc(N)nc3ccc21										1	1	0	0	48			TRUE	TRUE		TRUE	no data	no data	FALSE					FALSE
CHEMBL580747	P11166	SLC2A1	5.83		10.6019/CHEMBL3433997	ChEMBL	CHEMBL3436041	COc1ccccc1CCNC(=O)c1cnc(N2CCN(c3ccncc3)CC2)c(Cl)c1										1	1	0	0	48			TRUE	TRUE		TRUE	no data	no data	FALSE					FALSE
CHEMBL586298	P11166	SLC2A1	5.83		10.6019/CHEMBL3433997	ChEMBL	CHEMBL3436041	Cc1cccc(Cn2ccc3c4c(N)nc(N)nc4ccc32)c1										1	1	0	0	48			TRUE	TRUE		TRUE	no data	no data	FALSE					FALSE
CHEMBL529869	P11166	SLC2A1	5.82		10.6019/CHEMBL3433997	ChEMBL	CHEMBL3436041	Cc1noc(C)c1-c1ccc2c(Nc3nccc4ccccc34)c(C(N)=O)cnc2c1										1	1	0	0	49			TRUE	TRUE		TRUE	no data	no data	FALSE					FALSE
CHEMBL531046	P11166	SLC2A1	5.82		10.6019/CHEMBL3433997	ChEMBL	CHEMBL3436041	COc1ccc(C(c2ccc(N(C)C)cc2)c2ccc(N(C)C)cc2)cc1										1	1	0	0	49	anil_di_alk_F(14)		TRUE	TRUE		TRUE	no data	no data	TRUE					FALSE
CHEMBL531265	P11166	SLC2A1	5.82		10.6019/CHEMBL3433997	ChEMBL	CHEMBL3436041	CC(Cc1ccc(OCCCCOc2ccccc2)cc1)NCCc1ccc(Oc2ccccc2)cc1										1	1	0	0	49			TRUE	TRUE		TRUE	no data	no data	FALSE					FALSE
CHEMBL124006	P11166	SLC2A1	5.81		10.6019/CHEMBL3433997	ChEMBL	CHEMBL3436041	CN(C)CCCNc1c2ccccc2nc2ccccc12										1	1	0	0	50	amino_acridine_A(46)		TRUE	TRUE		TRUE	no data	no data	TRUE					FALSE
CHEMBL526044	P11166	SLC2A1	5.81		10.6019/CHEMBL3433997	ChEMBL	CHEMBL3436041	COc1cc(F)c2ncc(C#N)c(CCN3CCC(NCc4ccc5c(c4)OCCO5)CC3)c2c1										1	1	0	0	50			TRUE	TRUE		TRUE	no data	no data	FALSE					FALSE
CHEMBL527911	P11166	SLC2A1	5.8		10.6019/CHEMBL3433997	ChEMBL	CHEMBL3436041	COc1ccc2nccc([C@@H](O)CN3CCC(NC(=O)c4cc5c(F)cc(F)cc5[nH]4)CC3)c2n1										1	1	0	0	51			TRUE	TRUE		TRUE	no data	no data	FALSE					FALSE
CHEMBL532254	P11166	SLC2A1	5.8		10.6019/CHEMBL3433997	ChEMBL	CHEMBL3436041	C=CC(C)C1OC(=O)c2cc(OC)cc(OC)c21										1	1	0	0	51			TRUE	TRUE		TRUE	no data	no data	FALSE					FALSE
CHEMBL537564	P11166	SLC2A1	5.8		10.6019/CHEMBL3433997	ChEMBL	CHEMBL3436041	Cc1cc(OCCN2CCCCC2)ccc1NC(=O)c1cccc2c(=O)n(Cc3ccc(Cl)cc3)cnc12										1	1	0	0	51			TRUE	TRUE		TRUE	no data	no data	FALSE					FALSE
CHEMBL531173	P11166	SLC2A1	5.79		10.6019/CHEMBL3433997	ChEMBL	CHEMBL3436041	O=C(/C=C/c1ccc(Cl)c(Cl)c1)NCC1CCN(Cc2ccc(O)cc2)CC1										1	1	0	0	52			TRUE	TRUE		TRUE	no data	no data	FALSE					FALSE
CHEMBL548002	P11166	SLC2A1	5.79		10.6019/CHEMBL3433997	ChEMBL	CHEMBL3436041	CC(=NNC(S)=NC(c1ccccc1)c1ccccc1)c1ccccn1										1	1	0	0	52			TRUE	TRUE		TRUE	no data	no data	FALSE					FALSE
CHEMBL580869	P11166	SLC2A1	5.79		10.6019/CHEMBL3433997	ChEMBL	CHEMBL3436041	COc1cc2cc(-c3nc4ccccc4[nH]3)c(N)nc2cc1OC										1	1	0	0	52			TRUE	TRUE		TRUE	no data	no data	FALSE					FALSE
CHEMBL589051	P11166	SLC2A1	5.79		10.6019/CHEMBL3433997	ChEMBL	CHEMBL3436041	COc1ccc(CNC(=O)c2cnc3c(O)cccc3c2Nc2cccc(NC(=O)c3ccc(Cl)c(Cl)c3)c2)cc1										1	1	0	0	52			TRUE	TRUE		TRUE	no data	no data	FALSE					FALSE
CHEMBL528480	P11166	SLC2A1	5.77		10.6019/CHEMBL3433997	ChEMBL	CHEMBL3436041	CCCc1ccc(-c2csc(NC(=O)c3ccc([N+](=O)[O-])o3)n2)cc1										1	1	0	0	53			TRUE	TRUE		TRUE	no data	no data	FALSE					FALSE
CHEMBL529394	P11166	SLC2A1	5.77		10.6019/CHEMBL3433997	ChEMBL	CHEMBL3436041	COc1cc(CNCCCNc2nc(=O)c3sccc3[nH]2)c2[nH]cc(Cl)c2c1										1	1	0	0	53			TRUE	TRUE		TRUE	no data	no data	FALSE					FALSE
CHEMBL1237214	P11166	SLC2A1	5.76		10.6019/CHEMBL3433997	ChEMBL	CHEMBL3436041	O=[N+]([O-])c1ccc(/C=N/O)nc1										1	1	0	0	54			TRUE	TRUE		TRUE	no data	no data	FALSE					FALSE
CHEMBL529822	P11166	SLC2A1	5.76		10.6019/CHEMBL3433997	ChEMBL	CHEMBL3436041	C=CCC1OC(=O)c2cc(OC)cc(OC)c21										1	1	0	0	54			TRUE	TRUE		TRUE	no data	no data	FALSE					FALSE
CHEMBL546792	P11166	SLC2A1	5.76		10.6019/CHEMBL3433997	ChEMBL	CHEMBL3436041	COc1cccc2c(NCc3ccccc3)nc(NCCCN3CCCCC3C)nc12										1	1	0	0	54			TRUE	TRUE		TRUE	no data	no data	FALSE					FALSE
CHEMBL588183	P11166	SLC2A1	5.76		10.6019/CHEMBL3433997	ChEMBL	CHEMBL3436041	O=C1OC(c2ccccc2)(c2ccccc2)CN1CC1CCN(Cc2ccc(O)c(Cl)c2)CC1										1	1	0	0	54			TRUE	TRUE		TRUE	no data	no data	FALSE					FALSE
CHEMBL525506	P11166	SLC2A1	5.74		10.6019/CHEMBL3433997	ChEMBL	CHEMBL3436041	CC(C)C(C(=O)n1ncc2c3c(N)nc(N)nc3ccc21)C(C)C										1	1	0	0	55			TRUE	TRUE		TRUE	no data	no data	FALSE					FALSE
CHEMBL533195	P11166	SLC2A1	5.74		10.6019/CHEMBL3433997	ChEMBL	CHEMBL3436041	CN1CCN(Cc2c(O)ccc3c(=O)c(Oc4ccc(C(C)(C)C)cc4)c(C(F)(F)F)oc23)CC1										1	1	0	0	55	mannich_A(296)		TRUE	TRUE		TRUE	no data	no data	TRUE					FALSE
CHEMBL534273	P11166	SLC2A1	5.74		10.6019/CHEMBL3433997	ChEMBL	CHEMBL3436041	CC(C)CNCc1cccc(-c2ccc(CN(C(=O)NCCc3ccccc3)C3CCN(Cc4ccccc4)CC3)cc2)c1										1	1	0	0	55			TRUE	TRUE		TRUE	no data	no data	FALSE					FALSE
CHEMBL545839	P11166	SLC2A1	5.76		10.6019/CHEMBL3433997	ChEMBL	CHEMBL3436041	CNC(=O)c1ccccc1Nc1nc(Nc2ccc(N3CCOCC3)cc2)ncc1Cl						5	PTK2, PTK2B, INSR, IGF1R, PKMYT1	8.26, 7.48, 7.36, 6.85, 6.74	33058670, 30388464	1	6	0	0.9	55	anil_di_alk_A(478)			TRUE		TRUE	no data	false	TRUE					FALSE
CHEMBL580698	P11166	SLC2A1	5.74		10.6019/CHEMBL3433997	ChEMBL	CHEMBL3436041	Cc1ccc(Cl)c2sc(N3CCN(C(=O)c4ccc([N+](=O)[O-])o4)CC3)nc12										1	1	0	0	55			TRUE	TRUE		TRUE	no data	no data	FALSE					FALSE
CHEMBL547795	P11166	SLC2A1	5.73		10.6019/CHEMBL3433997	ChEMBL	CHEMBL3436041	COc1cc2nc(N3CCC(CNCc4ccc(-c5ccc(C(F)(F)F)cc5)cc4)CC3)nc(N)c2cc1OC										1	1	0	0	56			TRUE	TRUE		TRUE	no data	no data	FALSE					FALSE
CHEMBL548406	P11166	SLC2A1	5.73		10.6019/CHEMBL3433997	ChEMBL	CHEMBL3436041	CCCCCCNC(=O)C1Cc2c([nH]c3ccc(Br)cc23)C2(CCN(Cc3ccccc3)CC2)N1										1	1	0	0	56			TRUE	TRUE		TRUE	no data	no data	FALSE					FALSE
CHEMBL532069	P11166	SLC2A1	5.72		10.6019/CHEMBL3433997	ChEMBL	CHEMBL3436041	CCN1CCN(CCNc2c3ccccc3nc3ccccc23)CC1										1	1	0	0	57	amino_acridine_A(46)		TRUE	TRUE		TRUE	no data	no data	TRUE					FALSE
CHEMBL582400	P11166	SLC2A1	5.72		10.6019/CHEMBL3433997	ChEMBL	CHEMBL3436041	CN1CCN(c2cc3c(cc2Br)CCN3C(=O)Nc2ccc(-c3cnc4ccccc4c3)cc2)CC1										1	1	0	0	57			TRUE	TRUE		TRUE	no data	no data	FALSE					FALSE
CHEMBL587968	P11166	SLC2A1	5.72		10.6019/CHEMBL3433997	ChEMBL	CHEMBL3436041	CCC(C(C)C)n1ccc2c3c(N)nc(N)nc3ccc21										1	1	0	0	57			TRUE	TRUE		TRUE	no data	no data	FALSE					FALSE
CHEMBL524956	P11166	SLC2A1	5.71		10.6019/CHEMBL3433997	ChEMBL	CHEMBL3436041	O=S(=O)(c1ccc2ccccc2c1)N1CCCN(Cc2ccc(OCCCN3CCCCC3)cc2)CC1										1	1	0	0	58			TRUE	TRUE		TRUE	no data	no data	FALSE					FALSE
CHEMBL2058262	P11166	SLC2A1	5.7	22468970	10.1021/jm300015m,	ChEMBL, GtoPdb	CHEMBL2061377, 875	CC(CN1C(=O)S/C(=C\c2ccc(O)c(C(F)(F)F)c2)C1=O)(CC(F)(F)F)CC(F)(F)F	compound 30 [PMID: 22468970]									1	1	0	0	59			TRUE	TRUE		TRUE	no data	no data	FALSE					FALSE
CHEMBL369258	P11166	SLC2A1	5.7		10.6019/CHEMBL3433997	ChEMBL	CHEMBL3436041	CCc1cc2c3c(N)nc(N)nc3ccc2n1C(C)(C)C						1	DHFR	10.0	8632413	1	2	0	0	59				TRUE		TRUE	no data	false	FALSE					FALSE
CHEMBL4074350	P11166	SLC2A1	5.7	28042452	10.1039/C6MD00287K	ChEMBL	CHEMBL3992739, CHEMBL3992740, CHEMBL3992741	CCOC(=O)[C@@]12CCCCC/C=C\1N(Cc1cccc3ccccc13)C(=O)[C@H]2CC(=O)N1CCN(C(=O)c2ccco2)CC1										1	1	0	0	59			TRUE	TRUE		TRUE	no data	no data	FALSE					FALSE
CHEMBL528705	P11166	SLC2A1	5.7		10.6019/CHEMBL3433997	ChEMBL	CHEMBL3436041	CC(=O)c1ccc2nc[nH]c(=O)c2c1										1	1	0	0	59			TRUE	TRUE		TRUE	no data	no data	FALSE					FALSE
CHEMBL170758	P11166	SLC2A1	5.69		10.6019/CHEMBL3433997	ChEMBL	CHEMBL3436041	CCC(CC)n1c(C)cc2c3c(N)nc(N)nc3ccc21										1	1	0	0	60			TRUE	TRUE		TRUE	no data	no data	FALSE					FALSE
CHEMBL525479	P11166	SLC2A1	5.69		10.6019/CHEMBL3433997	ChEMBL	CHEMBL3436041	COc1ccc2ncc(F)c(CCN3CCC(NCc4cc5c(cn4)OCCS5)CC3)c2c1										1	1	0	0	60			TRUE	TRUE		TRUE	no data	no data	FALSE					FALSE
CHEMBL527906	P11166	SLC2A1	5.68		10.6019/CHEMBL3433997	ChEMBL	CHEMBL3436041	CN1CCCC1CCNCc1cccc(-c2cnc(N(C)C3CCCCC3)nc2)c1										1	1	0	0	61			TRUE	TRUE		TRUE	no data	no data	FALSE					FALSE
CHEMBL530513	P11166	SLC2A1	5.68		10.6019/CHEMBL3433997	ChEMBL	CHEMBL3436041	COc1cccc(-c2cccc(-c3ccc(NC(=O)c4ccc([N+](=O)[O-])o4)cc3)n2)c1										1	1	0	0	61			TRUE	TRUE		TRUE	no data	no data	FALSE					FALSE
CHEMBL531780	P11166	SLC2A1	5.68		10.6019/CHEMBL3433997	ChEMBL	CHEMBL3436041	CCN(CCO)Cc1ccc(-c2ccc(NS(=O)(=O)c3cccc4cccnc34)cc2)cc1										1	1	0	0	61			TRUE	TRUE		TRUE	no data	no data	FALSE					FALSE
CHEMBL549034	P11166	SLC2A1	5.68		10.6019/CHEMBL3433997	ChEMBL	CHEMBL3436041	COc1cccc(OC)c1CN1CCC(N(C)CCCCCCCCCN2CCC(OC(=O)Nc3ccccc3-c3ccccc3)CC2)CC1										1	1	0	0	61			TRUE	TRUE		TRUE	no data	no data	FALSE					FALSE
CHEMBL587688	P11166	SLC2A1	5.68		10.6019/CHEMBL3433997	ChEMBL	CHEMBL3436041	O=S(=O)(Nc1ccc(-c2ccc(CN3CCCC3)cc2)cc1)c1cccc2cccnc12										1	1	0	0	61			TRUE	TRUE		TRUE	no data	no data	FALSE					FALSE
CHEMBL533226	P11166	SLC2A1	5.67		10.6019/CHEMBL3433997	ChEMBL	CHEMBL3436041	c1ccc(-c2nnc(-c3ccccn3)nc2NC2CCCCC2)cc1										1	1	0	0	62			TRUE	TRUE		TRUE	no data	no data	FALSE					FALSE
CHEMBL524384	P11166	SLC2A1	5.66		10.6019/CHEMBL3433997	ChEMBL	CHEMBL3436041	COc1ccc(CNC(=O)c2cnc3c(O)cccc3c2Nc2cccc(NC(=O)c3ccc(F)cc3)c2)cc1										1	1	0	0	63			TRUE	TRUE		TRUE	no data	no data	FALSE					FALSE
CHEMBL536118	P11166	SLC2A1	5.66		10.6019/CHEMBL3433997	ChEMBL	CHEMBL3436041	N=c1c2c(n(Cc3cccc(Cl)c3)c3c1CCC3)CCCC2										1	1	0	0	63			TRUE	TRUE		TRUE	no data	no data	FALSE					FALSE
CHEMBL547715	P11166	SLC2A1	5.66		10.6019/CHEMBL3433997	ChEMBL	CHEMBL3436041	Cc1nc(-c2cccc(C(F)(F)F)c2)n2nc(Nc3ccc(OCCN4CCCC4)cc3)ncc12										1	1	0	0	63			TRUE	TRUE		TRUE	no data	no data	FALSE					FALSE
CHEMBL580311	P11166	SLC2A1	5.66		10.6019/CHEMBL3433997	ChEMBL	CHEMBL3436041	CC(C)CNCc1ccc(-c2ccc(CN(C(=O)NCCc3ccccc3)C3CCN(Cc4ccccc4)CC3)cc2)cc1										1	1	0	0	63			TRUE	TRUE		TRUE	no data	no data	FALSE					FALSE
CHEMBL528694	P11166	SLC2A1	5.65		10.6019/CHEMBL3433997	ChEMBL	CHEMBL3436041	Cc1cccnc1Nc1nc(-c2ccccn2)cs1										1	1	0	0	64			TRUE	TRUE		TRUE	no data	no data	FALSE					FALSE
CHEMBL546644	P11166	SLC2A1	5.64		10.6019/CHEMBL3433997	ChEMBL	CHEMBL3436041	COc1cc(NC(=O)/C=C/c2ccc(-c3ccccc3)cc2)ccc1OCCN(C(C)C)C(C)C										1	1	0	0	65			TRUE	TRUE		TRUE	no data	no data	FALSE					FALSE
CHEMBL580335	P11166	SLC2A1	5.64		10.6019/CHEMBL3433997	ChEMBL	CHEMBL3436041	N=C(N)NN=Cc1c2ccccc2c(Cl)c2ccc(Cl)cc12										1	1	0	0	65			TRUE	TRUE		TRUE	no data	no data	FALSE					FALSE
CHEMBL587432	P11166	SLC2A1	5.64		10.6019/CHEMBL3433997	ChEMBL	CHEMBL3436041	Cc1cc(SC(C)(C)C)cc2c(Cl)c(C(N)=O)cnc12										1	1	0	0	65			TRUE	TRUE		TRUE	no data	no data	FALSE					FALSE
CHEMBL588253	P11166	SLC2A1	5.64		10.6019/CHEMBL3433997	ChEMBL	CHEMBL3436041	CN1CCCC1CCNCc1cccc(-c2cnc(N3CCCC(C)(C)C3)nc2)c1										1	1	0	0	65			TRUE	TRUE		TRUE	no data	no data	FALSE					FALSE
CHEMBL534605	P11166	SLC2A1	5.63		10.6019/CHEMBL3433997	ChEMBL	CHEMBL3436041	COc1cccc(OC)c1CN1CCC(N(C)CCCCCCCCN2CCC(OC(=O)Nc3ccccc3-c3ccccc3)CC2)CC1										1	1	0	0	66			TRUE	TRUE		TRUE	no data	no data	FALSE					FALSE
CHEMBL580078	P11166	SLC2A1	5.63		10.6019/CHEMBL3433997	ChEMBL	CHEMBL3436041	FC(F)(F)c1ccc2[nH]c(-c3ccc(-c4ccc(CN5CCN(c6ccncc6)CC5)cc4)cc3)nc2c1										1	1	0	0	66			TRUE	TRUE		TRUE	no data	no data	FALSE					FALSE
CHEMBL582389	P11166	SLC2A1	5.63		10.6019/CHEMBL3433997	ChEMBL	CHEMBL3436041	Clc1ccc(C2CCN(CCCOc3ccc4c(c3)CCNCC4)CC2)cc1										1	1	0	0	66			TRUE	TRUE		TRUE	no data	no data	FALSE					FALSE
CHEMBL588727	P11166	SLC2A1	5.63		10.6019/CHEMBL3433997	ChEMBL	CHEMBL3436041	CCc1c(C)nc(-n2nc(C)cc2NC(=O)C(CC)c2ccccc2)[nH]c1=O										1	1	0	0	66			TRUE	TRUE		TRUE	no data	no data	FALSE					FALSE
CHEMBL524213	P11166	SLC2A1	5.62		10.6019/CHEMBL3433997	ChEMBL	CHEMBL3436041	Cc1ccc(C)c(S(=O)(=O)NCC2CCN(Cc3ccc(O)cc3)CC2)c1										1	1	0	0	67			TRUE	TRUE		TRUE	no data	no data	FALSE					FALSE
CHEMBL528186	P11166	SLC2A1	5.62		10.6019/CHEMBL3433997	ChEMBL	CHEMBL3436041	COc1cccc(NC(=O)c2ccc(NCCCN3CCC(C)CC3)c([N+](=O)[O-])c2)c1										1	1	0	0	67			TRUE	TRUE		TRUE	no data	no data	FALSE					FALSE
CHEMBL533333	P11166	SLC2A1	5.62		10.6019/CHEMBL3433997	ChEMBL	CHEMBL3436041	COc1cccc(CCNC(C)Cc2ccc(OCCCCOc3ccccc3)cc2)c1										1	1	0	0	67			TRUE	TRUE		TRUE	no data	no data	FALSE					FALSE
CHEMBL531037	P11166	SLC2A1	5.61		10.6019/CHEMBL3433997	ChEMBL	CHEMBL3436041	O=c1nc(NCCCNCc2cc3c(Cl)cc(Cl)cc3[nH]2)[nH]c2ccsc12										1	1	0	0	68			TRUE	TRUE		TRUE	no data	no data	FALSE					FALSE
CHEMBL580090	P11166	SLC2A1	5.61		10.6019/CHEMBL3433997	ChEMBL	CHEMBL3436041	Cn1nc2ccc3ccccc3c2nc1=N										1	1	0	0	68			TRUE	TRUE		TRUE	no data	no data	FALSE					FALSE
CHEMBL531534	P11166	SLC2A1	5.6		10.6019/CHEMBL3433997	ChEMBL	CHEMBL3436041	Cc1ccc(Nc2nc(-c3ccccn3)cs2)nc1										1	1	0	0	69			TRUE	TRUE		TRUE	no data	no data	FALSE					FALSE
CHEMBL182225	P11166	SLC2A1	5.59		10.6019/CHEMBL3433997	ChEMBL	CHEMBL3436041	Brc1cc(Br)c2c(c1)C(NCCCNc1nc3ncccc3[nH]1)CCN2										1	1	0	0	70			TRUE	TRUE		TRUE	no data	no data	FALSE					FALSE
CHEMBL579411	P11166	SLC2A1	5.59		10.6019/CHEMBL3433997	ChEMBL	CHEMBL3436041	Cc1occc1C(=O)Nc1nc(-c2ccccn2)nc2ccsc12										1	1	0	0	70			TRUE	TRUE		TRUE	no data	no data	FALSE					FALSE
CHEMBL588473	P11166	SLC2A1	5.59		10.6019/CHEMBL3433997	ChEMBL	CHEMBL3436041	COc1ccc2ncc(F)c(CCN3CC[C@H](NCc4cc(C#N)c5c(c4)OCCO5)[C@H](O)C3)c2c1										1	1	0	0	70			TRUE	TRUE		TRUE	no data	no data	FALSE					FALSE
CHEMBL547552	P11166	SLC2A1	5.58		10.6019/CHEMBL3433997	ChEMBL	CHEMBL3436041	O=C(NCCCCN1CCN(c2ccc3c(c2)CCC3)CC1)c1ccc(NC(=O)c2ccc(Cl)cc2)cc1										1	1	0	0	71	anil_di_alk_E(186)		TRUE	TRUE		TRUE	no data	no data	TRUE					FALSE
CHEMBL528147	P11166	SLC2A1	5.57		10.6019/CHEMBL3433997	ChEMBL	CHEMBL3436041	CN(C)CCCN1CCN(C(=O)c2cc3cc(-c4ccccc4)ccc3n2S(=O)(=O)c2ccccc2)CC1										1	1	0	0	72			TRUE	TRUE		TRUE	no data	no data	FALSE					FALSE
CHEMBL547775	P11166	SLC2A1	5.57		10.6019/CHEMBL3433997	ChEMBL	CHEMBL3436041	CCCN(CCC)CCCNc1ccc(C(=O)Nc2ccc(C)c(F)c2)cc1[N+](=O)[O-]										1	1	0	0	72			TRUE	TRUE		TRUE	no data	no data	FALSE					FALSE
CHEMBL587126	P11166	SLC2A1	5.57		10.6019/CHEMBL3433997	ChEMBL	CHEMBL3436041	CC[C@@]1(O)C(=O)OCc2c1cc1n(c2=O)Cc2c-1nc1cc3c(cc1c2CN1CCOCC1)OCO3										1	1	0	0	72			TRUE	TRUE		TRUE	no data	no data	FALSE					FALSE
CHEMBL528043	P11166	SLC2A1	5.56		10.6019/CHEMBL3433997	ChEMBL	CHEMBL3436041	COC(=O)c1ccc(-c2ccc(-c3cccnc3)cc2C)cc1										1	1	0	0	73			TRUE	TRUE		TRUE	no data	no data	FALSE					FALSE
CHEMBL586093	P11166	SLC2A1	5.56		10.6019/CHEMBL3433997	ChEMBL	CHEMBL3436041	Cc1cc(Nc2cccc(C#N)c2)nc(Nc2ccccc2C)n1										1	1	0	0	73			TRUE	TRUE		TRUE	no data	no data	FALSE					FALSE
CHEMBL326463	P11166	SLC2A1	5.55	1956039	10.1021/jm00115a009	ChEMBL	CHEMBL684234	C=C[C@@]1(C)CC(=O)[C@]2(O)[C@@]3(C)[C@@H](O)CCC(C)(C)[C@@H]3[C@H](OC(=O)NCCNC(=O)CCc3ccc(O)cc3)[C@H](OC(C)=O)[C@@]2(C)O1										1	1	0	0	74			TRUE	TRUE		TRUE	no data	no data	FALSE					FALSE
CHEMBL537039	P11166	SLC2A1	5.55		10.6019/CHEMBL3433997	ChEMBL	CHEMBL3436041	CN(C)Cc1ccc(-c2ccc(NC(=O)c3ccc4c(=O)n(Cc5ccccc5)cnc4c3)cc2)cc1										1	1	0	0	74			TRUE	TRUE		TRUE	no data	no data	FALSE					FALSE
CHEMBL529194	P11166	SLC2A1	5.54		10.6019/CHEMBL3433997	ChEMBL	CHEMBL3436041	COc1cccc(CCc2c(CCNCCCCCCNCCc3ccccc3)ccc(OC)c2OC)c1										1	1	0	0	75			TRUE	TRUE		TRUE	no data	no data	FALSE					FALSE
CHEMBL528564	P11166	SLC2A1	5.53		10.6019/CHEMBL3433997	ChEMBL	CHEMBL3436041	Cc1ccc2sc(N3CCN(C(=O)c4ccc([N+](=O)[O-])o4)CC3)nc2c1C										1	1	0	0	76			TRUE	TRUE		TRUE	no data	no data	FALSE					FALSE
CHEMBL531695	P11166	SLC2A1	5.53		10.6019/CHEMBL3433997	ChEMBL	CHEMBL3436041	COc1ccc(-c2cnc3[nH]cc(-c4ccncc4)c3c2)cc1OC										1	1	0	0	76			TRUE	TRUE		TRUE	no data	no data	FALSE					FALSE
CHEMBL532801	P11166	SLC2A1	5.53		10.6019/CHEMBL3433997	ChEMBL	CHEMBL3436041	Cc1cc(C(=O)Nc2nc(-c3ccccn3)nc3ccsc23)no1										1	1	0	0	76			TRUE	TRUE		TRUE	no data	no data	FALSE					FALSE
CHEMBL546661	P11166	SLC2A1	5.53		10.6019/CHEMBL3433997	ChEMBL	CHEMBL3436041	CS(=O)(=O)Cc1ccc(Nc2nccc(-c3c(-c4cccc(NC(=O)c5c(F)cccc5F)c4)nn4ccccc34)n2)cc1										1	1	0	0	76			TRUE	TRUE		TRUE	no data	no data	FALSE					FALSE
CHEMBL548224	P11166	SLC2A1	5.53		10.6019/CHEMBL3433997	ChEMBL	CHEMBL3436041	C[C@H](Cc1ccc(CCc2ccc(C[C@@H](C)NC[C@H](O)c3cccc(Cl)c3)cc2)cc1)NC[C@H](O)c1cccc(Cl)c1										1	1	0	0	76			TRUE	TRUE		TRUE	no data	no data	FALSE					FALSE
CHEMBL579476	P11166	SLC2A1	5.53		10.6019/CHEMBL3433997	ChEMBL	CHEMBL3436041	Cc1ccc(NC(=O)c2ccc(N3CCN(c4ccncc4)CC3)cn2)cc1F										1	1	0	0	76			TRUE	TRUE		TRUE	no data	no data	FALSE					FALSE
CHEMBL173617	P11166	SLC2A1	5.53		10.6019/CHEMBL3433997	ChEMBL	CHEMBL3436041	Cc1cc2c3c(N)nc(N)nc3ccc2n1C(C)C						1	DHFR	8.19	8632413	1	2	0	0.02	77				TRUE		TRUE	no data	false	FALSE					FALSE
CHEMBL536180	P11166	SLC2A1	5.52		10.6019/CHEMBL3433997	ChEMBL	CHEMBL3436041	O=C(Nc1ccc2c(c1)CCC2)c1cnc(N2CCN(c3ccncc3)CC2)c(Cl)c1										1	1	0	0	77			TRUE	TRUE		TRUE	no data	no data	FALSE					FALSE
CHEMBL536829	P11166	SLC2A1	5.52		10.6019/CHEMBL3433997	ChEMBL	CHEMBL3436041	CCN1CCN(CCCNc2c3ccccc3nc3ccccc23)CC1										1	1	0	0	77	amino_acridine_A(46)		TRUE	TRUE		TRUE	no data	no data	TRUE					FALSE
CHEMBL546963	P11166	SLC2A1	5.52		10.6019/CHEMBL3433997	ChEMBL	CHEMBL3436041	Cc1cc(-c2ccc(CNCc3ccsc3)cc2)ccc1S(=O)(=O)NCCN1CCCC1										1	1	0	0	77			TRUE	TRUE		TRUE	no data	no data	FALSE					FALSE
CHEMBL549067	P11166	SLC2A1	5.52		10.6019/CHEMBL3433997	ChEMBL	CHEMBL3436041	CC(C)CCNC(=O)C1Cc2c([nH]c3ccc(Br)cc23)C2(CCN(Cc3ccccc3)CC2)N1										1	1	0	0	77			TRUE	TRUE		TRUE	no data	no data	FALSE					FALSE
CHEMBL586937	P11166	SLC2A1	5.52		10.6019/CHEMBL3433997	ChEMBL	CHEMBL3436041	CCc1cccc2sc(N3CCN(C(=O)c4ccc([N+](=O)[O-])o4)CC3)nc12										1	1	0	0	77			TRUE	TRUE		TRUE	no data	no data	FALSE					FALSE
CHEMBL531908	P11166	SLC2A1	5.51		10.6019/CHEMBL3433997	ChEMBL	CHEMBL3436041	COc1ccc2ncc(C#N)c(CCN3CCC(NCc4ccc5c(c4)OCCO5)CC3)c2c1										1	1	0	0	78			TRUE	TRUE		TRUE	no data	no data	FALSE					FALSE
CHEMBL535052	P11166	SLC2A1	5.51		10.6019/CHEMBL3433997	ChEMBL	CHEMBL3436041	N[C@@H](CCNC1CCN(c2cccc(C(F)(F)F)c2)CC1)Cc1ccc(F)c(F)c1										1	1	0	0	78			TRUE	TRUE		TRUE	no data	no data	FALSE					FALSE
CHEMBL536676	P11166	SLC2A1	5.51		10.6019/CHEMBL3433997	ChEMBL	CHEMBL3436041	CCN(CC)CCCC(C)Nc1c(-c2ccc(Br)cc2)cnc2ccccc12										1	1	0	0	78			TRUE	TRUE		TRUE	no data	no data	FALSE					FALSE
CHEMBL546770	P11166	SLC2A1	5.51		10.6019/CHEMBL3433997	ChEMBL	CHEMBL3436041	CCOC(=O)c1ccc(Nc2cc(Nc3ccc(C(=O)OCC)cc3)nc(C)n2)cc1										1	1	0	0	78			TRUE	TRUE		TRUE	no data	no data	FALSE					FALSE
CHEMBL526234	P11166	SLC2A1	5.5		10.6019/CHEMBL3433997	ChEMBL	CHEMBL3436041	CCCN(CC1CC1)c1ncc(-c2cccc(CNCCC3CCCN3C)c2)cn1										1	1	0	0	79			TRUE	TRUE		TRUE	no data	no data	FALSE					FALSE
CHEMBL548422	P11166	SLC2A1	5.5		10.6019/CHEMBL3433997	ChEMBL	CHEMBL3436041	COc1ccc(Nc2cc(C)nc(Nc3ccc(NC(C)=O)cc3)n2)cc1										1	1	0	0	79			TRUE	TRUE		TRUE	no data	no data	FALSE					FALSE
CHEMBL580081	P11166	SLC2A1	5.5		10.6019/CHEMBL3433997	ChEMBL	CHEMBL3436041	CC(Cc1ccc(NC(=O)c2ccc(CNCCCCc3ccccc3)cc2)cc1)NCCc1cccc(Cl)c1										1	1	0	0	79			TRUE	TRUE		TRUE	no data	no data	FALSE					FALSE
CHEMBL546632	P11166	SLC2A1	5.49		10.6019/CHEMBL3433997	ChEMBL	CHEMBL3436041	Oc1ccccc1CN1CCC(CCOC(c2ccccc2)c2ccc(Cl)cc2)CC1										1	1	0	0	80	mannich_A(296)		TRUE	TRUE		TRUE	no data	no data	TRUE					FALSE
CHEMBL549003	P11166	SLC2A1	5.49		10.6019/CHEMBL3433997	ChEMBL	CHEMBL3436041	CCCN1CCN(CCNc2c3ccccc3nc3ccccc23)CC1										1	1	0	0	80	amino_acridine_A(46)		TRUE	TRUE		TRUE	no data	no data	TRUE					FALSE
CHEMBL579662	P11166	SLC2A1	5.49		10.6019/CHEMBL3433997	ChEMBL	CHEMBL3436041	N=c1c2c(n(Cc3ccccc3)c3c1CCC3)CCCC2										1	1	0	0	80			TRUE	TRUE		TRUE	no data	no data	FALSE					FALSE
CHEMBL586186	P11166	SLC2A1	5.49		10.6019/CHEMBL3433997	ChEMBL	CHEMBL3436041	CCc1c(C)nc(-n2nc(C)cc2NC(=O)c2ccc(OC)cc2OC)[nH]c1=O										1	1	0	0	80			TRUE	TRUE		TRUE	no data	no data	FALSE					FALSE
CHEMBL587298	P11166	SLC2A1	5.49		10.6019/CHEMBL3433997	ChEMBL	CHEMBL3436041	CC(C)NCc1ccc(OCc2cccc(COc3ccc(CNC(C)C)cc3I)c2)c(I)c1										1	1	0	0	80			TRUE	TRUE		TRUE	no data	no data	FALSE					FALSE
CHEMBL533731	P11166	SLC2A1	5.48		10.6019/CHEMBL3433997	ChEMBL	CHEMBL3436041	C[C@H](Cc1ccc(Oc2ccc(C[C@@H](C)NC[C@H](O)c3cccc(Cl)c3)cc2)cc1)NC[C@H](O)c1cccc(Cl)c1										1	1	0	0	81			TRUE	TRUE		TRUE	no data	no data	FALSE					FALSE
CHEMBL537811	P11166	SLC2A1	5.48		10.6019/CHEMBL3433997	ChEMBL	CHEMBL3436041	COc1ccc(CCNCCCCCCNCCc2ccc(Cl)cc2)c(Cl)c1OC										1	1	0	0	81			TRUE	TRUE		TRUE	no data	no data	FALSE					FALSE
CHEMBL525832	P11166	SLC2A1	5.47		10.6019/CHEMBL3433997	ChEMBL	CHEMBL3436041	CC(CO)(CO)NCc1cc2ccc3ccsc3c2c2ccccc12										1	1	0	0	82			TRUE	TRUE		TRUE	no data	no data	FALSE					FALSE
CHEMBL581191	P11166	SLC2A1	5.47		10.6019/CHEMBL3433997	ChEMBL	CHEMBL3436041	Cn1c(NC2CCN(CC3CCN(C(=O)/C=C/c4ccc(Cl)c(Cl)c4)CC3)CC2)nc2ccccc21										1	1	0	0	82			TRUE	TRUE		TRUE	no data	no data	FALSE					FALSE
CHEMBL532868	P11166	SLC2A1	5.46		10.6019/CHEMBL3433997	ChEMBL	CHEMBL3436041	COc1ccc(CCNCCCCCCNCCc2ccc(-c3ccccc3)cc2)cc1OC										1	1	0	0	83			TRUE	TRUE		TRUE	no data	no data	FALSE					FALSE
CHEMBL533079	P11166	SLC2A1	5.46		10.6019/CHEMBL3433997	ChEMBL	CHEMBL3436041	NS(=O)(=O)c1cccc(Nc2nccc(-c3cnn4ncccc34)n2)c1										1	1	0	0	83			TRUE	TRUE		TRUE	no data	no data	FALSE					FALSE
CHEMBL533369	P11166	SLC2A1	5.46		10.6019/CHEMBL3433997	ChEMBL	CHEMBL3436041	O=C(Nc1ccc2c(c1)CCC2)c1ccc(N2CCN(c3ccncc3)CC2)cc1										1	1	0	0	83			TRUE	TRUE		TRUE	no data	no data	FALSE					FALSE
CHEMBL535947	P11166	SLC2A1	5.46		10.6019/CHEMBL3433997	ChEMBL	CHEMBL3436041	CN(c1ccc(NC(=O)Nc2cc(C(C)(C)C)on2)cc1)c1ccnc(NCCN2CCOCC2)n1										1	1	0	0	83			TRUE	TRUE		TRUE	no data	no data	FALSE					FALSE
CHEMBL546912	P11166	SLC2A1	5.46		10.6019/CHEMBL3433997	ChEMBL	CHEMBL3436041	Cc1cc(=O)[nH]c(-n2nc(C)cc2NC(=O)CC(c2ccccc2)c2ccccc2)n1										1	1	0	0	83			TRUE	TRUE		TRUE	no data	no data	FALSE					FALSE
CHEMBL548861	P11166	SLC2A1	5.46		10.6019/CHEMBL3433997	ChEMBL	CHEMBL3436041	COc1cc2nc(N3CCC(CNC(=O)c4ccc(-c5ccc(-c6noc(C)n6)cc5)cc4)CC3)nc(N)c2cc1OC										1	1	0	0	83			TRUE	TRUE		TRUE	no data	no data	FALSE					FALSE
CHEMBL581738	P11166	SLC2A1	5.46		10.6019/CHEMBL3433997	ChEMBL	CHEMBL3436041	CCCCCC(NCCCC)c1ccc(OCCOc2ccc(C(CCCCC)NCCCC)cc2)cc1										1	1	0	0	83			TRUE	TRUE		TRUE	no data	no data	FALSE					FALSE
CHEMBL516475	P11166	SLC2A1	5.45		10.6019/CHEMBL3433997	ChEMBL	CHEMBL3436041	COc1ccc2cc(CNCCCCCCNCc3ccc4cc(OC)ccc4c3)ccc2c1										1	1	0	0	84			TRUE	TRUE		TRUE	no data	no data	FALSE					FALSE
CHEMBL524606	P11166	SLC2A1	5.45		10.6019/CHEMBL3433997	ChEMBL	CHEMBL3436041	CCCc1cc(=O)[nH]c(-n2nc(C)cc2NC(=O)C(CC)c2ccccc2)n1										1	1	0	0	84			TRUE	TRUE		TRUE	no data	no data	FALSE					FALSE
CHEMBL531704	P11166	SLC2A1	5.45		10.6019/CHEMBL3433997	ChEMBL	CHEMBL3436041	CN1CCN(CCCN(Cc2ccc(-c3ccc(CNC4CCCC4)cc3)cc2)C(=O)CCC2CCCC2)CC1										1	1	0	0	84			TRUE	TRUE		TRUE	no data	no data	FALSE					FALSE
CHEMBL532889	P11166	SLC2A1	5.45		10.6019/CHEMBL3433997	ChEMBL	CHEMBL3436041	COc1ccc(CNCCCCCCNCc2ccc(OC)c3ccccc23)c2ccccc12										1	1	0	0	84			TRUE	TRUE		TRUE	no data	no data	FALSE					FALSE
CHEMBL534042	P11166	SLC2A1	5.45		10.6019/CHEMBL3433997	ChEMBL	CHEMBL3436041	COc1ccc2nccc([C@H](O)CN3CCC(NCc4ccc5c(c4C)OCCO5)CC3)c2n1										1	1	0	0	84			TRUE	TRUE		TRUE	no data	no data	FALSE					FALSE
CHEMBL546665	P11166	SLC2A1	5.45		10.6019/CHEMBL3433997	ChEMBL	CHEMBL3436041	CCCCOc1ccc(C(=O)C(CCC(CNC(C)(C)C)C(=O)c2ccc(OCCCC)cc2)CNC(C)(C)C)cc1										1	1	0	0	84			TRUE	TRUE		TRUE	no data	no data	FALSE					FALSE
CHEMBL580275	P11166	SLC2A1	5.45		10.6019/CHEMBL3433997	ChEMBL	CHEMBL3436041	CC(=O)N(Cc1ccc(CC(C)NCCc2cccc(Cl)c2)cc1)Cc1ccc(CC(C)NCCc2cccc(Cl)c2)cc1										1	1	0	0	84			TRUE	TRUE		TRUE	no data	no data	FALSE					FALSE
CHEMBL530584	P11166	SLC2A1	5.44		10.6019/CHEMBL3433997	ChEMBL	CHEMBL3436041	CC(C)N1CCN(C(CN2CCN(CCCOc3ccc(-c4ccccc4)cc3)CC2)c2ccc(F)cc2)CC1										1	1	0	0	85			TRUE	TRUE		TRUE	no data	no data	FALSE					FALSE
CHEMBL535764	P11166	SLC2A1	5.44		10.6019/CHEMBL3433997	ChEMBL	CHEMBL3436041	CC(C)CNCc1ccc(-c2ccc(CN(CCCN3CCN(C)CC3)C(=O)CCC3CCCC3)cc2)cc1										1	1	0	0	85			TRUE	TRUE		TRUE	no data	no data	FALSE					FALSE
CHEMBL546559	P11166	SLC2A1	5.44		10.6019/CHEMBL3433997	ChEMBL	CHEMBL3436041	CCOc1cc(OCC)c2ccccc2c1CNCCCCCCNCc1c(OCC)cc(OCC)c2ccccc12										1	1	0	0	85			TRUE	TRUE		TRUE	no data	no data	FALSE					FALSE
CHEMBL323131	P11166	SLC2A1	5.43		10.6019/CHEMBL3433997	ChEMBL	CHEMBL3436041	Cc1ccccc1Nc1nc(Nc2ccccc2)c2ccccc2n1										1	1	0	0	86			TRUE	TRUE		TRUE	no data	no data	FALSE					FALSE
CHEMBL548111	P11166	SLC2A1	5.43		10.6019/CHEMBL3433997	ChEMBL	CHEMBL3436041	Oc1ccc(Cl)cc1CN1CCC(CCOC(c2ccccc2)c2ccc(Cl)cc2)CC1										1	1	0	0	86	mannich_A(296)		TRUE	TRUE		TRUE	no data	no data	TRUE					FALSE
CHEMBL548545	P11166	SLC2A1	5.43		10.6019/CHEMBL3433997	ChEMBL	CHEMBL3436041	CC(C)c1ccc(NC(S)=NN=Cc2ccccn2)cc1										1	1	0	0	86			TRUE	TRUE		TRUE	no data	no data	FALSE					FALSE
CHEMBL549080	P11166	SLC2A1	5.43		10.6019/CHEMBL3433997	ChEMBL	CHEMBL3436041	CC(C)c1ccc(S(=O)(=O)Nc2cccc(CCN3CCC(N4CCCCC4)CC3)c2)cc1										1	1	0	0	86			TRUE	TRUE		TRUE	no data	no data	FALSE					FALSE
CHEMBL533590	P11166	SLC2A1	5.42		10.6019/CHEMBL3433997	ChEMBL	CHEMBL3436041	C[C@H](Cc1ccc(OCCCCCCOc2ccc(C[C@@H](C)N[C@H](C)c3ccccc3)cc2)cc1)NC[C@H](O)c1cccc(Cl)c1										1	1	0	0	87			TRUE	TRUE		TRUE	no data	no data	FALSE					FALSE
CHEMBL588566	P11166	SLC2A1	5.42		10.6019/CHEMBL3433997	ChEMBL	CHEMBL3436041	COc1ccc2nc(-c3cc(-c4ccc(NC(=O)C(C)C)cc4)cnc3N)[nH]c2c1										1	1	0	0	87			TRUE	TRUE		TRUE	no data	no data	FALSE					FALSE
CHEMBL528339	P11166	SLC2A1	5.41		10.6019/CHEMBL3433997	ChEMBL	CHEMBL3436041	COc1cc2nc(Nc3ccc(C)cc3)nc(Nc3ccc(C)cc3)c2cc1OC										1	1	0	0	88			TRUE	TRUE		TRUE	no data	no data	FALSE					FALSE
CHEMBL531494	P11166	SLC2A1	5.41		10.6019/CHEMBL3433997	ChEMBL	CHEMBL3436041	CCCC(N)C(=O)NC1CCN(c2c(F)c(N)c3c(=O)c(C(=O)O)cn4c3c2Oc2ccccc2-4)C1										1	1	0	0	88			TRUE	TRUE		TRUE	no data	no data	FALSE					FALSE
CHEMBL534384	P11166	SLC2A1	5.41		10.6019/CHEMBL3433997	ChEMBL	CHEMBL3436041	Nc1c2c(nc3ccc(Oc4ccc(Cl)cc4)cc13)CCCC2										1	1	0	0	88			TRUE	TRUE		TRUE	no data	no data	FALSE					FALSE
CHEMBL580435	P11166	SLC2A1	5.41		10.6019/CHEMBL3433997	ChEMBL	CHEMBL3436041	CCCCN1CCN(CCCNc2c3ccccc3nc3ccccc23)CC1										1	1	0	0	88	amino_acridine_A(46)		TRUE	TRUE		TRUE	no data	no data	TRUE					FALSE
CHEMBL476339	P11166	SLC2A1	5.41		10.6019/CHEMBL3433997	ChEMBL	CHEMBL3436041	Cc1ccnc(Nc2nc(-c3ccccn3)cs2)c1						3	KCNN1, KCNN2, KCNN3	8.4, 7.59, 7.25	18774291	1	4	0	0.6	89				TRUE		TRUE	no data	false	FALSE					FALSE
CHEMBL533283	P11166	SLC2A1	5.4		10.6019/CHEMBL3433997	ChEMBL	CHEMBL3436041	O=C(Nc1ccc2oc(-c3ccc(Cl)cc3Cl)nc2c1)c1ccc([N+](=O)[O-])o1										1	1	0	0	89			TRUE	TRUE		TRUE	no data	no data	FALSE					FALSE
CHEMBL537743	P11166	SLC2A1	5.4		10.6019/CHEMBL3433997	ChEMBL	CHEMBL3436041	FC(F)(F)COc1c(CNCCCCCCNCc2ccc3ccccc3c2OCC(F)(F)F)ccc2ccccc12										1	1	0	0	89			TRUE	TRUE		TRUE	no data	no data	FALSE					FALSE
CHEMBL547367	P11166	SLC2A1	5.4		10.6019/CHEMBL3433997	ChEMBL	CHEMBL3436041	Cc1[nH]c(C)c(-c2ccc(OCc3cccc(C(F)(F)F)c3)nc2)c(=O)c1Br										1	1	0	0	89			TRUE	TRUE		TRUE	no data	no data	FALSE					FALSE
CHEMBL579809	P11166	SLC2A1	5.4		10.6019/CHEMBL3433997	ChEMBL	CHEMBL3436041	Nc1c2c(nc3ccc(Oc4ccc(Br)cc4Br)cc13)CCCC2										1	1	0	0	89			TRUE	TRUE		TRUE	no data	no data	FALSE					FALSE
CHEMBL150	P11166	SLC2A1	5.4	28042452	10.1039/C6MD00287K	ChEMBL	CHEMBL3992731	O=c1c(O)c(-c2ccc(O)cc2)oc2cc(O)cc(O)c12	KAEMPFEROL					42	CA7, AHR, CYP1B1, CA12, HSD17B2, DPP4, CISD1, CYP1A1, CYP1A2, HSD17B1, XDH, NOX4, MPO, FLT3, ABCC1, IP6K2, ALOX5, TRPC5, IPMK, ABCG2, CYP2C9, ABCB1, YES1, TYR, ESRRA, CA2, AR, AKR1B1, DAPK1, CA1, CA4, PSMB5, BACE1, GLO1, CDK6, GUSB, BCHE, APP, ACHE, PTGS1, PTGS2, XIAP	7.6, 7.55, 7.35, 6.84, 6.44, 6.31, 6.19, 6.16, 6.15, 5.98, 5.97, 5.92, 5.65, 5.63, 5.62, 5.6, 5.57, 5.41, 5.36, 5.27, 5.22, 5.17, 5.17, 5.09, 5.02, 5.02, 5.01, 5.0, 5.0, 5.0, 5.0, 4.97, 4.83, 4.69, 4.66, 4.44, 4.37, 4.12, 4.03, 4.0, 4.0, 4.0	26498393, 17544277, 20696580, 21482471, 28319389, 29609120, 27687671, 20696580, 18533708, 9461655, 20731357, 28671460, 23411073, 19725578, 30624931, 17378609, 30943030, 21354800, 14761192, 21723648, 30769179, 26841168, 35395370, 23656512, 19592245, 22261024, 26322379, 30776692, 18258440, 31835168, 19879672, 28128562, 21087868	1	43	0	1.87	90				TRUE		TRUE	no data	false	FALSE					FALSE
CHEMBL339050	P11166	SLC2A1	5.39		10.6019/CHEMBL3433997	ChEMBL	CHEMBL3436041	N=C(Nc1nc(-c2ccccn2)cc2ccccc12)c1cccc(Cl)c1										1	1	0	0	90			TRUE	TRUE		TRUE	no data	no data	FALSE					FALSE
CHEMBL527406	P11166	SLC2A1	5.39		10.6019/CHEMBL3433997	ChEMBL	CHEMBL3436041	CC(C)CNCc1cccc(-c2ccc(CN(CCCN3CCN(C)CC3)C(=O)CCC3CCCC3)cc2)c1										1	1	0	0	90			TRUE	TRUE		TRUE	no data	no data	FALSE					FALSE
CHEMBL529312	P11166	SLC2A1	5.39		10.6019/CHEMBL3433997	ChEMBL	CHEMBL3436041	Cc1cc(=O)[nH]c(-n2nc(C)cc2NC(=O)C(c2ccccc2)c2ccccc2)n1										1	1	0	0	90			TRUE	TRUE		TRUE	no data	no data	FALSE					FALSE
CHEMBL529612	P11166	SLC2A1	5.39		10.6019/CHEMBL3433997	ChEMBL	CHEMBL3436041	O=C(Nc1cccc(-c2nn3ccccc3c2-c2ccnc(Nc3ccc(NCCCN4CCOCC4)c(F)c3)n2)c1)c1c(F)cccc1F										1	1	0	0	90			TRUE	TRUE		TRUE	no data	no data	FALSE					FALSE
CHEMBL532775	P11166	SLC2A1	5.39		10.6019/CHEMBL3433997	ChEMBL	CHEMBL3436041	CCN(CC)CCCOc1ccc(Nc2nccc(-c3c(-c4cccc(NC(=O)c5c(F)cccc5F)c4)nn4ccccc34)n2)cc1F										1	1	0	0	90			TRUE	TRUE		TRUE	no data	no data	FALSE					FALSE
CHEMBL546826	P11166	SLC2A1	5.39		10.6019/CHEMBL3433997	ChEMBL	CHEMBL3436041	Clc1ccc(Nc2nc(-c3ccccn3)cs2)nc1										1	1	0	0	90			TRUE	TRUE		TRUE	no data	no data	FALSE					FALSE
CHEMBL548176	P11166	SLC2A1	5.39		10.6019/CHEMBL3433997	ChEMBL	CHEMBL3436041	Cc1cc(Nc2cccc(C(F)(F)F)c2)nc(NCc2ccccc2)n1										1	1	0	0	90			TRUE	TRUE		TRUE	no data	no data	FALSE					FALSE
CHEMBL580567	P11166	SLC2A1	5.39		10.6019/CHEMBL3433997	ChEMBL	CHEMBL3436041	CN(Cc1ccccc1)C(=O)c1nn(CCCN2CCC(N3CCCC3)CC2)cc1-c1ccc(Cl)c(Cl)c1										1	1	0	0	90			TRUE	TRUE		TRUE	no data	no data	FALSE					FALSE
CHEMBL524740	P11166	SLC2A1	5.38		10.6019/CHEMBL3433997	ChEMBL	CHEMBL3436041	CCC(=C(CC)c1ccc(O)c(CNC2CCCCC2)c1)c1ccc(O)c(CNC2CCCCC2)c1										1	1	0	0	91	mannich_A(296)		TRUE	TRUE		TRUE	no data	no data	TRUE					FALSE
CHEMBL529372	P11166	SLC2A1	5.38		10.6019/CHEMBL3433997	ChEMBL	CHEMBL3436041	C=CCn1ccc2c3c(N)nc(N)nc3ccc21										1	1	0	0	91			TRUE	TRUE		TRUE	no data	no data	FALSE					FALSE
CHEMBL531353	P11166	SLC2A1	5.38		10.6019/CHEMBL3433997	ChEMBL	CHEMBL3436041	COc1ccc2c(OC)c(CNCCCCCCNCc3ccc4cc(OC)ccc4c3OC)ccc2c1										1	1	0	0	91			TRUE	TRUE		TRUE	no data	no data	FALSE					FALSE
CHEMBL546451	P11166	SLC2A1	5.38		10.6019/CHEMBL3433997	ChEMBL	CHEMBL3436041	COc1ccccc1-c1nc2c(ccc3nc(N)nc(N)c32)[nH]1										1	1	0	0	91			TRUE	TRUE		TRUE	no data	no data	FALSE					FALSE
CHEMBL546937	P11166	SLC2A1	5.38		10.6019/CHEMBL3433997	ChEMBL	CHEMBL3436041	CCCCCCCc1c(C)nc2cccc(OC)c2c1O										1	1	0	0	91			TRUE	TRUE		TRUE	no data	no data	FALSE					FALSE
CHEMBL527864	P11166	SLC2A1	5.37		10.6019/CHEMBL3433997	ChEMBL	CHEMBL3436041	CN1CCN(c2ccc(Nc3ncc(C#N)c(Nc4ccccc4C(N)=O)n3)cc2)CC1										1	1	0	0	92	anil_di_alk_A(478)		TRUE	TRUE		TRUE	no data	no data	TRUE					FALSE
CHEMBL531214	P11166	SLC2A1	5.37		10.6019/CHEMBL3433997	ChEMBL	CHEMBL3436041	CC(C)COc1ccc2ccccc2c1CNCCCCCCNCc1c(OCC(C)C)ccc2ccccc12										1	1	0	0	92			TRUE	TRUE		TRUE	no data	no data	FALSE					FALSE
CHEMBL528508	P11166	SLC2A1	5.36		10.6019/CHEMBL3433997	ChEMBL	CHEMBL3436041	Cn1c(-c2ccccc2)cc2c3c(N)nc(N)nc3ccc21										1	1	0	0	93			TRUE	TRUE		TRUE	no data	no data	FALSE					FALSE
CHEMBL529691	P11166	SLC2A1	5.36		10.6019/CHEMBL3433997	ChEMBL	CHEMBL3436041	CCN(CC)CC(O)CNc1c2ccc([N+](=O)[O-])cc2nc2cc(OC)c(OC)cc12										1	1	0	0	93	amino_acridine_A(46)		TRUE	TRUE		TRUE	no data	no data	TRUE					FALSE
CHEMBL531121	P11166	SLC2A1	5.36		10.6019/CHEMBL3433997	ChEMBL	CHEMBL3436041	C=CCNc1cc(-c2ccccn2)nc(-c2ccccn2)n1										1	1	0	0	93			TRUE	TRUE		TRUE	no data	no data	FALSE					FALSE
CHEMBL531778	P11166	SLC2A1	5.36		10.6019/CHEMBL3433997	ChEMBL	CHEMBL3436041	CCn1c(-c2nonc2N)nc2c(-c3cc4ccccc4s3)ncc(C(=O)N3CCC(N)C3)c21										1	1	0	0	93			TRUE	TRUE		TRUE	no data	no data	FALSE					FALSE
CHEMBL535913	P11166	SLC2A1	5.36		10.6019/CHEMBL3433997	ChEMBL	CHEMBL3436041	CCCN1CCN(CCCNc2c3ccccc3nc3ccccc23)CC1										1	1	0	0	93	amino_acridine_A(46)		TRUE	TRUE		TRUE	no data	no data	TRUE					FALSE
CHEMBL547607	P11166	SLC2A1	5.36		10.6019/CHEMBL3433997	ChEMBL	CHEMBL3436041	COc1cc2nc(-c3ccc(Br)cc3)cc(N)c2cc1OC										1	1	0	0	93			TRUE	TRUE		TRUE	no data	no data	FALSE					FALSE
CHEMBL548288	P11166	SLC2A1	5.36		10.6019/CHEMBL3433997	ChEMBL	CHEMBL3436041	O=C(Nc1cccc(-c2nn3ccccc3c2-c2ccnc(Nc3ccc(C(=O)N4CCOCC4)cc3)n2)c1)c1c(F)cccc1F										1	1	0	0	93			TRUE	TRUE		TRUE	no data	no data	FALSE					FALSE
CHEMBL579105	P11166	SLC2A1	5.36		10.6019/CHEMBL3433997	ChEMBL	CHEMBL3436041	Cc1cc(Nc2cccc(F)c2)nc(NCc2ccccc2)n1										1	1	0	0	93			TRUE	TRUE		TRUE	no data	no data	FALSE					FALSE
CHEMBL579535	P11166	SLC2A1	5.36		10.6019/CHEMBL3433997	ChEMBL	CHEMBL3436041	CCOc1ccccc1CCNC(C)Cc1ccc(C(=O)Nc2ccc(CC(C)NCCc3cccc(Cl)c3)cc2)cc1										1	1	0	0	93			TRUE	TRUE		TRUE	no data	no data	FALSE					FALSE
CHEMBL527541	P11166	SLC2A1	5.35		10.6019/CHEMBL3433997	ChEMBL	CHEMBL3436041	Cc1nc2ccccc2c(O)c1CC=C(Cl)Cl										1	1	0	0	94			TRUE	TRUE		TRUE	no data	no data	FALSE					FALSE
CHEMBL527902	P11166	SLC2A1	5.35		10.6019/CHEMBL3433997	ChEMBL	CHEMBL3436041	COc1cc2nc(N(C)C3CCN(Cc4ccccc4)CC3)nc(N)c2cc1OC										1	1	0	0	94			TRUE	TRUE		TRUE	no data	no data	FALSE					FALSE
CHEMBL529055	P11166	SLC2A1	5.35		10.6019/CHEMBL3433997	ChEMBL	CHEMBL3436041	CCCNc1nc(Nc2ccccc2C)nc2ccccc12										1	1	0	0	94			TRUE	TRUE		TRUE	no data	no data	FALSE					FALSE
CHEMBL530547	P11166	SLC2A1	5.35		10.6019/CHEMBL3433997	ChEMBL	CHEMBL3436041	CS(=O)(=O)CCNCc1nc(-c2ccc3c(=O)[nH]cnc3c2)cs1										1	1	0	0	94			TRUE	TRUE		TRUE	no data	no data	FALSE					FALSE
CHEMBL532060	P11166	SLC2A1	5.35		10.6019/CHEMBL3433997	ChEMBL	CHEMBL3436041	O=C(N[C@H]1CCN(Cc2ccc(OCCCN3CCCCC3)cc2)C1)c1ccc(Oc2ccccc2)cc1										1	1	0	0	94			TRUE	TRUE		TRUE	no data	no data	FALSE					FALSE
CHEMBL533206	P11166	SLC2A1	5.35		10.6019/CHEMBL3433997	ChEMBL	CHEMBL3436041	CCCN1CCN(CCCCNc2c3ccccc3nc3ccccc23)CC1										1	1	0	0	94	amino_acridine_A(46)		TRUE	TRUE		TRUE	no data	no data	TRUE					FALSE
CHEMBL537578	P11166	SLC2A1	5.35		10.6019/CHEMBL3433997	ChEMBL	CHEMBL3436041	COc1c(CNCCCCCCNCc2c(OC)c(OC)c3ccccc3c2OC)c(OC)c2ccccc2c1OC										1	1	0	0	94			TRUE	TRUE		TRUE	no data	no data	FALSE					FALSE
CHEMBL546338	P11166	SLC2A1	5.35		10.6019/CHEMBL3433997	ChEMBL	CHEMBL3436041	Clc1cnc2ccc3c(c2c1CCN1CCC(NCc2cc4c(cn2)OCCO4)CC1)OCCO3										1	1	0	0	94			TRUE	TRUE		TRUE	no data	no data	FALSE					FALSE
CHEMBL548372	P11166	SLC2A1	5.35		10.6019/CHEMBL3433997	ChEMBL	CHEMBL3436041	CN(CCc1ccccc1)c1ncc(-c2cccc(CNCCC3CCCN3C)c2)cn1										1	1	0	0	94			TRUE	TRUE		TRUE	no data	no data	FALSE					FALSE
CHEMBL548486	P11166	SLC2A1	5.35		10.6019/CHEMBL3433997	ChEMBL	CHEMBL3436041	CC(Cc1ccc(NC(=O)c2ccc(CNCCc3ccccc3)cc2)cc1)NCCc1cccc(Cl)c1										1	1	0	0	94			TRUE	TRUE		TRUE	no data	no data	FALSE					FALSE
CHEMBL548594	P11166	SLC2A1	5.35		10.6019/CHEMBL3433997	ChEMBL	CHEMBL3436041	O=C(Nc1ccc2c(c1)CNCC2)c1ccc(-c2ccc(Cl)cc2)cc1										1	1	0	0	94			TRUE	TRUE		TRUE	no data	no data	FALSE					FALSE
CHEMBL588379	P11166	SLC2A1	5.35		10.6019/CHEMBL3433997	ChEMBL	CHEMBL3436041	O=C(NC1CCC(N2CCC(c3ccccc3C(F)(F)F)CC2)CC1)c1cc2ccccc2[nH]1										1	1	0	0	94			TRUE	TRUE		TRUE	no data	no data	FALSE					FALSE
CHEMBL598279	P11166	SLC2A1	5.35		10.6019/CHEMBL3433997	ChEMBL	CHEMBL3436041	COc1ccc(Nc2nc(NCc3ccccc3)c3ccccc3n2)cc1										1	1	0	0	94			TRUE	TRUE		TRUE	no data	no data	FALSE					FALSE
CHEMBL92137	P11166	SLC2A1	5.35		10.6019/CHEMBL3433997	ChEMBL	CHEMBL3436041	Cc1ccccc1Nc1nc(NCCc2ccccc2)nc2ccccc12										1	1	0	0	94			TRUE	TRUE		TRUE	no data	no data	FALSE					FALSE
CHEMBL528032	P11166	SLC2A1	5.34		10.6019/CHEMBL3433997	ChEMBL	CHEMBL3436041	Cc1ccc2c(-c3ccc([N+](=O)[O-])o3)cc(C)nc2c1										1	1	0	0	95			TRUE	TRUE		TRUE	no data	no data	FALSE					FALSE
CHEMBL532018	P11166	SLC2A1	5.34		10.6019/CHEMBL3433997	ChEMBL	CHEMBL3436041	COc1cc(F)c2ncc(Cl)c(CCN3CCC(NCc4ccc5c(c4)OCCO5)CC3)c2c1										1	1	0	0	95			TRUE	TRUE		TRUE	no data	no data	FALSE					FALSE
CHEMBL532133	P11166	SLC2A1	5.34		10.6019/CHEMBL3433997	ChEMBL	CHEMBL3436041	Cc1ccc2nc3ccccc3c(NCCN3CCN(C)CC3)c2c1										1	1	0	0	95	amino_acridine_A(46)		TRUE	TRUE		TRUE	no data	no data	TRUE					FALSE
CHEMBL534780	P11166	SLC2A1	5.34		10.6019/CHEMBL3433997	ChEMBL	CHEMBL3436041	COc1ccc2cc(-c3nc(-c4c(Cl)cccc4Cl)[nH]c3-c3ccnc(NCCC4CCCN4C)c3)ccc2c1										1	1	0	0	95			TRUE	TRUE		TRUE	no data	no data	FALSE					FALSE
CHEMBL537379	P11166	SLC2A1	5.34		10.6019/CHEMBL3433997	ChEMBL	CHEMBL3436041	Cc1cc(-c2ccc(NC(=O)N3CCc4cc(Cl)c(N5CCN(C)CC5)cc43)cc2)ccc1C#N										1	1	0	0	95			TRUE	TRUE		TRUE	no data	no data	FALSE					FALSE
CHEMBL547210	P11166	SLC2A1	5.34		10.6019/CHEMBL3433997	ChEMBL	CHEMBL3436041	COc1cc(F)c2ncc(Cl)c(CCN3CCC(NCc4cc5c(cn4)OCCO5)CC3)c2c1										1	1	0	0	95			TRUE	TRUE		TRUE	no data	no data	FALSE					FALSE
CHEMBL548918	P11166	SLC2A1	5.34		10.6019/CHEMBL3433997	ChEMBL	CHEMBL3436041	CCCCc1ccc(C(=O)NC2CCN(C[C@H](O)c3ccnc4ccc(OC)cc34)CC2)cc1										1	1	0	0	95			TRUE	TRUE		TRUE	no data	no data	FALSE					FALSE
CHEMBL527627	P11166	SLC2A1	5.33		10.6019/CHEMBL3433997	ChEMBL	CHEMBL3436041	CC(C)N1CCN(CCCNc2c3ccccc3nc3ccccc23)CC1										1	1	0	0	96	amino_acridine_A(46)		TRUE	TRUE		TRUE	no data	no data	TRUE					FALSE
CHEMBL529823	P11166	SLC2A1	5.33		10.6019/CHEMBL3433997	ChEMBL	CHEMBL3436041	COc1cccc2c(NN=Cc3ccccc3Cl)cc(C)nc12										1	1	0	0	96			TRUE	TRUE		TRUE	no data	no data	FALSE					FALSE
CHEMBL545822	P11166	SLC2A1	5.33		10.6019/CHEMBL3433997	ChEMBL	CHEMBL3436041	Cc1ccc(C(NC(=O)Cc2ccccc2)c2ccc3cccnc3c2O)cc1										1	1	0	0	96	mannich_A(296)		TRUE	TRUE		TRUE	no data	no data	TRUE					FALSE
CHEMBL546383	P11166	SLC2A1	5.33		10.6019/CHEMBL3433997	ChEMBL	CHEMBL3436041	O=C(c1ccc([N+](=O)[O-])o1)N1CCC(c2cn(Cc3cccc(F)c3)c3ccccc23)CC1										1	1	0	0	96			TRUE	TRUE		TRUE	no data	no data	FALSE					FALSE
CHEMBL549058	P11166	SLC2A1	5.33		10.6019/CHEMBL3433997	ChEMBL	CHEMBL3436041	CC1(C)CC(NCCCCCCCOc2ccc(OCc3ccccc3)cc2)CC(C)(C)N1										1	1	0	0	96			TRUE	TRUE		TRUE	no data	no data	FALSE					FALSE
CHEMBL580699	P11166	SLC2A1	5.32		10.6019/CHEMBL3433997	ChEMBL	CHEMBL3436041	Cc1ccc(-n2cc(CNCC3CCN(CCO)CC3)c(-c3ccc(F)cc3)n2)cc1										1	1	0	0	97			TRUE	TRUE		TRUE	no data	no data	FALSE					FALSE
CHEMBL588813	P11166	SLC2A1	5.32		10.6019/CHEMBL3433997	ChEMBL	CHEMBL3436041	c1ccc2c(C3CCN(CCCCOc4ccc5c(c4)CCN(CC4CC4)CC5)CC3)c[nH]c2c1										1	1	0	0	97			TRUE	TRUE		TRUE	no data	no data	FALSE					FALSE
CHEMBL4175080	P11166	SLC2A1	5.31	28837922	10.1016/j.ejmech.2017.08.029	ChEMBL	CHEMBL4132896	COc1ccc(C(=O)N(Cc2ccncc2)Cc2cccc(OCC3CCN(C(=O)OC(C)(C)C)CC3)c2)cc1										1	1	0	0	98			TRUE	TRUE		TRUE	no data	no data	FALSE					FALSE
CHEMBL527442	P11166	SLC2A1	5.31		10.6019/CHEMBL3433997	ChEMBL	CHEMBL3436041	N=C(N)NN=Cc1c2ccc(Cl)cc2c(Cl)c2ccc(Cl)cc12										1	1	0	0	98			TRUE	TRUE		TRUE	no data	no data	FALSE					FALSE
CHEMBL533643	P11166	SLC2A1	5.31		10.6019/CHEMBL3433997	ChEMBL	CHEMBL3436041	O=C(CC1CCCC1)N(Cc1ccc(-c2ccc(CNC3Cc4ccccc4C3)cc2)cc1)CC1CCCCN1										1	1	0	0	98			TRUE	TRUE		TRUE	no data	no data	FALSE					FALSE
CHEMBL534210	P11166	SLC2A1	5.31		10.6019/CHEMBL3433997	ChEMBL	CHEMBL3436041	CCOc1ccc2ccccc2c1C(=O)Nc1cc(C)nn1-c1nc(C)cc(=O)[nH]1										1	1	0	0	98			TRUE	TRUE		TRUE	no data	no data	FALSE					FALSE
CHEMBL534764	P11166	SLC2A1	5.31		10.6019/CHEMBL3433997	ChEMBL	CHEMBL3436041	CN1CCCN(Cc2cccc(-c3ccc(NC(=O)c4cccc(Cl)c4)cc3)c2)CC1										1	1	0	0	98			TRUE	TRUE		TRUE	no data	no data	FALSE					FALSE
CHEMBL547127	P11166	SLC2A1	5.31		10.6019/CHEMBL3433997	ChEMBL	CHEMBL3436041	Clc1cc(Cl)c2c(c1)C(NCCCNc1nc3ccccc3[nH]1)CCO2										1	1	0	0	98			TRUE	TRUE		TRUE	no data	no data	FALSE					FALSE
CHEMBL547416	P11166	SLC2A1	5.31		10.6019/CHEMBL3433997	ChEMBL	CHEMBL3436041	FC(F)(F)COc1ccc(CNCCCCCCNCc2ccc(OCC(F)(F)F)c3ccccc23)c2ccccc12										1	1	0	0	98			TRUE	TRUE		TRUE	no data	no data	FALSE					FALSE
CHEMBL547442	P11166	SLC2A1	5.31		10.6019/CHEMBL3433997	ChEMBL	CHEMBL3436041	Cc1ccc(Nc2nc(C)cc(Nc3cccc(C#N)c3)n2)cc1										1	1	0	0	98			TRUE	TRUE		TRUE	no data	no data	FALSE					FALSE
CHEMBL586553	P11166	SLC2A1	5.31		10.6019/CHEMBL3433997	ChEMBL	CHEMBL3436041	Clc1ccc(Nc2nc(NCc3ccccc3)nc(N/N=C/c3ccccn3)n2)cc1										1	1	0	0	98			TRUE	TRUE		TRUE	no data	no data	FALSE					FALSE
CHEMBL2028050	P11166	SLC2A1	5.3		10.6019/CHEMBL3433997	ChEMBL	CHEMBL3436041	Cc1cc(N2CCCC2)nc(Nc2ccc(NC(=O)CCc3ccccc3)cc2)n1										1	1	0	0	99			TRUE	TRUE		TRUE	no data	no data	FALSE					FALSE
CHEMBL2057965	P11166	SLC2A1	5.3	22468970	10.1021/jm300015m	ChEMBL	CHEMBL2061377	CCC(CC)CN1C(=O)S/C(=C\c2ccc(O)c(C(F)(F)F)c2)C1=O										1	1	0	0	99			TRUE	TRUE		TRUE	no data	no data	FALSE					FALSE
CHEMBL530924	P11166	SLC2A1	5.3		10.6019/CHEMBL3433997	ChEMBL	CHEMBL3436041	COc1ccc2c(CNCCCCCCNCc3c(OC)ccc4cc(OC)ccc34)c(OC)ccc2c1										1	1	0	0	99			TRUE	TRUE		TRUE	no data	no data	FALSE					FALSE
CHEMBL533321	P11166	SLC2A1	5.3		10.6019/CHEMBL3433997	ChEMBL	CHEMBL3436041	CCCCNCc1ccc(-c2nc(CN(Cc3ccc(Cl)c(Cl)c3)C(=O)CN(C)C)cs2)cc1										1	1	0	0	99			TRUE	TRUE		TRUE	no data	no data	FALSE					FALSE
CHEMBL535029	P11166	SLC2A1	5.3		10.6019/CHEMBL3433997	ChEMBL	CHEMBL3436041	COc1cc(NCC(O)CNc2cc(OC)c3ccccc3n2)nc2ccccc12										1	1	0	0	99			TRUE	TRUE		TRUE	no data	no data	FALSE					FALSE
CHEMBL579790	P11166	SLC2A1	5.3		10.6019/CHEMBL3433997	ChEMBL	CHEMBL3436041	CCCC(C)n1ccc2c3c(N)nc(N)nc3ccc21										1	1	0	0	99			TRUE	TRUE		TRUE	no data	no data	FALSE					FALSE
CHEMBL602413	P11166	SLC2A1	5.3		10.6019/CHEMBL3433997	ChEMBL	CHEMBL3436041	Cc1ccc(Nc2nc(NCCO)c3ccccc3n2)cc1C										1	1	0	0	99			TRUE	TRUE		TRUE	no data	no data	FALSE					FALSE
CHEMBL73800	P11166	SLC2A1	5.31		10.6019/CHEMBL3433997	ChEMBL	CHEMBL3436041	c1ccc2c(NCCCCCCNc3c4c(nc5ccccc35)CCCC4)c3c(nc2c1)CCCC3						2	ACHE, BCHE	8.85, 7.08	20053484, 12014965	1	3	0	0.09	99				TRUE		TRUE	no data	false	FALSE					FALSE
CHEMBL52606	P11166	SLC2A1	5.3	1956039	10.1021/jm00115a009	ChEMBL	CHEMBL684234	C=C[C@@]1(C)CC(=O)[C@]2(O)[C@@]3(C)[C@@H](O)CCC(C)(C)[C@@H]3[C@H](O)[C@H](OC(C)=O)[C@@]2(C)O1	COLFORSIN					5	RXFP1, ADCY8, ADCY1, NR1I2, ABCB1	7.33, 7.03, 6.82, 5.34, 4.1	30006176, 31776060, 8709105, 20966043, 11716514	1	6	0	1.05	100				TRUE		TRUE	no data	false	FALSE					FALSE
CHEMBL534125	P11166	SLC2A1	5.29		10.6019/CHEMBL3433997	ChEMBL	CHEMBL3436041	N#Cc1cccc(C(=O)Nc2ccc(-c3cccc(CN4CCCC4)c3)cc2)c1										1	1	0	0	100			TRUE	TRUE		TRUE	no data	no data	FALSE					FALSE
CHEMBL537153	P11166	SLC2A1	5.29		10.6019/CHEMBL3433997	ChEMBL	CHEMBL3436041	CCCCNc1c(CC)c(C)c(C#N)c2nc3ccccc3n12										1	1	0	0	100			TRUE	TRUE		TRUE	no data	no data	FALSE					FALSE
CHEMBL4542417	P11166	SLC2A1	5.28	31276399	10.1021/acs.jmedchem.9b00634	ChEMBL	CHEMBL4335966, CHEMBL4335967, CHEMBL4335968, CHEMBL4335969, CHEMBL4335970, CHEMBL4335971, CHEMBL4335972	CC[C@H](C)[C@H](NC(=O)[C@H](Cc1ccccc1)NC(=O)[C@H](CCCNC(=N)N)NC(=O)[C@H](C)NC(=O)[C@@H](NC(=O)[C@H](CO)NC(=O)[C@H](CCCNC(=N)N)NC(=O)[C@H](CCSC)NC(=O)[C@H](C)NC(=O)[C@H](CCCNC(=N)N)NC(=O)[C@H](Cc1ccccc1)NC(=O)[C@H](Cc1c[nH]c2ccccc12)NC(=O)CNC(=O)[C@H](CCCNC(=N)N)NC(=O)CCCC(=O)NCCCO[C@@H]1O[C@H](CO)[C@H](O)[C@H](O)[C@H]1O)[C@@H](C)CC)C(=O)N[C@@H](C)C(=O)N[C@@H](CCCNC(=N)N)C(=O)N[C@@H](CCC(=O)O)C(=O…										1	1	0	0	101			TRUE	TRUE		TRUE	no data	no data	FALSE					FALSE
CHEMBL524409	P11166	SLC2A1	5.28		10.6019/CHEMBL3433997	ChEMBL	CHEMBL3436041	C/C=C/C=C/C1=NCCc2cc(OCCC)ccc21										1	1	0	0	101			TRUE	TRUE		TRUE	no data	no data	FALSE					FALSE
CHEMBL586687	P11166	SLC2A1	5.28		10.6019/CHEMBL3433997	ChEMBL	CHEMBL3436041	CC(C)Cn1ccc2c3c(N)nc(N)nc3ccc21										1	1	0	0	101			TRUE	TRUE		TRUE	no data	no data	FALSE					FALSE
CHEMBL530188	P11166	SLC2A1	5.27		10.6019/CHEMBL3433997	ChEMBL	CHEMBL3436041	COc1ccc2ncc(F)c(CCN3C4CCC3CC(NCc3cc5c(cn3)OCS5)C4)c2n1										1	1	0	0	102			TRUE	TRUE		TRUE	no data	no data	FALSE					FALSE
CHEMBL530570	P11166	SLC2A1	5.27		10.6019/CHEMBL3433997	ChEMBL	CHEMBL3436041	CCCCOc1cc(OC)c2ccccc2c1CCNCCCCNCCc1c(OCCCC)cc(OC)c2ccccc12										1	1	0	0	102			TRUE	TRUE		TRUE	no data	no data	FALSE					FALSE
CHEMBL534086	P11166	SLC2A1	5.27		10.6019/CHEMBL3433997	ChEMBL	CHEMBL3436041	CCCC(CCC)n1ccc2c3c(N)nc(N)nc3ccc21										1	1	0	0	102			TRUE	TRUE		TRUE	no data	no data	FALSE					FALSE
CHEMBL535659	P11166	SLC2A1	5.27		10.6019/CHEMBL3433997	ChEMBL	CHEMBL3436041	Cc1nc2c(Nc3nc(-c4ccncc4)cs3)ncnc2n1-c1ccccc1Cl										1	1	0	0	102			TRUE	TRUE		TRUE	no data	no data	FALSE					FALSE
CHEMBL579584	P11166	SLC2A1	5.27		10.6019/CHEMBL3433997	ChEMBL	CHEMBL3436041	CCC(C)(CC)C(=O)n1ncc2c3c(N)nc(N)nc3ccc21										1	1	0	0	102			TRUE	TRUE		TRUE	no data	no data	FALSE					FALSE
CHEMBL106772	P11166	SLC2A1	5.27		10.6019/CHEMBL3433997	ChEMBL	CHEMBL3436041	Cn1c(=O)c(-c2c(Cl)cccc2Cl)cc2cnc(Nc3ccc(N4CCOCC4)cc3)nc21						6	LCK, SRC, PKMYT1, FGFR1, PDGFRA, PDGFRB	8.3, 8.09, 8.09, 7.01, 6.2, 6.2	10974196, 10956222, 10974196, 30388464	1	7	0	1.19	103	anil_di_alk_A(478)			TRUE		TRUE	no data	false	TRUE					FALSE
CHEMBL525672	P11166	SLC2A1	5.26		10.6019/CHEMBL3433997	ChEMBL	CHEMBL3436041	COc1ccc2nccc([C@@H](O)CN3CCC(NCC(=O)Nc4cc(F)cc(F)c4)CC3)c2n1										1	1	0	0	103			TRUE	TRUE		TRUE	no data	no data	FALSE					FALSE
CHEMBL527400	P11166	SLC2A1	5.26		10.6019/CHEMBL3433997	ChEMBL	CHEMBL3436041	CC(Cc1ccc(CNC(=O)NCc2ccc(CC(C)NCCc3cccc(Cl)c3)cc2)cc1)NCCc1cccc(Cl)c1										1	1	0	0	103			TRUE	TRUE		TRUE	no data	no data	FALSE					FALSE
CHEMBL548636	P11166	SLC2A1	5.26		10.6019/CHEMBL3433997	ChEMBL	CHEMBL3436041	FC(F)(F)c1ccc2[nH]c(-c3ccc(-c4cccc(CN5CCN(c6ccncc6)CC5)c4)cc3)nc2c1										1	1	0	0	103			TRUE	TRUE		TRUE	no data	no data	FALSE					FALSE
CHEMBL578294	P11166	SLC2A1	5.26		10.6019/CHEMBL3433997	ChEMBL	CHEMBL3436041	COc1ccc(Nc2cc(C)nc(NCc3ccccc3)n2)cc1										1	1	0	0	103			TRUE	TRUE		TRUE	no data	no data	FALSE					FALSE
CHEMBL581359	P11166	SLC2A1	5.26		10.6019/CHEMBL3433997	ChEMBL	CHEMBL3436041	Cc1ccccc1Nc1cc(Nc2ccccc2C)c2ccccc2n1										1	1	0	0	103			TRUE	TRUE		TRUE	no data	no data	FALSE					FALSE
CHEMBL529074	P11166	SLC2A1	5.25		10.6019/CHEMBL3433997	ChEMBL	CHEMBL3436041	CCc1c(CCNCCCCCCNCCc2ccc(Br)cc2)ccc(OC)c1OC										1	1	0	0	104			TRUE	TRUE		TRUE	no data	no data	FALSE					FALSE
CHEMBL531261	P11166	SLC2A1	5.25		10.6019/CHEMBL3433997	ChEMBL	CHEMBL3436041	C[C@@H](COc1ccc(-c2ccccc2)cc1)CON1C(N)=NC(N)=NC1(C)C										1	1	0	0	104			TRUE	TRUE		TRUE	no data	no data	FALSE					FALSE
CHEMBL548477	P11166	SLC2A1	5.25		10.6019/CHEMBL3433997	ChEMBL	CHEMBL3436041	COc1c(CCNCCCCNCCc2cc(Cl)c3ccccc3c2OC)cc(Cl)c2ccccc12										1	1	0	0	104			TRUE	TRUE		TRUE	no data	no data	FALSE					FALSE
CHEMBL586942	P11166	SLC2A1	5.25		10.6019/CHEMBL3433997	ChEMBL	CHEMBL3436041	Nc1ccnc(N2CCC(CCOc3cc(C(F)(F)F)nc4c(C(F)(F)F)cccc34)CC2)c1										1	1	0	0	104			TRUE	TRUE		TRUE	no data	no data	FALSE					FALSE
CHEMBL587208	P11166	SLC2A1	5.25		10.6019/CHEMBL3433997	ChEMBL	CHEMBL3436041	OCCn1c(CNCCCNc2nc3ccccc3[nH]2)cc2c(Cl)cc(Cl)cc21										1	1	0	0	104			TRUE	TRUE		TRUE	no data	no data	FALSE					FALSE
CHEMBL588062	P11166	SLC2A1	5.25		10.6019/CHEMBL3433997	ChEMBL	CHEMBL3436041	Cc1c(Cl)ccc2sc(N3CCN(C(=O)c4ccc([N+](=O)[O-])o4)CC3)nc12										1	1	0	0	104			TRUE	TRUE		TRUE	no data	no data	FALSE					FALSE
CHEMBL1237217	P11166	SLC2A1	5.24		10.6019/CHEMBL3433997	ChEMBL	CHEMBL3436041	O=C1NC(=S)N/C1=C/C=C/c1ccc([N+](=O)[O-])o1										1	1	0	0	105			TRUE	TRUE		TRUE	no data	no data	FALSE					FALSE
CHEMBL526987	P11166	SLC2A1	5.24		10.6019/CHEMBL3433997	ChEMBL	CHEMBL3436041	CC(NCCc1cccc(Cl)c1)C(O)c1ccc(OCCCCCCOc2ccc(C(O)C(C)NCCc3cccc(Cl)c3)cc2)cc1										1	1	0	0	105			TRUE	TRUE		TRUE	no data	no data	FALSE					FALSE
CHEMBL530408	P11166	SLC2A1	5.24		10.6019/CHEMBL3433997	ChEMBL	CHEMBL3436041	CCCCOc1c(CNCCCCCCNCc2ccc3ccccc3c2OCCCC)ccc2ccccc12										1	1	0	0	105			TRUE	TRUE		TRUE	no data	no data	FALSE					FALSE
CHEMBL535656	P11166	SLC2A1	5.24		10.6019/CHEMBL3433997	ChEMBL	CHEMBL3436041	COc1ccc(CNC2Cc3ccccc3C2)cc1-c1ccc(S(=O)(=O)NCCN2CCCC2)c(F)c1										1	1	0	0	105			TRUE	TRUE		TRUE	no data	no data	FALSE					FALSE
CHEMBL547035	P11166	SLC2A1	5.24		10.6019/CHEMBL3433997	ChEMBL	CHEMBL3436041	Cc1cc(Nc2ccc(C(C)(C)C)cc2)c2[nH]ncc2n1										1	1	0	0	105			TRUE	TRUE		TRUE	no data	no data	FALSE					FALSE
CHEMBL548785	P11166	SLC2A1	5.24		10.6019/CHEMBL3433997	ChEMBL	CHEMBL3436041	C[C@H](Cc1ccc(OCCCCCOc2ccc(C[C@@H](C)NC[C@H](O)c3cccc(Cl)c3)cc2)cc1)NC[C@H](O)c1cccc(Cl)c1										1	1	0	0	105			TRUE	TRUE		TRUE	no data	no data	FALSE					FALSE
CHEMBL549164	P11166	SLC2A1	5.24		10.6019/CHEMBL3433997	ChEMBL	CHEMBL3436041	Oc1ccc(CCNCc2ccc(OCc3ccccc3)c(OCc3ccccc3)c2)cc1										1	1	0	0	105			TRUE	TRUE		TRUE	no data	no data	FALSE					FALSE
CHEMBL106525	P11166	SLC2A1	5.24		10.6019/CHEMBL3433997	ChEMBL	CHEMBL3436041	CN1CCN(c2ccc(Nc3c4ccccc4nc4ccccc34)cc2)CC1						3	ADRA2C, ADRA2B, ADRA2A	7.55, 5.82, 5.49	21277656, 17034141	1	4	0	0.17	106	amino_acridine_A(46) | anil_di_alk_A(478)			TRUE		TRUE	no data	false	TRUE					FALSE
CHEMBL533842	P11166	SLC2A1	5.23		10.6019/CHEMBL3433997	ChEMBL	CHEMBL3436041	COc1cc2c(cc1CCNCCCCNCCc1cc3c(cc1OC)CCCC3)CCCC2										1	1	0	0	106			TRUE	TRUE		TRUE	no data	no data	FALSE					FALSE
CHEMBL548071	P11166	SLC2A1	5.23		10.6019/CHEMBL3433997	ChEMBL	CHEMBL3436041	CCOc1cc(CNCCCCCCNCc2cc(OCC)c(OCC)c3ccccc23)c2ccccc2c1OCC										1	1	0	0	106			TRUE	TRUE		TRUE	no data	no data	FALSE					FALSE
CHEMBL582592	P11166	SLC2A1	5.23		10.6019/CHEMBL3433997	ChEMBL	CHEMBL3436041	O=C(Nc1ccc(-c2ccc(CN3CCNCC3)cc2)cc1)c1cccc(Cl)c1										1	1	0	0	106			TRUE	TRUE		TRUE	no data	no data	FALSE					FALSE
CHEMBL586109	P11166	SLC2A1	5.23		10.6019/CHEMBL3433997	ChEMBL	CHEMBL3436041	COc1ccc(CC(=O)Nc2ccc(Nc3nc(C)cc(N4CCCC4)n3)cc2)cc1										1	1	0	0	106			TRUE	TRUE		TRUE	no data	no data	FALSE					FALSE
CHEMBL525341	P11166	SLC2A1	5.22		10.6019/CHEMBL3433997	ChEMBL	CHEMBL3436041	CCCCOc1ccc(CNCCCCCCNCc2ccc(OCCCC)c3ccccc23)c2ccccc12										1	1	0	0	107			TRUE	TRUE		TRUE	no data	no data	FALSE					FALSE
CHEMBL529099	P11166	SLC2A1	5.22		10.6019/CHEMBL3433997	ChEMBL	CHEMBL3436041	Cc1nc(N)nc(N)c1CCCOc1ccccc1Cl										1	1	0	0	107			TRUE	TRUE		TRUE	no data	no data	FALSE					FALSE
CHEMBL532228	P11166	SLC2A1	5.22		10.6019/CHEMBL3433997	ChEMBL	CHEMBL3436041	O=S(=O)(NCCN1CCCC1)c1cccc(-c2ccc(CNC3Cc4ccccc4C3)cc2)c1										1	1	0	0	107			TRUE	TRUE		TRUE	no data	no data	FALSE					FALSE
CHEMBL588738	P11166	SLC2A1	5.22		10.6019/CHEMBL3433997	ChEMBL	CHEMBL3436041	CCCN(CCC)CCCOc1ccc(C(=O)c2c(-c3ccc(OCCCN(CCC)CCC)cc3)oc3ccc(Cl)cc23)cc1										1	1	0	0	107			TRUE	TRUE		TRUE	no data	no data	FALSE					FALSE
CHEMBL524933	P11166	SLC2A1	5.21		10.6019/CHEMBL3433997	ChEMBL	CHEMBL3436041	O=C(Nc1ccc2c(c1)CCNCC2)c1ccc(-c2ccc(Cl)cc2)cc1										1	1	0	0	108			TRUE	TRUE		TRUE	no data	no data	FALSE					FALSE
CHEMBL534048	P11166	SLC2A1	5.21		10.6019/CHEMBL3433997	ChEMBL	CHEMBL3436041	FC(F)(F)COc1c(CCNCCCCNCCc2ccc3ccccc3c2OCC(F)(F)F)ccc2ccccc12										1	1	0	0	108			TRUE	TRUE		TRUE	no data	no data	FALSE					FALSE
CHEMBL535323	P11166	SLC2A1	5.21		10.6019/CHEMBL3433997	ChEMBL	CHEMBL3436041	CCC(C)Oc1ccc2nc(N)nc(N)c2c1Cl										1	1	0	0	108			TRUE	TRUE		TRUE	no data	no data	FALSE					FALSE
CHEMBL537152	P11166	SLC2A1	5.21		10.6019/CHEMBL3433997	ChEMBL	CHEMBL3436041	Clc1cc(Br)ccc1-c1ccc(CNCC2CCNCC2)o1										1	1	0	0	108			TRUE	TRUE		TRUE	no data	no data	FALSE					FALSE
CHEMBL548538	P11166	SLC2A1	5.21		10.6019/CHEMBL3433997	ChEMBL	CHEMBL3436041	CC1(CCN2CCC(c3c[nH]c4cnccc34)CC2)CCCc2c(Br)cccc2C1=O										1	1	0	0	108			TRUE	TRUE		TRUE	no data	no data	FALSE					FALSE
CHEMBL588673	P11166	SLC2A1	5.21		10.6019/CHEMBL3433997	ChEMBL	CHEMBL3436041	CN1C(=O)C(=NN=C(S)N2CCOCC2)c2ccccc21										1	1	0	0	108	imine_one_isatin(189)		TRUE	TRUE		TRUE	no data	no data	TRUE					FALSE
CHEMBL529498	P11166	SLC2A1	5.2		10.6019/CHEMBL3433997	ChEMBL	CHEMBL3436041	CC1CCCN1Cc1cccc(-c2ccc(C(=O)NCCOc3ccccc3)s2)c1										1	1	0	0	109			TRUE	TRUE		TRUE	no data	no data	FALSE					FALSE
CHEMBL532622	P11166	SLC2A1	5.2		10.6019/CHEMBL3433997	ChEMBL	CHEMBL3436041	CN1CCN(c2ccc(Nc3c(C(N)=O)cnc4cc(-c5ccoc5)ccc34)cc2)CC1										1	1	0	0	109	anil_di_alk_A(478)		TRUE	TRUE		TRUE	no data	no data	TRUE					FALSE
CHEMBL4171639	P11166	SLC2A1	5.19	28837922	10.1016/j.ejmech.2017.08.029	ChEMBL	CHEMBL4132896	COc1ccc(C(=O)N(Cc2ccncc2)Cc2cccc(OCCc3ccc(Br)cc3)c2)cc1										1	1	0	0	110			TRUE	TRUE		TRUE	no data	no data	FALSE					FALSE
CHEMBL549075	P11166	SLC2A1	5.19		10.6019/CHEMBL3433997	ChEMBL	CHEMBL3436041	O=C(c1ccc([N+](=O)[O-])o1)N1CCC(Cc2ccc(C(F)(F)F)cc2)CC1										1	1	0	0	110			TRUE	TRUE		TRUE	no data	no data	FALSE					FALSE
CHEMBL580812	P11166	SLC2A1	5.19		10.6019/CHEMBL3433997	ChEMBL	CHEMBL3436041	Cc1cc(N2CCCC2)nc(Nc2ccc(NC(=O)Cc3ccccc3)cc2)n1										1	1	0	0	110			TRUE	TRUE		TRUE	no data	no data	FALSE					FALSE
CHEMBL582610	P11166	SLC2A1	5.19		10.6019/CHEMBL3433997	ChEMBL	CHEMBL3436041	Nc1nc(N)c2c(ccc3c2ccn3C2C=CCCC2)n1										1	1	0	0	110			TRUE	TRUE		TRUE	no data	no data	FALSE					FALSE
CHEMBL600235	P11166	SLC2A1	5.19		10.6019/CHEMBL3433997	ChEMBL	CHEMBL3436041	Oc1c(CN2CCN(c3ccccc3F)CC2)cc(Br)c2cccnc12										1	1	0	0	110	mannich_A(296)		TRUE	TRUE		TRUE	no data	no data	TRUE					FALSE
CHEMBL530642	P11166	SLC2A1	5.18		10.6019/CHEMBL3433997	ChEMBL	CHEMBL3436041	COc1cc2c(cc1N(C(C)C)S(=O)(=O)c1sc3ccc(Cl)cc3c1C)CCNCC2										1	1	0	0	111			TRUE	TRUE		TRUE	no data	no data	FALSE					FALSE
CHEMBL530989	P11166	SLC2A1	5.18		10.6019/CHEMBL3433997	ChEMBL	CHEMBL3436041	O=C(/C=C/c1ccc(Cl)c(Cl)c1)N1CCC(CCCN2CCC(c3c[nH]c4ccccc34)CC2)CC1										1	1	0	0	111			TRUE	TRUE		TRUE	no data	no data	FALSE					FALSE
CHEMBL531394	P11166	SLC2A1	5.18		10.6019/CHEMBL3433997	ChEMBL	CHEMBL3436041	CC(C)Oc1cc2c(cc1NS(=O)(=O)c1ccc(-c3ccc(Cl)s3)cc1F)CCN(C)CC2										1	1	0	0	111			TRUE	TRUE		TRUE	no data	no data	FALSE					FALSE
CHEMBL531880	P11166	SLC2A1	5.18		10.6019/CHEMBL3433997	ChEMBL	CHEMBL3436041	CN(C)Cc1cccc(-c2ccc(NC(=O)c3ccc4c(=O)n(CC5CCCO5)cnc4c3)cc2)c1										1	1	0	0	111			TRUE	TRUE		TRUE	no data	no data	FALSE					FALSE
CHEMBL534069	P11166	SLC2A1	5.18		10.6019/CHEMBL3433997	ChEMBL	CHEMBL3436041	N=C(N)NN=Cc1c2ccccc2c(Cl)c2cc(Cl)ccc12										1	1	0	0	111			TRUE	TRUE		TRUE	no data	no data	FALSE					FALSE
CHEMBL546200	P11166	SLC2A1	5.18		10.6019/CHEMBL3433997	ChEMBL	CHEMBL3436041	CCCCCCCCN1CCN(CCCCCCNc2c3ccccc3nc3ccccc23)CC1										1	1	0	0	111	amino_acridine_A(46)		TRUE	TRUE		TRUE	no data	no data	TRUE					FALSE
CHEMBL548589	P11166	SLC2A1	5.18		10.6019/CHEMBL3433997	ChEMBL	CHEMBL3436041	CCCN(CCC)CCCNc1ccc(C(=O)Nc2ccc(OCC)cc2)cc1[N+](=O)[O-]										1	1	0	0	111			TRUE	TRUE		TRUE	no data	no data	FALSE					FALSE
CHEMBL1197901	P11166	SLC2A1	5.17		10.6019/CHEMBL3433997	ChEMBL	CHEMBL3436041	CCCCCCn1c(=N)n(CC(O)COc2cccc(C)c2)c2ccccc21										1	1	0	0	112			TRUE	TRUE		TRUE	no data	no data	FALSE					FALSE
CHEMBL1198307	P11166	SLC2A1	5.17		10.6019/CHEMBL3433997	ChEMBL	CHEMBL3436041	CCOc1ccc(Nc2c3ccccc3nc3ccccc23)cc1										1	1	0	0	112	amino_acridine_A(46)		TRUE	TRUE		TRUE	no data	no data	TRUE					FALSE
CHEMBL1437888	P11166	SLC2A1	5.17		10.6019/CHEMBL3433997	ChEMBL	CHEMBL3436041	COc1ccc(C2c3ccc4ccccc4c3Oc3ncn(CCCN(C)C)c(=N)c32)cc1										1	1	0	0	112			TRUE	TRUE		TRUE	no data	no data	FALSE					FALSE
CHEMBL2028053	P11166	SLC2A1	5.17		10.6019/CHEMBL3433997	ChEMBL	CHEMBL3436041	Cc1ccc(-c2cc3c(SCC(=O)Nc4cc(C(F)(F)F)ccc4Cl)nccn3n2)cc1										1	1	0	0	112			TRUE	TRUE		TRUE	no data	no data	FALSE					FALSE
CHEMBL526013	P11166	SLC2A1	5.18		10.6019/CHEMBL3433997	ChEMBL	CHEMBL3436041	Cc1c(Cc2ccccc2Br)cnc2nc(N)nc(N)c12						1	DHFR	8.12	29274493	1	2	0	0.01	112				TRUE		TRUE	no data	false	FALSE					FALSE
CHEMBL530015	P11166	SLC2A1	5.17		10.6019/CHEMBL3433997	ChEMBL	CHEMBL3436041	CCCCCNC(=N)c1ccc(OCCCCCOc2ccc(C(=N)NCCCCC)cc2)cc1										1	1	0	0	112			TRUE	TRUE		TRUE	no data	no data	FALSE					FALSE
CHEMBL531738	P11166	SLC2A1	5.17		10.6019/CHEMBL3433997	ChEMBL	CHEMBL3436041	Cn1c(=O)n(C)c2cc(CNCCNc3ccnc4cc(Cl)ccc34)ccc21										1	1	0	0	112			TRUE	TRUE		TRUE	no data	no data	FALSE					FALSE
CHEMBL531829	P11166	SLC2A1	5.17		10.6019/CHEMBL3433997	ChEMBL	CHEMBL3436041	Cc1nc(C)c(C2CCC(c3ccc(Cl)cc3)CC2)c(O)c1Cl										1	1	0	0	112			TRUE	TRUE		TRUE	no data	no data	FALSE					FALSE
CHEMBL533917	P11166	SLC2A1	5.17		10.6019/CHEMBL3433997	ChEMBL	CHEMBL3436041	O=C(NC(c1ccccc1)c1ccc2cccnc2c1O)c1ccccc1										1	1	0	0	112	mannich_A(296)		TRUE	TRUE		TRUE	no data	no data	TRUE					FALSE
CHEMBL581860	P11166	SLC2A1	5.17		10.6019/CHEMBL3433997	ChEMBL	CHEMBL3436041	OCCNc1nc(Nc2ccc(Cl)c(Cl)c2)nc2ccccc12										1	1	0	0	112			TRUE	TRUE		TRUE	no data	no data	FALSE					FALSE
CHEMBL582478	P11166	SLC2A1	5.17		10.6019/CHEMBL3433997	ChEMBL	CHEMBL3436041	CCOC(=O)c1cnc2ccc(OC)cc2c1Nc1ccc(N2CCN(C)CC2)cc1										1	1	0	0	112	anil_di_alk_A(478)		TRUE	TRUE		TRUE	no data	no data	TRUE					FALSE
CHEMBL582547	P11166	SLC2A1	5.17		10.6019/CHEMBL3433997	ChEMBL	CHEMBL3436041	Cc1cc(N(C)C)nc(Nc2ccc(NC(=O)Nc3ccccc3)cc2)n1										1	1	0	0	112			TRUE	TRUE		TRUE	no data	no data	FALSE					FALSE
CHEMBL584015	P11166	SLC2A1	5.17		10.6019/CHEMBL3433997	ChEMBL	CHEMBL3436041	COc1ccc(C(=O)C(CCC(CNC(C)(C)C)C(=O)c2ccc(OC)cc2)CNC(C)(C)C)cc1										1	1	0	0	112			TRUE	TRUE		TRUE	no data	no data	FALSE					FALSE
CHEMBL585622	P11166	SLC2A1	5.17		10.6019/CHEMBL3433997	ChEMBL	CHEMBL3436041	c1ccc2c(NCCc3c[nH]c4ccccc34)c3ccccc3nc2c1										1	1	0	0	112	amino_acridine_A(46)		TRUE	TRUE		TRUE	no data	no data	TRUE					FALSE
CHEMBL586033	P11166	SLC2A1	5.17		10.6019/CHEMBL3433997	ChEMBL	CHEMBL3436041	Oc1c(C(Nc2ccccn2)c2cccc(Oc3ccccc3)c2)ccc2cccnc12										1	1	0	0	112	mannich_A(296)		TRUE	TRUE		TRUE	no data	no data	TRUE					FALSE
CHEMBL588501	P11166	SLC2A1	5.17		10.6019/CHEMBL3433997	ChEMBL	CHEMBL3436041	Cc1cc(C)c2nc(N3CCC(C(=O)NCCCN4CCC(N5CCCCC5)CC4)CC3)sc2c1										1	1	0	0	112			TRUE	TRUE		TRUE	no data	no data	FALSE					FALSE
CHEMBL588855	P11166	SLC2A1	5.17		10.6019/CHEMBL3433997	ChEMBL	CHEMBL3436041	CC1CCN(Cc2ccc(NC(=O)c3cc4ccc5cccnc5c4[nH]3)cc2)CC1										1	1	0	0	112			TRUE	TRUE		TRUE	no data	no data	FALSE					FALSE
CHEMBL590683	P11166	SLC2A1	5.17		10.6019/CHEMBL3433997	ChEMBL	CHEMBL3436041	COc1cccc(C(=O)NC(c2ccc(C)cc2)c2cc(Cl)c3cccnc3c2O)c1										1	1	0	0	112	mannich_A(296)		TRUE	TRUE		TRUE	no data	no data	TRUE					FALSE
CHEMBL591183	P11166	SLC2A1	5.17		10.6019/CHEMBL3433997	ChEMBL	CHEMBL3436041	CC(C)OCc1cc(CN2CCN(c3cccc(Cl)c3)CC2)c(O)c2ncccc12										1	1	0	0	112	mannich_A(296)		TRUE	TRUE		TRUE	no data	no data	TRUE					FALSE
CHEMBL591393	P11166	SLC2A1	5.17		10.6019/CHEMBL3433997	ChEMBL	CHEMBL3436041	O=C(Nc1ccc(F)c(Cl)c1)Nc1ccc(Cl)c(Cl)c1										1	1	0	0	112			TRUE	TRUE		TRUE	no data	no data	FALSE					FALSE
CHEMBL596852	P11166	SLC2A1	5.17		10.6019/CHEMBL3433997	ChEMBL	CHEMBL3436041	COc1ccc(-c2nc3cc(Cc4ccc5[nH]c(-c6ccc(OC)cc6)nc5c4)ccc3[nH]2)cc1										1	1	0	0	112			TRUE	TRUE		TRUE	no data	no data	FALSE					FALSE
CHEMBL601378	P11166	SLC2A1	5.17		10.6019/CHEMBL3433997	ChEMBL	CHEMBL3436041	OC1=C2C(=Nc3ccccc3SC2c2ccc(Br)cc2)c2ccccc21										1	1	0	0	112			TRUE	TRUE		TRUE	no data	no data	FALSE					FALSE
CHEMBL601580	P11166	SLC2A1	5.17		10.6019/CHEMBL3433997	ChEMBL	CHEMBL3436041	COc1ccc(C2Sc3ccccc3N=C3C2=C(O)c2ccccc23)cc1										1	1	0	0	112			TRUE	TRUE		TRUE	no data	no data	FALSE					FALSE
CHEMBL602312	P11166	SLC2A1	5.17		10.6019/CHEMBL3433997	ChEMBL	CHEMBL3436041	CCN(CC)CCCNc1nc(-c2ccc(Cl)cc2)nc2ccccc12										1	1	0	0	112			TRUE	TRUE		TRUE	no data	no data	FALSE					FALSE
CHEMBL602580	P11166	SLC2A1	5.17		10.6019/CHEMBL3433997	ChEMBL	CHEMBL3436041	CC1CC2=C(CC1CNCCCN(C)C)C(C)(C)CCC2										1	1	0	0	112			TRUE	TRUE		TRUE	no data	no data	FALSE					FALSE
CHEMBL534214	P11166	SLC2A1	5.16		10.6019/CHEMBL3433997	ChEMBL	CHEMBL3436041	O=C(c1ccc([N+](=O)[O-])o1)N1CCN(c2nc3c(Cl)cccc3s2)CC1										1	1	0	0	113			TRUE	TRUE		TRUE	no data	no data	FALSE					FALSE
CHEMBL548374	P11166	SLC2A1	5.16		10.6019/CHEMBL3433997	ChEMBL	CHEMBL3436041	CCCCOC(=O)c1ccc(Nc2cc(C)nc3ccc(OC)cc23)cc1										1	1	0	0	113			TRUE	TRUE		TRUE	no data	no data	FALSE					FALSE
CHEMBL586253	P11166	SLC2A1	5.16		10.6019/CHEMBL3433997	ChEMBL	CHEMBL3436041	Cc1cc(OCCCN2CCCCC2)ccc1NC(=O)COc1ccc(Cl)cc1C(=O)c1cc(Cl)cc(C#N)c1										1	1	0	0	113			TRUE	TRUE		TRUE	no data	no data	FALSE					FALSE
CHEMBL589733	P11166	SLC2A1	5.18		10.6019/CHEMBL3433997	ChEMBL	CHEMBL3436041	O=C(Nc1cccc(C(F)(F)F)c1)c1cc(Cl)ccc1O						6	P2RX1, P2RX4, P2RX7, P2RX2, P2RX3, TMPRSS4	7.04, 6.27, 5.2, 5.0, 5.0, 4.89	32345019, 23414802	1	7	0	0.64	113				TRUE		TRUE	no data	false	FALSE					FALSE
CHEMBL49055	P11166	SLC2A1	5.15		10.6019/CHEMBL3433997	ChEMBL	CHEMBL3436041	CN(C)CCNc1cc(-c2ccccc2)nc2ccccc12										1	1	0	0	114			TRUE	TRUE		TRUE	no data	no data	FALSE					FALSE
CHEMBL532890	P11166	SLC2A1	5.15		10.6019/CHEMBL3433997	ChEMBL	CHEMBL3436041	CCn1c(-c2nc(-c3ccnc(N4CCN(C)CC4)c3)cnc2N)nc2cc(S(C)(=O)=O)ccc21										1	1	0	0	114			TRUE	TRUE		TRUE	no data	no data	FALSE					FALSE
CHEMBL524601	P11166	SLC2A1	5.14		10.6019/CHEMBL3433997	ChEMBL	CHEMBL3436041	O=C(Nc1cccc(Cl)c1)c1cnc(N2CCN(c3ccncc3)CC2)c(Cl)c1										1	1	0	0	115			TRUE	TRUE		TRUE	no data	no data	FALSE					FALSE
CHEMBL529280	P11166	SLC2A1	5.14		10.6019/CHEMBL3433997	ChEMBL	CHEMBL3436041	CCCCCCNC(=N)c1ccc(OCCCCCOc2ccc(C(=N)NCCCCCC)cc2)cc1										1	1	0	0	115			TRUE	TRUE		TRUE	no data	no data	FALSE					FALSE
CHEMBL531329	P11166	SLC2A1	5.14		10.6019/CHEMBL3433997	ChEMBL	CHEMBL3436041	CC(Cc1ccc(COc2ccc(CC(CO)NCCc3cccc(Cl)c3)cc2)cc1)NCCc1cccc(Cl)c1										1	1	0	0	115			TRUE	TRUE		TRUE	no data	no data	FALSE					FALSE
CHEMBL580264	P11166	SLC2A1	5.14		10.6019/CHEMBL3433997	ChEMBL	CHEMBL3436041	Cc1c(CNCCCNc2nc3ccccc3[nH]2)[nH]c2cc(Cl)cc(Cl)c12										1	1	0	0	115			TRUE	TRUE		TRUE	no data	no data	FALSE					FALSE
CHEMBL581077	P11166	SLC2A1	5.13		10.6019/CHEMBL3433997	ChEMBL	CHEMBL3436041	COc1cc(CNCCCNc2nc3ncccc3[nH]2)c2[nH]cc(Br)c2c1										1	1	0	0	116			TRUE	TRUE		TRUE	no data	no data	FALSE					FALSE
CHEMBL582171	P11166	SLC2A1	5.13		10.6019/CHEMBL3433997	ChEMBL	CHEMBL3436041	Cc1cc(C(F)(F)F)cc(-n2ncc(-c3ccc(C(=O)NCc4ccccc4N)cc3)c2N)n1										1	1	0	0	116			TRUE	TRUE		TRUE	no data	no data	FALSE					FALSE
CHEMBL530028	P11166	SLC2A1	5.12		10.6019/CHEMBL3433997	ChEMBL	CHEMBL3436041	CCCCC(NCC)c1ccc(OCCOc2ccc(C(CCCC)NCC)cc2)cc1										1	1	0	0	117			TRUE	TRUE		TRUE	no data	no data	FALSE					FALSE
CHEMBL531184	P11166	SLC2A1	5.12		10.6019/CHEMBL3433997	ChEMBL	CHEMBL3436041	Cc1cc(OCCCN2CCCC2)ccc1NC(=O)COc1ccc(Cl)cc1C(=O)c1cc(C#N)cc(C(F)(F)F)c1										1	1	0	0	117			TRUE	TRUE		TRUE	no data	no data	FALSE					FALSE
CHEMBL534260	P11166	SLC2A1	5.12		10.6019/CHEMBL3433997	ChEMBL	CHEMBL3436041	CCC(CSC1CCCCC1)N(C)CCN(C)C(CC)CSC1CCCCC1										1	1	0	0	117			TRUE	TRUE		TRUE	no data	no data	FALSE					FALSE
CHEMBL587028	P11166	SLC2A1	5.12		10.6019/CHEMBL3433997	ChEMBL	CHEMBL3436041	CS(=O)(=O)c1cccc2sc(N3CCN(C(=O)c4ccc([N+](=O)[O-])o4)CC3)nc12										1	1	0	0	117			TRUE	TRUE		TRUE	no data	no data	FALSE					FALSE
CHEMBL587611	P11166	SLC2A1	5.12		10.6019/CHEMBL3433997	ChEMBL	CHEMBL3436041	Fc1ccc2nc(Nc3nc(-c4ccccn4)cs3)sc2c1										1	1	0	0	117			TRUE	TRUE		TRUE	no data	no data	FALSE					FALSE
CHEMBL588999	P11166	SLC2A1	5.12		10.6019/CHEMBL3433997	ChEMBL	CHEMBL3436041	COc1ccc2ncc(F)c(CCN3CC[C@@H](CNCc4ccc5c(c4C)OCCO5)C3)c2n1										1	1	0	0	117			TRUE	TRUE		TRUE	no data	no data	FALSE					FALSE
CHEMBL592123	P11166	SLC2A1	5.12		10.6019/CHEMBL3433997	ChEMBL	CHEMBL3436041	CCCOCc1cc(CN2CCN(c3cccc(Cl)c3)CC2)c(O)c2ncccc12										1	1	0	0	117	mannich_A(296)		TRUE	TRUE		TRUE	no data	no data	TRUE					FALSE
CHEMBL530313	P11166	SLC2A1	5.11		10.6019/CHEMBL3433997	ChEMBL	CHEMBL3436041	Cc1cc(-c2ccc(CNCc3ccc(F)cc3)cc2)ccc1S(=O)(=O)NCCN1CCCC1										1	1	0	0	118			TRUE	TRUE		TRUE	no data	no data	FALSE					FALSE
CHEMBL530465	P11166	SLC2A1	5.11		10.6019/CHEMBL3433997	ChEMBL	CHEMBL3436041	COc1ccc2nccc([C@@H](O)CN3CCC(NCc4cc5cc(C)ccc5s4)CC3)c2c1										1	1	0	0	118			TRUE	TRUE		TRUE	no data	no data	FALSE					FALSE
CHEMBL546544	P11166	SLC2A1	5.11		10.6019/CHEMBL3433997	ChEMBL	CHEMBL3436041	CN1CCC(Oc2ccc(NC(=O)c3ccc4c(=O)n(Cc5ccccc5)cnc4c3)cc2Cl)CC1										1	1	0	0	118			TRUE	TRUE		TRUE	no data	no data	FALSE					FALSE
CHEMBL548388	P11166	SLC2A1	5.11		10.6019/CHEMBL3433997	ChEMBL	CHEMBL3436041	COc1ccc2nccc([C@@H](O)CN3CCC(NC(=O)c4ccc(Cl)c(Cl)c4)CC3)c2c1										1	1	0	0	118			TRUE	TRUE		TRUE	no data	no data	FALSE					FALSE
CHEMBL582666	P11166	SLC2A1	5.11		10.6019/CHEMBL3433997	ChEMBL	CHEMBL3436041	c1ccc2cc3c(Nc4ccc(N5CCOCC5)cc4)ccnc3cc2c1										1	1	0	0	118	anil_di_alk_A(478)		TRUE	TRUE		TRUE	no data	no data	TRUE					FALSE
CHEMBL588590	P11166	SLC2A1	5.11		10.6019/CHEMBL3433997	ChEMBL	CHEMBL3436041	CN1CCCN(Cc2cccc(-c3ccc(CNC(=O)c4cccc(Cl)c4)c(F)c3)c2)CC1										1	1	0	0	118			TRUE	TRUE		TRUE	no data	no data	FALSE					FALSE
CHEMBL527407	P11166	SLC2A1	5.1		10.6019/CHEMBL3433997	ChEMBL	CHEMBL3436041	Cc1ccc(NC(=O)c2ccc(N3CCN(c4ccncc4)CC3)cc2)cc1F										1	1	0	0	119			TRUE	TRUE		TRUE	no data	no data	FALSE					FALSE
CHEMBL527560	P11166	SLC2A1	5.1		10.6019/CHEMBL3433997	ChEMBL	CHEMBL3436041	O=C(NCCc1cccc(Cl)c1Cl)c1ccc(N2CCN(c3ccncc3)CC2)nc1										1	1	0	0	119			TRUE	TRUE		TRUE	no data	no data	FALSE					FALSE
CHEMBL546974	P11166	SLC2A1	5.1		10.6019/CHEMBL3433997	ChEMBL	CHEMBL3436041	COc1ccc2nccc([C@@H](O)CN3CCC(NC(=O)c4[nH]c5ccccc5c4-c4ccccc4)CC3)c2c1										1	1	0	0	119			TRUE	TRUE		TRUE	no data	no data	FALSE					FALSE
CHEMBL547448	P11166	SLC2A1	5.1		10.6019/CHEMBL3433997	ChEMBL	CHEMBL3436041	Cc1ccc(-n2nc3ccc(NC(=O)c4ccc([N+](=O)[O-])o4)cc3n2)cc1C										1	1	0	0	119			TRUE	TRUE		TRUE	no data	no data	FALSE					FALSE
CHEMBL579920	P11166	SLC2A1	5.1		10.6019/CHEMBL3433997	ChEMBL	CHEMBL3436041	COc1ccccc1CNc1nc(Nc2ccccc2C)nc2ccccc12										1	1	0	0	119			TRUE	TRUE		TRUE	no data	no data	FALSE					FALSE
CHEMBL586471	P11166	SLC2A1	5.1		10.6019/CHEMBL3433997	ChEMBL	CHEMBL3436041	CCC(C)(C)C1CCc2[nH]c3ccccc3c(=O)c2C1										1	1	0	0	119			TRUE	TRUE		TRUE	no data	no data	FALSE					FALSE
CHEMBL527132	P11166	SLC2A1	5.09		10.6019/CHEMBL3433997	ChEMBL	CHEMBL3436041	O=C(O)CCSSc1cccc[n+]1[O-]										1	1	0	0	120			TRUE	TRUE		TRUE	no data	no data	FALSE					FALSE
CHEMBL530436	P11166	SLC2A1	5.09		10.6019/CHEMBL3433997	ChEMBL	CHEMBL3436041	O=S(=O)(NCCN1CCCC1)c1cccc(-c2ccccc2CNC2Cc3ccccc3C2)c1										1	1	0	0	120			TRUE	TRUE		TRUE	no data	no data	FALSE					FALSE
CHEMBL588127	P11166	SLC2A1	5.09		10.6019/CHEMBL3433997	ChEMBL	CHEMBL3436041	Cc1ccc(Cn2cnc3cc(C(=O)Nc4ccc(-c5cccc(CN(C)C)c5)cc4)ccc3c2=O)o1										1	1	0	0	120			TRUE	TRUE		TRUE	no data	no data	FALSE					FALSE
CHEMBL600132	P11166	SLC2A1	5.09		10.6019/CHEMBL3433997	ChEMBL	CHEMBL3436041	COc1cc2c(cc1OC)C1=NNC(=O)C1=NC(C)(C)C2										1	1	0	0	120			TRUE	TRUE		TRUE	no data	no data	FALSE					FALSE
CHEMBL601122	P11166	SLC2A1	5.09		10.6019/CHEMBL3433997	ChEMBL	CHEMBL3436041	CCOc1ccc2nc(C)cc(Nc3ccc(Br)cc3)c2c1										1	1	0	0	120			TRUE	TRUE		TRUE	no data	no data	FALSE					FALSE
CHEMBL531898	P11166	SLC2A1	5.08		10.6019/CHEMBL3433997	ChEMBL	CHEMBL3436041	CCOc1c(CCNCCCCNCCc2ccc3ccccc3c2OCC)ccc2ccccc12										1	1	0	0	121			TRUE	TRUE		TRUE	no data	no data	FALSE					FALSE
CHEMBL532483	P11166	SLC2A1	5.08		10.6019/CHEMBL3433997	ChEMBL	CHEMBL3436041	CN(C)Cc1cccc(-c2ccc(NC(=O)c3ccc4c(=O)n(Cc5ccoc5)cnc4c3)cc2)c1										1	1	0	0	121			TRUE	TRUE		TRUE	no data	no data	FALSE					FALSE
CHEMBL537082	P11166	SLC2A1	5.08		10.6019/CHEMBL3433997	ChEMBL	CHEMBL3436041	Cc1[nH]c(C)c(-c2ccc(Oc3ccc(Cl)cc3)cc2)c(=O)c1C										1	1	0	0	121			TRUE	TRUE		TRUE	no data	no data	FALSE					FALSE
CHEMBL582217	P11166	SLC2A1	5.07		10.6019/CHEMBL3433997	ChEMBL	CHEMBL3436041	N=C1N=C(N)NC2(CCCCC2)N1OCCCOc1cccc2ccccc12										1	1	0	0	122			TRUE	TRUE		TRUE	no data	no data	FALSE					FALSE
CHEMBL449451	P11166	SLC2A1	5.07	24200808	10.1016/j.bmcl.2013.09.037	ChEMBL	CHEMBL3095124	COc1ccc(-c2ccc(O)c(/C=N/O)c2)cc1F						4	CA2, CA12, CA1, CA9	5.44, 5.23, 5.16, 4.99	23018095	1	5	0	1.54	123				TRUE		TRUE	no data	false	FALSE					FALSE
CHEMBL532363	P11166	SLC2A1	5.06		10.6019/CHEMBL3433997	ChEMBL	CHEMBL3436041	Cc1ccc(C)c2sc(N3CCN(C(=O)c4ccc([N+](=O)[O-])o4)CC3)nc12										1	1	0	0	123			TRUE	TRUE		TRUE	no data	no data	FALSE					FALSE
CHEMBL546502	P11166	SLC2A1	5.06		10.6019/CHEMBL3433997	ChEMBL	CHEMBL3436041	CN1CCCN(Cc2cccc(-c3ccc(NC(=O)c4ccc(Cl)cc4)cc3)c2)CC1										1	1	0	0	123			TRUE	TRUE		TRUE	no data	no data	FALSE					FALSE
CHEMBL1198651	P11166	SLC2A1	5.05		10.6019/CHEMBL3433997	ChEMBL	CHEMBL3436041	CCCCc1c(CCC)c(=N)c2ccccc2n1C										1	1	0	0	124			TRUE	TRUE		TRUE	no data	no data	FALSE					FALSE
CHEMBL533069	P11166	SLC2A1	5.05		10.6019/CHEMBL3433997	ChEMBL	CHEMBL3436041	CC1CCCCN1CCCNc1nc(NCc2ccccc2)c2ccccc2n1										1	1	0	0	124			TRUE	TRUE		TRUE	no data	no data	FALSE					FALSE
CHEMBL533085	P11166	SLC2A1	5.05		10.6019/CHEMBL3433997	ChEMBL	CHEMBL3436041	CN(C)CCNc1nccc(N2CCc3ncnc(Nc4ccc(OCc5cccc(F)c5)c(Cl)c4)c3C2)n1										1	1	0	0	124			TRUE	TRUE		TRUE	no data	no data	FALSE					FALSE
CHEMBL580496	P11166	SLC2A1	5.05		10.6019/CHEMBL3433997	ChEMBL	CHEMBL3436041	CCCn1cnc2cc(C(=O)Nc3ccc(-c4cccc(CN(C)C)c4)cc3)ccc2c1=O										1	1	0	0	124			TRUE	TRUE		TRUE	no data	no data	FALSE					FALSE
CHEMBL581105	P11166	SLC2A1	5.04		10.6019/CHEMBL3433997	ChEMBL	CHEMBL3436041	Cc1cc(-c2ccc(CNC3Cc4ccccc4C3)cc2)ccc1S(=O)(=O)NCCN1CCCC1										1	1	0	0	125			TRUE	TRUE		TRUE	no data	no data	FALSE					FALSE
CHEMBL528533	P11166	SLC2A1	5.03		10.6019/CHEMBL3433997	ChEMBL	CHEMBL3436041	COc1ccc2nc(C)cc(Nc3ccc(Cl)cc3)c2c1										1	1	0	0	126			TRUE	TRUE		TRUE	no data	no data	FALSE					FALSE
CHEMBL525462	P11166	SLC2A1	5.02		10.6019/CHEMBL3433997	ChEMBL	CHEMBL3436041	COc1ccc2nc(N3CCN(C(=O)OC(C)(C)C)CC3)nc(NCCCc3ccccc3)c2c1										1	1	0	0	127			TRUE	TRUE		TRUE	no data	no data	FALSE					FALSE
CHEMBL530399	P11166	SLC2A1	5.01		10.6019/CHEMBL3433997	ChEMBL	CHEMBL3436041	CC(=NNC(S)=NCCc1ccccc1)c1ccccn1										1	1	0	0	128			TRUE	TRUE		TRUE	no data	no data	FALSE					FALSE
CHEMBL546281	P11166	SLC2A1	5.01		10.6019/CHEMBL3433997	ChEMBL	CHEMBL3436041	COc1cc2ccccc2cc1CCNCCCCNCCc1cc2ccccc2cc1OC										1	1	0	0	128			TRUE	TRUE		TRUE	no data	no data	FALSE					FALSE
CHEMBL587923	P11166	SLC2A1	5.01		10.6019/CHEMBL3433997	ChEMBL	CHEMBL3436041	Cc1ccc(CN2CCC(C(=O)Nc3ccc(-c4cc5ccccc5[nH]4)cc3)CC2)o1										1	1	0	0	128			TRUE	TRUE		TRUE	no data	no data	FALSE					FALSE
CHEMBL589030	P11166	SLC2A1	5.01		10.6019/CHEMBL3433997	ChEMBL	CHEMBL3436041	CSc1ccc2ccccc2c1CCNCCCCNCCc1c(SC)ccc2ccccc12										1	1	0	0	128			TRUE	TRUE		TRUE	no data	no data	FALSE					FALSE
CHEMBL591362	P11166	SLC2A1	5.01		10.6019/CHEMBL3433997	ChEMBL	CHEMBL3436041	O=C(Nc1nc(-c2ccccn2)cs1)c1ccccc1Br										1	1	0	0	128			TRUE	TRUE		TRUE	no data	no data	FALSE					FALSE
CHEMBL1353713	P11166	SLC2A1	5			ChEMBL	CHEMBL4257289	Clc1ccc(-c2nc3ccccn3c2CN2CCOCC2)cc1										1	1	0	0	129			TRUE	TRUE		TRUE	no data	no data	FALSE					FALSE
CHEMBL1527798	P11166	SLC2A1	5			ChEMBL	CHEMBL4257289	Clc1ccc(-c2nc3ccc(Cl)cn3c2CN2CCOCC2)cc1										1	1	0	0	129			TRUE	TRUE		TRUE	no data	no data	FALSE					FALSE
CHEMBL4276689	P11166	SLC2A1	5			ChEMBL	CHEMBL4257289	Clc1ccc(-c2nc3ccc(C4CC4)cn3c2CN2CCOCC2)cc1										1	1	0	0	129			TRUE	TRUE		TRUE	no data	no data	FALSE					FALSE
CHEMBL4276772	P11166	SLC2A1	5			ChEMBL	CHEMBL4257289	O=C(c1ccco1)N1CCN(Cc2c(-c3cccc([N+](=O)[O-])c3)nc3ccc(-c4ccccc4)cn23)CC1										1	1	0	0	129			TRUE	TRUE		TRUE	no data	no data	FALSE					FALSE
CHEMBL4277542	P11166	SLC2A1	5			ChEMBL	CHEMBL4257289	O=C(C1CCCC1)N1CCN(Cc2c(-c3cccc([N+](=O)[O-])c3)nc3ccc(-c4ccccc4)cn23)CC1										1	1	0	0	129			TRUE	TRUE		TRUE	no data	no data	FALSE					FALSE
CHEMBL4278008	P11166	SLC2A1	5			ChEMBL	CHEMBL4257289	CN1CCN(Cc2c(-c3ccc(Cl)cc3)nc3ccc(-c4ccccc4)cn23)CC1=O										1	1	0	0	129			TRUE	TRUE		TRUE	no data	no data	FALSE					FALSE
CHEMBL4278400	P11166	SLC2A1	5			ChEMBL	CHEMBL4257289	c1ccc(-c2ccc3nc(C4CCCCC4)c(CN4CCOCC4)n3c2)cc1										1	1	0	0	129			TRUE	TRUE		TRUE	no data	no data	FALSE					FALSE
CHEMBL4279311	P11166	SLC2A1	5			ChEMBL	CHEMBL4257289	CS(=O)(=O)Nc1ccc2nc(-c3ccc(Cl)cc3)c(CN3CCOCC3)n2c1										1	1	0	0	129			TRUE	TRUE		TRUE	no data	no data	FALSE					FALSE
CHEMBL4279533	P11166	SLC2A1	5			ChEMBL	CHEMBL4257289	Clc1ccc(-c2nc3ccc(-c4cccs4)cn3c2CN2CCOCC2)cc1										1	1	0	0	129			TRUE	TRUE		TRUE	no data	no data	FALSE					FALSE
CHEMBL4279664	P11166	SLC2A1	5			ChEMBL	CHEMBL4257289	FC(F)(F)c1nnc2n1CCN(Cc1c(-c3ccc(Cl)cc3)nc3ccc(-c4ccccc4)cn13)C2										1	1	0	0	129			TRUE	TRUE		TRUE	no data	no data	FALSE					FALSE
CHEMBL4279923	P11166	SLC2A1	5			ChEMBL	CHEMBL4257289	Clc1ccc(-c2nc3ccc(N4CCOCC4)cn3c2CN2CCOCC2)cc1										1	1	0	0	129			TRUE	TRUE		TRUE	no data	no data	FALSE					FALSE
CHEMBL4280112	P11166	SLC2A1	5			ChEMBL	CHEMBL4257289	COc1cccc(-c2nc3ccc(-c4ccccc4)cn3c2CN2CCN(C(=O)C3CCC3)CC2)c1										1	1	0	0	129			TRUE	TRUE		TRUE	no data	no data	FALSE					FALSE
CHEMBL4280807	P11166	SLC2A1	5			ChEMBL	CHEMBL4257289	CC(C)(C)CC(=O)N1CCN(Cc2c(-c3ccc(Cl)cc3)nc3ccc(-c4ccccc4)cn23)CC1										1	1	0	0	129			TRUE	TRUE		TRUE	no data	no data	FALSE					FALSE
CHEMBL4280971	P11166	SLC2A1	5			ChEMBL	CHEMBL4257289	Clc1ccc(-c2nc3ccc(-c4ncon4)cn3c2CN2CCOCC2)cc1										1	1	0	0	129			TRUE	TRUE		TRUE	no data	no data	FALSE					FALSE
CHEMBL4282041	P11166	SLC2A1	5			ChEMBL	CHEMBL4257289	FC(F)(F)c1ccc(-c2nc3ccc(-c4ccccc4)cn3c2CN2CCOCC2)cc1										1	1	0	0	129			TRUE	TRUE		TRUE	no data	no data	FALSE					FALSE
CHEMBL4282286	P11166	SLC2A1	5			ChEMBL	CHEMBL4257289	COc1cccc(-c2nc3ccc(-c4ccccc4)cn3c2CN2CCN(C(=O)C3CC3)CC2)c1										1	1	0	0	129			TRUE	TRUE		TRUE	no data	no data	FALSE					FALSE
CHEMBL4282310	P11166	SLC2A1	5			ChEMBL	CHEMBL4257289	CCS(=O)(=O)N1CCN(Cc2c(-c3cccc([N+](=O)[O-])c3)nc3ccc(-c4ccccc4)cn23)CC1										1	1	0	0	129			TRUE	TRUE		TRUE	no data	no data	FALSE					FALSE
CHEMBL4282475	P11166	SLC2A1	5			ChEMBL	CHEMBL4257289	CC(=O)NC1CCN(Cc2c(-c3ccc(Cl)cc3)nc3ccc(-c4ccccc4)cn23)CC1										1	1	0	0	129			TRUE	TRUE		TRUE	no data	no data	FALSE					FALSE
CHEMBL4282919	P11166	SLC2A1	5			ChEMBL	CHEMBL4257289	Cc1cc2nc(-c3ccc(Cl)cc3)c(CN3CCOCC3)n2cc1-c1ccccc1										1	1	0	0	129			TRUE	TRUE		TRUE	no data	no data	FALSE					FALSE
CHEMBL4283327	P11166	SLC2A1	5			ChEMBL	CHEMBL4257289	CCS(=O)(=O)N1CCN(Cc2c(-c3cccc(OC)c3)nc3ccc(-c4ccccc4)cn23)CC1										1	1	0	0	129			TRUE	TRUE		TRUE	no data	no data	FALSE					FALSE
CHEMBL4283634	P11166	SLC2A1	5			ChEMBL	CHEMBL4257289	Clc1ccc(-c2nc3ccc(-c4ccccn4)cn3c2CN2CCOCC2)cc1										1	1	0	0	129			TRUE	TRUE		TRUE	no data	no data	FALSE					FALSE
CHEMBL4283795	P11166	SLC2A1	5			ChEMBL	CHEMBL4257289	FC(F)(F)c1ccc2nc(-c3ccc(Cl)cc3)c(CN3CCOCC3)n2c1										1	1	0	0	129			TRUE	TRUE		TRUE	no data	no data	FALSE					FALSE
CHEMBL4284427	P11166	SLC2A1	5			ChEMBL	CHEMBL4257289	COc1cccc(-c2nc3ccc(-c4ccccc4)cn3c2CN2CCN(C(=O)C(C)C)CC2)c1										1	1	0	0	129			TRUE	TRUE		TRUE	no data	no data	FALSE					FALSE
CHEMBL4284638	P11166	SLC2A1	5			ChEMBL	CHEMBL4257289	O=C(C1CCC1)N1CCN(Cc2c(-c3cccc([N+](=O)[O-])c3)nc3ccc(-c4ccccc4)cn23)CC1										1	1	0	0	129			TRUE	TRUE		TRUE	no data	no data	FALSE					FALSE
CHEMBL4284786	P11166	SLC2A1	5			ChEMBL	CHEMBL4257289	Cn1ccnc1C(=O)N1CCN(Cc2c(-c3ccc(Cl)cc3)nc3ccc(-c4ccccc4)cn23)CC1										1	1	0	0	129			TRUE	TRUE		TRUE	no data	no data	FALSE					FALSE
CHEMBL4285178	P11166	SLC2A1	5			ChEMBL	CHEMBL4257289	Fc1cc(Cl)ccc1-c1nc2ccc(-c3ccccc3)cn2c1CN1CCOCC1										1	1	0	0	129			TRUE	TRUE		TRUE	no data	no data	FALSE					FALSE
CHEMBL4285346	P11166	SLC2A1	5			ChEMBL	CHEMBL4257289	COc1cccc(-c2nc3ccc(-c4ccccc4)cn3c2CN2CCN(C(=O)CC(C)C)CC2)c1										1	1	0	0	129			TRUE	TRUE		TRUE	no data	no data	FALSE					FALSE
CHEMBL4285504	P11166	SLC2A1	5			ChEMBL	CHEMBL4257289	Clc1ccc(-c2nc3ccc(-c4ccccc4)cn3c2CNC2CCOCC2)cc1										1	1	0	0	129			TRUE	TRUE		TRUE	no data	no data	FALSE					FALSE
CHEMBL4285522	P11166	SLC2A1	5			ChEMBL	CHEMBL4257289	COc1cccc(-c2nc3ccc(-c4ccccc4)cn3c2CN2CCN(C(=O)CC(C)(C)C)CC2)c1										1	1	0	0	129			TRUE	TRUE		TRUE	no data	no data	FALSE					FALSE
CHEMBL4285669	P11166	SLC2A1	5			ChEMBL	CHEMBL4257289	Clc1ccc(-c2nc3ccc(-c4ccccc4)cn3c2CN2CCn3ncnc3C2)cc1										1	1	0	0	129			TRUE	TRUE		TRUE	no data	no data	FALSE					FALSE
CHEMBL4285835	P11166	SLC2A1	5			ChEMBL	CHEMBL4257289	Clc1ccccc1-c1nc2ccc(-c3ccccc3)cn2c1CN1CCOCC1										1	1	0	0	129			TRUE	TRUE		TRUE	no data	no data	FALSE					FALSE
CHEMBL4285871	P11166	SLC2A1	5			ChEMBL	CHEMBL4257289	Clc1ccc(-c2nc3ccc(-c4ccccc4)cn3c2CN2CCOCC2)cc1										1	1	0	0	129			TRUE	TRUE		TRUE	no data	no data	FALSE					FALSE
CHEMBL4286069	P11166	SLC2A1	5			ChEMBL	CHEMBL4257289	FC(F)(F)c1ccccc1-c1ccc2nc(-c3ccc(Cl)cc3)c(CN3CCOCC3)n2c1										1	1	0	0	129			TRUE	TRUE		TRUE	no data	no data	FALSE					FALSE
CHEMBL4286086	P11166	SLC2A1	5			ChEMBL	CHEMBL4257289	Cc1ccc(-c2nc3ccc(-c4ccccc4)cn3c2CN2CCOCC2)cc1										1	1	0	0	129			TRUE	TRUE		TRUE	no data	no data	FALSE					FALSE
CHEMBL4286221	P11166	SLC2A1	5			ChEMBL	CHEMBL4257289	Clc1ccc(-c2nc3ccc(C4CCCC4)cn3c2CN2CCOCC2)cc1										1	1	0	0	129			TRUE	TRUE		TRUE	no data	no data	FALSE					FALSE
CHEMBL4286644	P11166	SLC2A1	5			ChEMBL	CHEMBL4257289	NC(=O)CN1CCN(Cc2c(-c3ccc(Cl)cc3)nc3ccc(-c4ccccc4)cn23)CC1										1	1	0	0	129			TRUE	TRUE		TRUE	no data	no data	FALSE					FALSE
CHEMBL4286875	P11166	SLC2A1	5			ChEMBL	CHEMBL4257289	O=C(Cc1ccc(F)cc1)N1CCN(Cc2c(-c3ccc(Cl)cc3)nc3ccc(-c4ccccc4)cn23)CC1										1	1	0	0	129			TRUE	TRUE		TRUE	no data	no data	FALSE					FALSE
CHEMBL4287258	P11166	SLC2A1	5			ChEMBL	CHEMBL4257289	Clc1ccc(-c2nc3ccc(-c4ncccn4)cn3c2CN2CCOCC2)cc1										1	1	0	0	129			TRUE	TRUE		TRUE	no data	no data	FALSE					FALSE
CHEMBL4287336	P11166	SLC2A1	5			ChEMBL	CHEMBL4257289	CC(C)(C)NC(=O)N1CCN(Cc2c(-c3ccc(Cl)cc3)nc3ccc(-c4ccccc4)cn23)CC1										1	1	0	0	129			TRUE	TRUE		TRUE	no data	no data	FALSE					FALSE
CHEMBL4287474	P11166	SLC2A1	5			ChEMBL	CHEMBL4257289	Clc1cccc(-c2nc3ccc(-c4ccccc4)cn3c2CN2CCOCC2)c1										1	1	0	0	129			TRUE	TRUE		TRUE	no data	no data	FALSE					FALSE
CHEMBL4287559	P11166	SLC2A1	5			ChEMBL	CHEMBL4257289	COc1cccc(-c2nc3ccc(Br)cn3c2CN2CCN(C(=O)C3CCC3)CC2)c1										1	1	0	0	129			TRUE	TRUE		TRUE	no data	no data	FALSE					FALSE
CHEMBL4287720	P11166	SLC2A1	5			ChEMBL	CHEMBL4257289	O=C(c1cccc([N+](=O)[O-])c1)N1CCN(Cc2c(-c3ccc(Cl)cc3)nc3ccc(-c4ccccc4)cn23)CC1										1	1	0	0	129			TRUE	TRUE		TRUE	no data	no data	FALSE					FALSE
CHEMBL4287829	P11166	SLC2A1	5			ChEMBL	CHEMBL4257289	O=C1CN(Cc2c(-c3ccc(Cl)cc3)nc3ccc(-c4ccccc4)cn23)CCN1Cc1ccccc1										1	1	0	0	129			TRUE	TRUE		TRUE	no data	no data	FALSE					FALSE
CHEMBL4287846	P11166	SLC2A1	5			ChEMBL	CHEMBL4257289	CCC(=O)N1CCN(Cc2c(-c3ccc(Cl)cc3)nc3ccc(C4CC4)cn23)CC1										1	1	0	0	129			TRUE	TRUE		TRUE	no data	no data	FALSE					FALSE
CHEMBL4288147	P11166	SLC2A1	5			ChEMBL	CHEMBL4257289	CC(C)C(=O)N1CCN(Cc2c(-c3cccc([N+](=O)[O-])c3)nc3ccc(-c4ccccc4)cn23)CC1										1	1	0	0	129			TRUE	TRUE		TRUE	no data	no data	FALSE					FALSE
CHEMBL4288493	P11166	SLC2A1	5			ChEMBL	CHEMBL4257289	O=C(C1CC1)N1CCN(Cc2c(-c3cccc([N+](=O)[O-])c3)nc3ccc(-c4ccccc4)cn23)CC1										1	1	0	0	129			TRUE	TRUE		TRUE	no data	no data	FALSE					FALSE
CHEMBL4288669	P11166	SLC2A1	5			ChEMBL	CHEMBL4257289	COc1cccc(-c2ccc3nc(-c4ccc(Cl)cc4)c(CN4CCOCC4)n3c2)c1										1	1	0	0	129			TRUE	TRUE		TRUE	no data	no data	FALSE					FALSE
CHEMBL4288870	P11166	SLC2A1	5			ChEMBL	CHEMBL4257289	O=C(c1cccc(Cl)c1)N1CCN(Cc2c(-c3ccc(Cl)cc3)nc3ccc(-c4ccccc4)cn23)CC1										1	1	0	0	129			TRUE	TRUE		TRUE	no data	no data	FALSE					FALSE
CHEMBL4288901	P11166	SLC2A1	5			ChEMBL	CHEMBL4257289	CC(=O)N1CCN(Cc2c(-c3ccc(Cl)cc3)nc3ccc(C4CC4)cn23)CC1										1	1	0	0	129			TRUE	TRUE		TRUE	no data	no data	FALSE					FALSE
CHEMBL4289200	P11166	SLC2A1	5			ChEMBL	CHEMBL4257289	Fc1cccnc1-c1ccc2nc(-c3ccc(Cl)cc3)c(CN3CCOCC3)n2c1										1	1	0	0	129			TRUE	TRUE		TRUE	no data	no data	FALSE					FALSE
CHEMBL4289541	P11166	SLC2A1	5			ChEMBL	CHEMBL4257289	COCC(=O)N1CCN(Cc2c(-c3cccc(OC)c3)nc3ccc(-c4ccccc4)cn23)CC1										1	1	0	0	129			TRUE	TRUE		TRUE	no data	no data	FALSE					FALSE
CHEMBL4289698	P11166	SLC2A1	5			ChEMBL	CHEMBL4257289	O=C(c1cccc(F)c1)N1CCCN(Cc2c(-c3ccc(Cl)cc3)nc3ccc(-c4ccccc4)cn23)CC1										1	1	0	0	129			TRUE	TRUE		TRUE	no data	no data	FALSE					FALSE
CHEMBL4289731	P11166	SLC2A1	5			ChEMBL	CHEMBL4257289	Clc1ccc(-c2nc3ccc(-c4cccnc4)cn3c2CN2CCOCC2)cc1										1	1	0	0	129			TRUE	TRUE		TRUE	no data	no data	FALSE					FALSE
CHEMBL4290111	P11166	SLC2A1	5			ChEMBL	CHEMBL4257289	CC(C)(C)CC(=O)N1CCN(Cc2c(-c3ccc([N+](=O)[O-])cc3)nc3ccc(-c4ccccc4)cn23)CC1										1	1	0	0	129			TRUE	TRUE		TRUE	no data	no data	FALSE					FALSE
CHEMBL4290605	P11166	SLC2A1	5			ChEMBL	CHEMBL4257289	Clc1ccc(-c2nc3ccc(-c4ccccc4)cn3c2CN2CCOCC2)cc1Cl										1	1	0	0	129			TRUE	TRUE		TRUE	no data	no data	FALSE					FALSE
CHEMBL4290912	P11166	SLC2A1	5			ChEMBL	CHEMBL4257289	Cc1ccc(C(=O)N2CCN(Cc3c(-c4ccc(F)cc4)nc4ccc(-c5ccccc5)cn34)CC2)cc1										1	1	0	0	129			TRUE	TRUE		TRUE	no data	no data	FALSE					FALSE
CHEMBL4290939	P11166	SLC2A1	5			ChEMBL	CHEMBL4257289	COc1cccc(-c2nc3ccc(-c4ccccc4C(N)=O)cn3c2CN2CCN(C(=O)C3CCC3)CC2)c1										1	1	0	0	129			TRUE	TRUE		TRUE	no data	no data	FALSE					FALSE
CHEMBL4292085	P11166	SLC2A1	5			ChEMBL	CHEMBL4257289	COc1cccc(-c2nc3ccc(-c4ccccc4)cn3c2CN2CCN(C(=O)c3ccco3)CC2)c1										1	1	0	0	129			TRUE	TRUE		TRUE	no data	no data	FALSE					FALSE
CHEMBL4292734	P11166	SLC2A1	5			ChEMBL	CHEMBL4257289	Clc1ccc(-c2nc3ccc(C4CCOCC4)cn3c2CN2CCOCC2)cc1										1	1	0	0	129			TRUE	TRUE		TRUE	no data	no data	FALSE					FALSE
CHEMBL4292736	P11166	SLC2A1	5			ChEMBL	CHEMBL4257289	Clc1ccc(-c2nc3ccc(Cc4ccccc4)cn3c2CN2CCOCC2)cc1										1	1	0	0	129			TRUE	TRUE		TRUE	no data	no data	FALSE					FALSE
CHEMBL4292877	P11166	SLC2A1	5			ChEMBL	CHEMBL4257289	COc1cccc(-c2nc3ccc(-c4ccccc4)cn3c2CN2CCOCC2)c1										1	1	0	0	129			TRUE	TRUE		TRUE	no data	no data	FALSE					FALSE
CHEMBL4293236	P11166	SLC2A1	5			ChEMBL	CHEMBL4257289	COc1ccc(-c2nc3ccc(-c4ccccc4)cn3c2CN2CCOCC2)cc1										1	1	0	0	129			TRUE	TRUE		TRUE	no data	no data	FALSE					FALSE
CHEMBL4293301	P11166	SLC2A1	5			ChEMBL	CHEMBL4257289	O=C1CN(Cc2c(-c3ccc(Cl)cc3)nc3ccc(-c4ccccc4)cn23)CCN1										1	1	0	0	129			TRUE	TRUE		TRUE	no data	no data	FALSE					FALSE
CHEMBL4293587	P11166	SLC2A1	5			ChEMBL	CHEMBL4257289	Clc1ccc(-c2nc3ccc(-c4ccncc4)cn3c2CN2CCOCC2)cc1										1	1	0	0	129			TRUE	TRUE		TRUE	no data	no data	FALSE					FALSE
CHEMBL4293591	P11166	SLC2A1	5			ChEMBL	CHEMBL4257289	CC(=O)N1CCN(Cc2c(-c3cccc([N+](=O)[O-])c3)nc3ccc(-c4ccccc4)cn23)CC1										1	1	0	0	129			TRUE	TRUE		TRUE	no data	no data	FALSE					FALSE
CHEMBL4293781	P11166	SLC2A1	5			ChEMBL	CHEMBL4257289	COc1ccccc1-c1ccc2nc(-c3ccc(Cl)cc3)c(CN3CCOCC3)n2c1										1	1	0	0	129			TRUE	TRUE		TRUE	no data	no data	FALSE					FALSE
CHEMBL4294567	P11166	SLC2A1	5			ChEMBL	CHEMBL4257289	COCC(=O)N1CCN(Cc2c(-c3ccc(Cl)cc3)nc3ccc([N+](=O)[O-])cn23)CC1										1	1	0	0	129			TRUE	TRUE		TRUE	no data	no data	FALSE					FALSE
CHEMBL4294751	P11166	SLC2A1	5			ChEMBL	CHEMBL4257289	CC1CN(Cc2c(-c3ccccc3)nc3ccc(Cl)cn23)CC(C)O1										1	1	0	0	129			TRUE	TRUE		TRUE	no data	no data	FALSE					FALSE
CHEMBL4542975	P11166	SLC2A1	5	31276399	10.1021/acs.jmedchem.9b00634	ChEMBL	CHEMBL4335966, CHEMBL4335967, CHEMBL4335968, CHEMBL4335969, CHEMBL4335970, CHEMBL4335971, CHEMBL4335972	CC[C@H](C)[C@H](NC(=O)[C@H](Cc1ccccc1)NC(=O)[C@H](CCCNC(=N)N)NC(=O)[C@H](C)NC(=O)[C@@H](NC(=O)[C@H](CO)NC(=O)[C@H](CCCNC(=N)N)NC(=O)[C@H](CCSC)NC(=O)[C@H](C)NC(=O)[C@H](CCCNC(=N)N)NC(=O)[C@H](Cc1ccccc1)NC(=O)[C@H](Cc1c[nH]c2ccccc12)NC(=O)CNC(=O)[C@H](CCCNC(=N)N)NC(=O)CCCC(=O)NCCCO[C@@H]1O[C@H](CO)[C@@H](O)[C@H](O)[C@H]1O)[C@@H](C)CC)C(=O)N[C@@H](C)C(=O)N[C@@H](CCCNC(=N)N)C(=O)N[C@@H](CCC(=O)O)C(=…										1	1	0	0	129			TRUE	TRUE			no data	no data	FALSE					FALSE
CHEMBL524591	P11166	SLC2A1	5		10.6019/CHEMBL3433997	ChEMBL	CHEMBL3436041	CCn1c(-c2nonc2N)nc2c(Cl)ncc(O[C@H](CCN)c3ccccc3F)c21										1	1	0	0	129			TRUE	TRUE		TRUE	no data	no data	FALSE					FALSE
CHEMBL579848	P11166	SLC2A1	5		10.6019/CHEMBL3433997	ChEMBL	CHEMBL3436041	CC(C)(C)c1ccccc1OCCCON1C(=N)N=C(N)NC1(C)C										1	1	0	0	129			TRUE	TRUE			no data	no data	FALSE					FALSE
CHEMBL589920	P11166	SLC2A1	5		10.6019/CHEMBL3433997	ChEMBL	CHEMBL3436041	CCOc1cccc2sc(N(Cc3cccnc3)C(=O)C3CCCCC3)nc12										1	1	0	0	129			TRUE	TRUE		TRUE	no data	no data	FALSE					FALSE
CHEMBL2028063	P11166	SLC2A1	4.99		10.6019/CHEMBL3433997	ChEMBL	CHEMBL3436041	CC(C)(C)CC(C)(C)NCC(O)COc1ccc(Cl)cc1Cl										1	1	0	0	130			TRUE	TRUE			no data	no data	FALSE					FALSE
CHEMBL49120	P11166	SLC2A1	5		10.6019/CHEMBL3433997	ChEMBL	CHEMBL3436041	CCN(CC)CCOc1ccc(Nc2ncc3cc(-c4c(Cl)cccc4Cl)c(=O)n(C)c3n2)cc1	PD-0166285					12	WEE2, PKMYT1, MYT1, RIPK2, ACVR1, WEE1, SRC, NOD2, FGFR1, CDK1, PDGFRB, EGFR	8.3, 8.15, 8.14, 7.89, 7.68, 7.62, 7.52, 7.43, 7.18, 7.0, 7.0, 6.46	28792760, 22189141, 28792760, 30388464, 22770610, 33601309, 15780636, 28792760, 33135887, 10956222, 33135887, 33135887, 9599227, 15780636, 33135887	1	13	0	2.03	130				TRUE		TRUE	no data	false	FALSE					FALSE
CHEMBL546472	P11166	SLC2A1	4.99		10.6019/CHEMBL3433997	ChEMBL	CHEMBL3436041	COc1ccc2nccc([C@@H](O)CN3CCC(NC(=O)c4ccc(C5(C(F)(F)F)N=N5)cc4)CC3)c2c1										1	1	0	0	130			TRUE	TRUE			no data	no data	FALSE					FALSE
CHEMBL534441	P11166	SLC2A1	4.98		10.6019/CHEMBL3433997	ChEMBL	CHEMBL3436041	Cc1nnc2c(NC(=O)NC(C)C)cc3cc(-c4ccc(CN5CCCCC5)cc4)ccc3n12										1	1	0	0	131			TRUE	TRUE			no data	no data	FALSE					FALSE
CHEMBL591637	P11166	SLC2A1	4.98		10.6019/CHEMBL3433997	ChEMBL	CHEMBL3436041	CSc1ccccc1C(=O)Nc1nc(-c2ccccn2)cs1										1	1	0	0	131			TRUE	TRUE			no data	no data	FALSE					FALSE
CHEMBL532437	P11166	SLC2A1	4.97		10.6019/CHEMBL3433997	ChEMBL	CHEMBL3436041	CCCCCCC(N)c1ccc(OCCCOc2ccc(C(N)CCCCCC)cc2)cc1										1	1	0	0	132			TRUE	TRUE			no data	no data	FALSE					FALSE
CHEMBL546162	P11166	SLC2A1	4.97		10.6019/CHEMBL3433997	ChEMBL	CHEMBL3436041	OC(CNC1CCCCC1)Cn1c2ccccc2c2ccccc21										1	1	0	0	132			TRUE	TRUE			no data	no data	FALSE					FALSE
CHEMBL394283	P11166	SLC2A1	4.96		10.6019/CHEMBL3433997	ChEMBL	CHEMBL3436041	CCN(CC)CCn1c(=N)n(CC(O)c2ccc(Cl)c(Cl)c2)c2ccccc21										1	1	0	0	133			TRUE	TRUE			no data	no data	FALSE					FALSE
CHEMBL479638	P11166	SLC2A1	4.97	24200808	10.1016/j.bmcl.2013.09.037	ChEMBL	CHEMBL3095124	C/C(=N\O)c1ccc(-c2ccc(O)cc2)c(Cl)c1O						4	CA2, CA12, CA1, CA9	5.48, 5.34, 5.16, 4.99	23018095	1	5	0	1.51	133				TRUE			no data	false	FALSE					FALSE
CHEMBL535079	P11166	SLC2A1	4.96		10.6019/CHEMBL3433997	ChEMBL	CHEMBL3436041	CCOC(=O)c1c(NC(=O)c2ccccc2)sc2c(O)c(CN(CC)CC)ccc12										1	1	0	0	133	mannich_A(296)		TRUE	TRUE			no data	no data	TRUE					FALSE
CHEMBL580345	P11166	SLC2A1	4.96		10.6019/CHEMBL3433997	ChEMBL	CHEMBL3436041	O=C(Nc1ccc(N2CCN(Cc3ccccc3Cl)CC2)cc1)c1ccc([N+](=O)[O-])o1										1	1	0	0	133	anil_di_alk_A(478)		TRUE	TRUE			no data	no data	TRUE					FALSE
CHEMBL586000	P11166	SLC2A1	4.94		10.6019/CHEMBL3433997	ChEMBL	CHEMBL3436041	O=C1c2ccccc2C2=Nc3ccccc3SC(c3cccc(F)c3)C12										1	1	0	0	134			TRUE	TRUE			no data	no data	FALSE					FALSE
121237860	P11166	SLC2A1	4.93	27128978		PubChem	1801790	O=C1N=NC=C2SC3C(=O)N=NC=C3SC12										1	1	0	0	135			TRUE	TRUE			no data	no data	FALSE					FALSE
CHEMBL1197899	P11166	SLC2A1	4.93		10.6019/CHEMBL3433997	ChEMBL	CHEMBL3436041	CC(C)(C)CC(C)(C)NCC(O)COc1ccc2c(c1)CCC2										1	1	0	0	135			TRUE	TRUE			no data	no data	FALSE					FALSE
CHEMBL4069907	P11166	SLC2A1	4.93	28042452	10.1039/C6MD00287K	ChEMBL	CHEMBL3992751	O=c1[nH]ncc2c1Sc1cn[nH]c(=O)c1S2										1	1	0	0	135			TRUE	TRUE			no data	no data	FALSE					FALSE
CHEMBL4163763	P11166	SLC2A1	4.93	28837922	10.1016/j.ejmech.2017.08.029	ChEMBL	CHEMBL4132896	COc1ccc(C(=O)N(Cc2ccncc2)Cc2cccc(OCc3ccc([N+](=O)[O-])cc3)c2)cc1										1	1	0	0	135			TRUE	TRUE			no data	no data	FALSE					FALSE
CHEMBL547266	P11166	SLC2A1	4.93		10.6019/CHEMBL3433997	ChEMBL	CHEMBL3436041	Cc1ccnc(NC(c2cccc(OCc3ccccc3)c2)c2ccc3cccnc3c2O)c1										1	1	0	0	135	mannich_A(296)		TRUE	TRUE			no data	no data	TRUE					FALSE
CHEMBL548226	P11166	SLC2A1	4.93		10.6019/CHEMBL3433997	ChEMBL	CHEMBL3436041	COc1ccc(C2NCCc3c2[nH]c2ccccc32)cc1CN1CCN(c2ccc(F)cc2)CC1										1	1	0	0	135	indol_3yl_alk(461)		TRUE	TRUE			no data	no data	TRUE					FALSE
CHEMBL602586	P11166	SLC2A1	4.93		10.6019/CHEMBL3433997	ChEMBL	CHEMBL3436041	CN(C)c1ccc(N=Cc2ccc(N3CCOCC3)cc2)cc1										1	1	0	0	135	anil_di_alk_A(478)		TRUE	TRUE			no data	no data	TRUE					FALSE
CHEMBL602946	P11166	SLC2A1	4.93		10.6019/CHEMBL3433997	ChEMBL	CHEMBL3436041	CC1CCCCN1CCCNC(=O)c1ccc2c(c1)sc1nc(-c3ccc(F)cc3)cn12										1	1	0	0	135			TRUE	TRUE			no data	no data	FALSE					FALSE
CHEMBL1187887	P11166	SLC2A1	4.92		10.6019/CHEMBL3433997	ChEMBL	CHEMBL3436041	CCc1c(C)c(=N)c2ccccc2n1C										1	1	0	0	136			TRUE	TRUE			no data	no data	FALSE					FALSE
CHEMBL1187888	P11166	SLC2A1	4.92		10.6019/CHEMBL3433997	ChEMBL	CHEMBL3436041	COc1ccc2nc(C)cc(Nc3cccc(O)c3)c2c1										1	1	0	0	136			TRUE	TRUE			no data	no data	FALSE					FALSE
CHEMBL1197590	P11166	SLC2A1	4.92		10.6019/CHEMBL3433997	ChEMBL	CHEMBL3436041	CCN(CC)CCNc1ccnc2cc3ccccc3cc12										1	1	0	0	136			TRUE	TRUE			no data	no data	FALSE					FALSE
CHEMBL1197593	P11166	SLC2A1	4.92		10.6019/CHEMBL3433997	ChEMBL	CHEMBL3436041	CCOc1ccc2nc(C)cc(Nc3ccc(N(C)C)cc3)c2c1										1	1	0	0	136	anil_di_alk_A(478)		TRUE	TRUE			no data	no data	TRUE					FALSE
CHEMBL1197737	P11166	SLC2A1	4.92		10.6019/CHEMBL3433997	ChEMBL	CHEMBL3436041	CC(C)CCNCC(O)Cn1c2ccccc2c2ccccc21										1	1	0	0	136			TRUE	TRUE			no data	no data	FALSE					FALSE
CHEMBL1197793	P11166	SLC2A1	4.92		10.6019/CHEMBL3433997	ChEMBL	CHEMBL3436041	CCCC(c1nnnn1C1CCCCC1)N1CCN(C(=O)c2ccco2)CC1										1	1	0	0	136			TRUE	TRUE			no data	no data	FALSE					FALSE
CHEMBL1197823	P11166	SLC2A1	4.92		10.6019/CHEMBL3433997	ChEMBL	CHEMBL3436041	CCOc1cc2c(cc1OCC)C(c1cc(C)c(O)c(C)c1)NCC2										1	1	0	0	136			TRUE	TRUE			no data	no data	FALSE					FALSE
CHEMBL1197847	P11166	SLC2A1	4.92		10.6019/CHEMBL3433997	ChEMBL	CHEMBL3436041	Cc1ccc2nc(C)cc(Nc3cccc(C(F)(F)F)c3)c2c1										1	1	0	0	136			TRUE	TRUE			no data	no data	FALSE					FALSE
CHEMBL1197850	P11166	SLC2A1	4.92		10.6019/CHEMBL3433997	ChEMBL	CHEMBL3436041	CCc1ccc(CNCC(O)c2ccccc2)cc1										1	1	0	0	136			TRUE	TRUE			no data	no data	FALSE					FALSE
CHEMBL1197854	P11166	SLC2A1	4.92		10.6019/CHEMBL3433997	ChEMBL	CHEMBL3436041	CC(C)c1ccc(CNCC(O)c2ccccc2)cc1										1	1	0	0	136			TRUE	TRUE			no data	no data	FALSE					FALSE
CHEMBL1197885	P11166	SLC2A1	4.92		10.6019/CHEMBL3433997	ChEMBL	CHEMBL3436041	CCc1ccc(Nc2cc(C)c3ccc(O)cc3n2)cc1										1	1	0	0	136			TRUE	TRUE			no data	no data	FALSE					FALSE
CHEMBL1197898	P11166	SLC2A1	4.92		10.6019/CHEMBL3433997	ChEMBL	CHEMBL3436041	COc1ccc(C(O)(CCC(C)C)C(CN2CCOCC2)c2ccc(Cl)cc2)cc1										1	1	0	0	136			TRUE	TRUE			no data	no data	FALSE					FALSE
CHEMBL1197915	P11166	SLC2A1	4.92		10.6019/CHEMBL3433997	ChEMBL	CHEMBL3436041	Oc1ccc(Br)cc1CN1CCN(Cc2cccc(F)c2)CC1										1	1	0	0	136	mannich_A(296)		TRUE	TRUE			no data	no data	TRUE					FALSE
CHEMBL1197927	P11166	SLC2A1	4.92		10.6019/CHEMBL3433997	ChEMBL	CHEMBL3436041	CC(O)(c1ccc(Cl)cc1)C(CN1CCCCC1)c1ccccc1										1	1	0	0	136			TRUE	TRUE			no data	no data	FALSE					FALSE
CHEMBL1197957	P11166	SLC2A1	4.92		10.6019/CHEMBL3433997	ChEMBL	CHEMBL3436041	CCn1c2c(c(=N)c3c1CCC3)CCCC2										1	1	0	0	136			TRUE	TRUE			no data	no data	FALSE					FALSE
CHEMBL1197993	P11166	SLC2A1	4.92		10.6019/CHEMBL3433997	ChEMBL	CHEMBL3436041	CCCCC(O)(c1ccc(Cl)cc1)C(CN1CCOCC1)c1ccc(Cl)cc1										1	1	0	0	136			TRUE	TRUE			no data	no data	FALSE					FALSE
CHEMBL1198288	P11166	SLC2A1	4.92		10.6019/CHEMBL3433997	ChEMBL	CHEMBL3436041	OC(CNCc1ccccc1)Cn1c2ccccc2c2ccccc21										1	1	0	0	136			TRUE	TRUE			no data	no data	FALSE					FALSE
CHEMBL1198334	P11166	SLC2A1	4.92		10.6019/CHEMBL3433997	ChEMBL	CHEMBL3436041	COc1cc2c3cc1Oc1c(OC)c(OC)cc4c1C(Cc1ccc(O)c(c1)Oc1ccc(cc1)CC3N(C)CC2)N(C)CC4										1	1	0	0	136			TRUE	TRUE			no data	no data	FALSE					FALSE
CHEMBL1198343	P11166	SLC2A1	4.92		10.6019/CHEMBL3433997	ChEMBL	CHEMBL3436041	CCCCCCC(O)(c1ccc(F)cc1)C(CN1CCOCC1)c1ccccc1										1	1	0	0	136			TRUE	TRUE			no data	no data	FALSE					FALSE
CHEMBL1198347	P11166	SLC2A1	4.92		10.6019/CHEMBL3433997	ChEMBL	CHEMBL3436041	Cc1ccc(C)c(-c2csc(Nc3ccc(C)c(C)c3)n2)c1										1	1	0	0	136			TRUE	TRUE			no data	no data	FALSE					FALSE
CHEMBL1198369	P11166	SLC2A1	4.92		10.6019/CHEMBL3433997	ChEMBL	CHEMBL3436041	CCCCCn1c(=N)n(CC(O)COc2cccc(C)c2)c2ccccc21										1	1	0	0	136			TRUE	TRUE			no data	no data	FALSE					FALSE
CHEMBL1198449	P11166	SLC2A1	4.92		10.6019/CHEMBL3433997	ChEMBL	CHEMBL3436041	CCN(CC)S(=O)(=O)c1ccc(-c2csc(Nc3ccc(C)c(C)c3)n2)cc1										1	1	0	0	136			TRUE	TRUE			no data	no data	FALSE					FALSE
CHEMBL1198612	P11166	SLC2A1	4.92		10.6019/CHEMBL3433997	ChEMBL	CHEMBL3436041	CN1CCN(c2nc(Nc3ccc(O)cc3)nc3ccccc23)CC1										1	1	0	0	136			TRUE	TRUE			no data	no data	FALSE					FALSE
CHEMBL1237255	P11166	SLC2A1	4.92		10.6019/CHEMBL3433997	ChEMBL	CHEMBL3436041	COc1ccc(Nc2nc(N/N=C/c3ccc(O)cc3)nc(Nc3ccc([N+](=O)[O-])cc3)n2)cc1										1	1	0	0	136	hzone_phenol_B(215)		TRUE	TRUE			no data	no data	TRUE					FALSE
CHEMBL1459149	P11166	SLC2A1	4.92		10.6019/CHEMBL3433997	ChEMBL	CHEMBL3436041	CCN1CCCC1CNc1[nH]cnc2c3cc(Cl)ccc3nc1-2										1	1	0	0	136			TRUE	TRUE			no data	no data	FALSE					FALSE
CHEMBL1460047	P11166	SLC2A1	4.92		10.6019/CHEMBL3433997	ChEMBL	CHEMBL3436041	COc1ccc(-c2c(C)nn3c(N)c(C#N)cnc23)cc1OC										1	1	0	0	136			TRUE	TRUE			no data	no data	FALSE					FALSE
CHEMBL1545915	P11166	SLC2A1	4.92		10.6019/CHEMBL3433997	ChEMBL	CHEMBL3436041	COc1ccc2c(c1)C1(Nc3ccccc3-c3nc4ccccc4n31)C(=O)N2										1	1	0	0	136			TRUE	TRUE			no data	no data	FALSE					FALSE
CHEMBL1594640	P11166	SLC2A1	4.92		10.6019/CHEMBL3433997	ChEMBL	CHEMBL3436041	COc1cccc(Cn2c(Oc3ccccc3)nc3c2c(=O)n(C)c(=O)n3C)c1										1	1	0	0	136			TRUE	TRUE			no data	no data	FALSE					FALSE
CHEMBL1615697	P11166	SLC2A1	4.92		10.6019/CHEMBL3433997	ChEMBL	CHEMBL3436041	CSC1=NC(=Nc2c(C)cccc2C)C2(CCC(C(C)(C)C)CC2)N1c1ccc(Cl)cc1										1	1	0	0	136			TRUE	TRUE			no data	no data	FALSE					FALSE
CHEMBL1616787	P11166	SLC2A1	4.92		10.6019/CHEMBL3433997	ChEMBL	CHEMBL3436041	N=c1n(CCN2CCCCC2)c2ccccc2n1CC(=O)c1ccc(Cl)c(Cl)c1										1	1	0	0	136			TRUE	TRUE			no data	no data	FALSE					FALSE
CHEMBL1619026	P11166	SLC2A1	4.92		10.6019/CHEMBL3433997	ChEMBL	CHEMBL3436041	CCOc1cc(CNC(C)C(O)c2ccccc2)cc(Cl)c1OCC										1	1	0	0	136			TRUE	TRUE			no data	no data	FALSE					FALSE
CHEMBL1622128	P11166	SLC2A1	4.92		10.6019/CHEMBL3433997	ChEMBL	CHEMBL3436041	C[n+]1c2ccccc2nc2ccc(NCCO)cc21										1	1	0	0	136	het_pyridiniums_A(39)		TRUE	TRUE			no data	no data	TRUE					FALSE
CHEMBL1623028	P11166	SLC2A1	4.92		10.6019/CHEMBL3433997	ChEMBL	CHEMBL3436041	Nc1nc(Nc2cccc(F)c2)nc2ccccc12										1	1	0	0	136			TRUE	TRUE			no data	no data	FALSE					FALSE
CHEMBL1623897	P11166	SLC2A1	4.92		10.6019/CHEMBL3433997	ChEMBL	CHEMBL3436041	CCOc1c(Cl)cc(CNCC(O)c2ccccc2)cc1OC										1	1	0	0	136			TRUE	TRUE			no data	no data	FALSE					FALSE
CHEMBL1738986	P11166	SLC2A1	4.92		10.6019/CHEMBL3433997	ChEMBL	CHEMBL3436041	OC(CNCC1CCCO1)Cn1c2ccc(Cl)cc2c2cc(Cl)ccc21										1	1	0	0	136			TRUE	TRUE			no data	no data	FALSE					FALSE
CHEMBL1740701	P11166	SLC2A1	4.92		10.6019/CHEMBL3433997	ChEMBL	CHEMBL3436041	COc1ccc2nc(C)cc(Nc3ccccc3O)c2c1										1	1	0	0	136			TRUE	TRUE			no data	no data	FALSE					FALSE
CHEMBL1744512	P11166	SLC2A1	4.92		10.6019/CHEMBL3433997	ChEMBL	CHEMBL3436041	COc1ccc(/C=C2/SC(=Nc3ccccc3)NC2=O)cc1										1	1	0	0	136			TRUE	TRUE			no data	no data	FALSE					FALSE
CHEMBL2021322	P11166	SLC2A1	4.92		10.6019/CHEMBL3433997	ChEMBL	CHEMBL3436041	c1ccc(/C2=N/c3ccccc3/N=C(/c3ccccc3)c3ccccc32)cc1										1	1	0	0	136			TRUE	TRUE			no data	no data	FALSE					FALSE
CHEMBL2028041	P11166	SLC2A1	4.92		10.6019/CHEMBL3433997	ChEMBL	CHEMBL3436041	COc1ccc(-c2nc(N3CCN(C(=O)C4CCCCC4)CC3)c3c4c(sc3n2)CCCC4)cc1										1	1	0	0	136			TRUE	TRUE			no data	no data	FALSE					FALSE
CHEMBL2028042	P11166	SLC2A1	4.92		10.6019/CHEMBL3433997	ChEMBL	CHEMBL3436041	Cc1cc(C)cc(Nc2cc(C)nc3nc(C(F)(F)F)nn23)c1										1	1	0	0	136			TRUE	TRUE			no data	no data	FALSE					FALSE
CHEMBL2028043	P11166	SLC2A1	4.92		10.6019/CHEMBL3433997	ChEMBL	CHEMBL3436041	CCn1nc(-c2ccc(C(=O)OC)cc2)nc2c(=O)n(C)c(=O)nc1-2										1	1	0	0	136			TRUE	TRUE			no data	no data	FALSE					FALSE
CHEMBL2028044	P11166	SLC2A1	4.92		10.6019/CHEMBL3433997	ChEMBL	CHEMBL3436041	CCOc1ccccc1CN1CCc2nc3cc(C(C)(C)C)nn3c(O)c2C1										1	1	0	0	136			TRUE	TRUE			no data	no data	FALSE					FALSE
CHEMBL2028045	P11166	SLC2A1	4.92		10.6019/CHEMBL3433997	ChEMBL	CHEMBL3436041	O=C(NC1CCN(Cc2ccccc2)CC1)c1cc2nc(-c3ccc(Cl)s3)cc(C(F)(F)F)n2n1										1	1	0	0	136			TRUE	TRUE			no data	no data	FALSE					FALSE
CHEMBL2028046	P11166	SLC2A1	4.92		10.6019/CHEMBL3433997	ChEMBL	CHEMBL3436041	Cc1sc(NC(=O)c2ccccc2)c(C(c2cccs2)N2CCN(c3ccccc3)CC2)c1C										1	1	0	0	136			TRUE	TRUE			no data	no data	FALSE					FALSE
CHEMBL2028047	P11166	SLC2A1	4.92		10.6019/CHEMBL3433997	ChEMBL	CHEMBL3436041	Cc1sc(NC(=O)c2ccco2)c(C(c2cccnc2)N2CCC(Cc3ccccc3)CC2)c1C										1	1	0	0	136			TRUE	TRUE			no data	no data	FALSE					FALSE
CHEMBL2028048	P11166	SLC2A1	4.92		10.6019/CHEMBL3433997	ChEMBL	CHEMBL3436041	CCOC(=O)c1c(C)n(-c2ccccc2)c2ccc(OC(=O)c3cc(OC)c(OC)c(OC)c3)cc12										1	1	0	0	136			TRUE	TRUE			no data	no data	FALSE					FALSE
CHEMBL2028049	P11166	SLC2A1	4.92		10.6019/CHEMBL3433997	ChEMBL	CHEMBL3436041	COc1cc(C(=O)Nc2nc3c(cc4c5c(cccc53)CC4)s2)cc(OC)c1OC										1	1	0	0	136			TRUE	TRUE			no data	no data	FALSE					FALSE
CHEMBL2028051	P11166	SLC2A1	4.92		10.6019/CHEMBL3433997	ChEMBL	CHEMBL3436041	O=C(NCC(c1ccsc1)N1CCCCCC1)c1ccc(C(F)(F)F)cc1										1	1	0	0	136			TRUE	TRUE			no data	no data	FALSE					FALSE
CHEMBL2028052	P11166	SLC2A1	4.92		10.6019/CHEMBL3433997	ChEMBL	CHEMBL3436041	COc1ccc(-c2cc3c(SCC(=O)Nc4cc(C(F)(F)F)ccc4Cl)nccn3n2)cc1										1	1	0	0	136			TRUE	TRUE			no data	no data	FALSE					FALSE
CHEMBL2028054	P11166	SLC2A1	4.92		10.6019/CHEMBL3433997	ChEMBL	CHEMBL3436041	Cc1cc(NC(=O)c2cccc(C(F)(F)F)c2)n(-c2nc(-c3ccc4c(c3)OCO4)cs2)n1										1	1	0	0	136			TRUE	TRUE			no data	no data	FALSE					FALSE
CHEMBL2028055	P11166	SLC2A1	4.92		10.6019/CHEMBL3433997	ChEMBL	CHEMBL3436041	CCN(CC)CCNc1ncnc2c1[nH]c1ccc(Cl)cc12										1	1	0	0	136			TRUE	TRUE			no data	no data	FALSE					FALSE
CHEMBL2028056	P11166	SLC2A1	4.92		10.6019/CHEMBL3433997	ChEMBL	CHEMBL3436041	CN1CCN(c2ncnc3c2[nH]c2ccc(Cl)cc23)CC1										1	1	0	0	136			TRUE	TRUE			no data	no data	FALSE					FALSE
CHEMBL2028057	P11166	SLC2A1	4.92		10.6019/CHEMBL3433997	ChEMBL	CHEMBL3436041	CC1(c2ccccc2)Nc2ccccc2-c2nc3ccccc3n21										1	1	0	0	136			TRUE	TRUE			no data	no data	FALSE					FALSE
CHEMBL2028058	P11166	SLC2A1	4.92		10.6019/CHEMBL3433997	ChEMBL	CHEMBL3436041	COc1ccc(CCN2C(=O)c3[nH]nc(-c4cc(Cl)c(C)cc4O)c3C2c2ccccc2F)cc1										1	1	0	0	136			TRUE	TRUE			no data	no data	FALSE					FALSE
CHEMBL2028059	P11166	SLC2A1	4.92		10.6019/CHEMBL3433997	ChEMBL	CHEMBL3436041	COc1cccc(C2(C)Nc3ccccc3-c3nc4ccccc4n32)c1										1	1	0	0	136			TRUE	TRUE			no data	no data	FALSE					FALSE
CHEMBL2028060	P11166	SLC2A1	4.92		10.6019/CHEMBL3433997	ChEMBL	CHEMBL3436041	N#Cc1nc(Cc2cccc3ccccc23)oc1N1CCN(C(c2ccccc2)c2ccccc2)CC1										1	1	0	0	136			TRUE	TRUE			no data	no data	FALSE					FALSE
CHEMBL2028061	P11166	SLC2A1	4.92		10.6019/CHEMBL3433997	ChEMBL	CHEMBL3436041	CC(C)CNC(=O)c1c(N)n(CCc2ccccc2F)c2nc3ccccc3nc12										1	1	0	0	136			TRUE	TRUE			no data	no data	FALSE					FALSE
CHEMBL2028062	P11166	SLC2A1	4.92		10.6019/CHEMBL3433997	ChEMBL	CHEMBL3436041	O=C(NNc1cc(N2CCCC2)nc(N2CCCC2)n1)c1ccccc1										1	1	0	0	136			TRUE	TRUE			no data	no data	FALSE					FALSE
CHEMBL2028064	P11166	SLC2A1	4.92		10.6019/CHEMBL3433997	ChEMBL	CHEMBL3436041	Cc1cccc(-n2ncc3c(O)nc(-n4nc(C)cc4NC(=O)c4cc5ccccc5o4)nc32)c1										1	1	0	0	136			TRUE	TRUE			no data	no data	FALSE					FALSE
CHEMBL2028066	P11166	SLC2A1	4.92		10.6019/CHEMBL3433997	ChEMBL	CHEMBL3436041	COC(=O)c1ccc(Cl)c2c1C1C=CCC1C(c1cccc3ccccc13)N2										1	1	0	0	136	anil_alk_ene(51)		TRUE	TRUE			no data	no data	TRUE					FALSE
CHEMBL2028067	P11166	SLC2A1	4.92		10.6019/CHEMBL3433997	ChEMBL	CHEMBL3436041	COc1ccc(C2c3ccc4ccccc4c3Oc3ncn(CCCn4ccnc4)c(=N)c32)cc1OC										1	1	0	0	136			TRUE	TRUE			no data	no data	FALSE					FALSE
CHEMBL2028068	P11166	SLC2A1	4.92		10.6019/CHEMBL3433997	ChEMBL	CHEMBL3436041	CN(N=O)C1=C(NC2CCCCC2)C(=O)c2ccccc2C1=O										1	1	0	0	136	quinone_A(370)		TRUE	TRUE			no data	no data	TRUE					FALSE
CHEMBL261095	P11166	SLC2A1	4.92		10.6019/CHEMBL3433997	ChEMBL	CHEMBL3436041	O=C(Nc1ccccc1O)c1ccc(Oc2cccc(C(=O)Nc3ccccc3O)c2)cc1										1	1	0	0	136			TRUE	TRUE			no data	no data	FALSE					FALSE
CHEMBL317364	P11166	SLC2A1	4.92		10.6019/CHEMBL3433997	ChEMBL	CHEMBL3436041	CCN(CC)CCNc1ccnc2cc(Cl)ccc12										1	1	0	0	136			TRUE	TRUE			no data	no data	FALSE					FALSE
CHEMBL333873	P11166	SLC2A1	4.92		10.6019/CHEMBL3433997	ChEMBL	CHEMBL3436041	CCOc1ccc(N2C(N)=NC(N)=NC2(C)C)cc1										1	1	0	0	136			TRUE	TRUE			no data	no data	FALSE					FALSE
CHEMBL459199	P11166	SLC2A1	4.92		10.6019/CHEMBL3433997	ChEMBL	CHEMBL3436041	O=C(Nc1ccc(Br)cc1)Nc1cccc(Cl)c1										1	1	0	0	136			TRUE	TRUE			no data	no data	FALSE					FALSE
CHEMBL470514	P11166	SLC2A1	4.92		10.6019/CHEMBL3433997	ChEMBL	CHEMBL3436041	Cc1ccc(Nc2nc(-c3ccccn3)cs2)cc1										1	1	0	0	136			TRUE	TRUE			no data	no data	FALSE					FALSE
CHEMBL475813	P11166	SLC2A1	4.92		10.6019/CHEMBL3433997	ChEMBL	CHEMBL3436041	Cc1cc(Nc2ccc3ccccc3c2)n2ncnc2n1										1	1	0	0	136			TRUE	TRUE			no data	no data	FALSE					FALSE
CHEMBL494669	P11166	SLC2A1	4.92		10.6019/CHEMBL3433997	ChEMBL	CHEMBL3436041	Cc1cc(NCCN2CCCCC2)c2ccc3ccccc3c2n1										1	1	0	0	136			TRUE	TRUE			no data	no data	FALSE					FALSE
CHEMBL524784	P11166	SLC2A1	4.92		10.6019/CHEMBL3433997	ChEMBL	CHEMBL3436041	COc1ccc(-n2ccnc2SCC(=O)Nc2cc(C)ccc2C)c(OC)c1										1	1	0	0	136			TRUE	TRUE			no data	no data	FALSE					FALSE
CHEMBL524930	P11166	SLC2A1	4.92		10.6019/CHEMBL3433997	ChEMBL	CHEMBL3436041	Oc1ccccc1CN1CCC2(CCCN(Cc3ccccc3F)C2)C1										1	1	0	0	136	mannich_A(296)		TRUE	TRUE			no data	no data	TRUE					FALSE
CHEMBL524973	P11166	SLC2A1	4.92		10.6019/CHEMBL3433997	ChEMBL	CHEMBL3436041	OC1=C2C(=Nc3ccccc3SC2c2ccccc2)c2ccccc21										1	1	0	0	136			TRUE	TRUE			no data	no data	FALSE					FALSE
CHEMBL525133	P11166	SLC2A1	4.92		10.6019/CHEMBL3433997	ChEMBL	CHEMBL3436041	CCN(Cc1ccccc1)C1CCN(Cc2cc(Br)ccc2O)CC1										1	1	0	0	136	mannich_A(296)		TRUE	TRUE			no data	no data	TRUE					FALSE
CHEMBL525486	P11166	SLC2A1	4.92		10.6019/CHEMBL3433997	ChEMBL	CHEMBL3436041	CCN1CCN(Cc2ccc(NC(=O)c3cc4ccc5cccnc5c4[nH]3)cc2)CC1										1	1	0	0	136			TRUE	TRUE			no data	no data	FALSE					FALSE
CHEMBL525519	P11166	SLC2A1	4.92		10.6019/CHEMBL3433997	ChEMBL	CHEMBL3436041	COc1cccc(O)c1CN1CCC2(CCCN(Cc3ccc(F)cc3)C2)C1										1	1	0	0	136	mannich_A(296)		TRUE	TRUE			no data	no data	TRUE					FALSE
CHEMBL525692	P11166	SLC2A1	4.92		10.6019/CHEMBL3433997	ChEMBL	CHEMBL3436041	CCOC(=O)C1=C(C)N=c2sc(=Cc3ccccc3O)c(=O)n2C1c1ccc(OC)c2ccccc12										1	1	0	0	136			TRUE	TRUE			no data	no data	FALSE					FALSE
CHEMBL526587	P11166	SLC2A1	4.92		10.6019/CHEMBL3433997	ChEMBL	CHEMBL3436041	Cc1ccc(-c2cc(C(=O)Nc3ccc(S(=O)(=O)N4CCCCC4)cc3)[nH]n2)c(O)c1										1	1	0	0	136			TRUE	TRUE			no data	no data	FALSE					FALSE
CHEMBL526800	P11166	SLC2A1	4.92		10.6019/CHEMBL3433997	ChEMBL	CHEMBL3436041	CCOC(=O)C1=C(C)N=c2sc(=Cc3cc(Cl)ccc3O)c(=O)n2C1c1ccc(OC)cc1										1	1	0	0	136			TRUE	TRUE			no data	no data	FALSE					FALSE
CHEMBL526981	P11166	SLC2A1	4.92		10.6019/CHEMBL3433997	ChEMBL	CHEMBL3436041	COc1ccc(-c2nc(NC(=O)CS(=O)(=O)c3ccc(F)cc3)sc2C)cc1										1	1	0	0	136			TRUE	TRUE			no data	no data	FALSE					FALSE
CHEMBL527131	P11166	SLC2A1	4.92		10.6019/CHEMBL3433997	ChEMBL	CHEMBL3436041	O=C(NCc1ccco1)C1CCN(S(=O)(=O)c2ccc(Cl)cc2)CC1										1	1	0	0	136			TRUE	TRUE			no data	no data	FALSE					FALSE
CHEMBL527234	P11166	SLC2A1	4.92		10.6019/CHEMBL3433997	ChEMBL	CHEMBL3436041	COc1cc(C(=O)Nc2ccc(-c3nc4ccccc4[nH]3)cc2)cc(OC)c1OC										1	1	0	0	136			TRUE	TRUE			no data	no data	FALSE					FALSE
CHEMBL527593	P11166	SLC2A1	4.92		10.6019/CHEMBL3433997	ChEMBL	CHEMBL3436041	O=C(O)C1Cc2c([nH]c3ccccc23)C(c2ccc(Cl)cc2Cl)N1										1	1	0	0	136	indol_3yl_alk(461)		TRUE	TRUE			no data	no data	TRUE					FALSE
CHEMBL527620	P11166	SLC2A1	4.92		10.6019/CHEMBL3433997	ChEMBL	CHEMBL3436041	COc1ccc(C(=O)Nc2ccc3nc(N4CCCCC4)cc(C)c3c2)cc1OC										1	1	0	0	136			TRUE	TRUE			no data	no data	FALSE					FALSE
CHEMBL527730	P11166	SLC2A1	4.92		10.6019/CHEMBL3433997	ChEMBL	CHEMBL3436041	COCCNCC(O)Cn1c2ccc(Cl)cc2c2cc(Cl)ccc21										1	1	0	0	136			TRUE	TRUE			no data	no data	FALSE					FALSE
CHEMBL528245	P11166	SLC2A1	4.92		10.6019/CHEMBL3433997	ChEMBL	CHEMBL3436041	COc1ccc(N2CCN(C(CNC(=O)C3CCCCC3)c3ccc4c(c3)OCO4)CC2)cc1										1	1	0	0	136	anil_di_alk_C(246)		TRUE	TRUE			no data	no data	TRUE					FALSE
CHEMBL528437	P11166	SLC2A1	4.92		10.6019/CHEMBL3433997	ChEMBL	CHEMBL3436041	FC(F)(F)c1cccc(Nc2nc3ccccc3nc2Nc2cccc(C(F)(F)F)c2)c1										1	1	0	0	136			TRUE	TRUE			no data	no data	FALSE					FALSE
CHEMBL528734	P11166	SLC2A1	4.92		10.6019/CHEMBL3433997	ChEMBL	CHEMBL3436041	FC(F)(F)c1ccc(Nc2nnnc3ccccc23)cc1										1	1	0	0	136			TRUE	TRUE			no data	no data	FALSE					FALSE
CHEMBL529142	P11166	SLC2A1	4.92		10.6019/CHEMBL3433997	ChEMBL	CHEMBL3436041	COc1cccc(Nc2nc(NCCO)c3ccccc3n2)c1										1	1	0	0	136			TRUE	TRUE			no data	no data	FALSE					FALSE
CHEMBL529348	P11166	SLC2A1	4.92		10.6019/CHEMBL3433997	ChEMBL	CHEMBL3436041	O=C(NC1CCN(Cc2ccccc2)CC1)c1cc(-c2ccncc2)nc2ccc(Cl)cc12										1	1	0	0	136			TRUE	TRUE			no data	no data	FALSE					FALSE
CHEMBL529603	P11166	SLC2A1	4.92		10.6019/CHEMBL3433997	ChEMBL	CHEMBL3436041	c1ccc(-c2ccc(-c3nc4ccccc4[nH]3)cc2)cc1										1	1	0	0	136			TRUE	TRUE			no data	no data	FALSE					FALSE
CHEMBL529640	P11166	SLC2A1	4.92		10.6019/CHEMBL3433997	ChEMBL	CHEMBL3436041	CCC(C)NCC(O)(c1ccc(Cl)cc1)c1ccc(Cl)cc1										1	1	0	0	136			TRUE	TRUE			no data	no data	FALSE					FALSE
CHEMBL529732	P11166	SLC2A1	4.92		10.6019/CHEMBL3433997	ChEMBL	CHEMBL3436041	Cc1ccc(N2C(=O)C3C(C2=O)C2(c4ccccc4)C(=O)C3(c3ccccc3)C(c3ccccc3)=C2c2ccccc2)cc1										1	1	0	0	136			TRUE	TRUE			no data	no data	FALSE					FALSE
CHEMBL529874	P11166	SLC2A1	4.92		10.6019/CHEMBL3433997	ChEMBL	CHEMBL3436041	Cc1ccc(C(=O)c2oc3ccc4c(C)cc(=O)oc4c3c2C)cc1										1	1	0	0	136			TRUE	TRUE			no data	no data	FALSE					FALSE
CHEMBL529919	P11166	SLC2A1	4.92		10.6019/CHEMBL3433997	ChEMBL	CHEMBL3436041	CCC(O)c1ccc(Br)cc1NC(=O)c1cccc(Cl)c1										1	1	0	0	136			TRUE	TRUE			no data	no data	FALSE					FALSE
CHEMBL529968	P11166	SLC2A1	4.92		10.6019/CHEMBL3433997	ChEMBL	CHEMBL3436041	COc1ccc(CN2CCCC(C(=O)c3ccc(C(F)(F)F)cc3)C2)c(O)c1										1	1	0	0	136	mannich_A(296)		TRUE	TRUE			no data	no data	TRUE					FALSE
CHEMBL530149	P11166	SLC2A1	4.92		10.6019/CHEMBL3433997	ChEMBL	CHEMBL3436041	COc1cc2cc(C(=O)Nc3ccccc3)c(N)nc2cc1OC										1	1	0	0	136			TRUE	TRUE			no data	no data	FALSE					FALSE
CHEMBL530223	P11166	SLC2A1	4.92		10.6019/CHEMBL3433997	ChEMBL	CHEMBL3436041	COc1cccc(NC(=O)[C@H](C(C)C)n2c(=O)[nH]c3ccccc3c2=O)c1										1	1	0	0	136			TRUE	TRUE			no data	no data	FALSE					FALSE
CHEMBL530308	P11166	SLC2A1	4.92		10.6019/CHEMBL3433997	ChEMBL	CHEMBL3436041	COC(=O)c1ccc(C2C3=C(O)CC(c4ccc(F)cc4)CC3=Nc3ccccc3N2C(=O)c2ccccc2)cc1										1	1	0	0	136			TRUE	TRUE			no data	no data	FALSE					FALSE
CHEMBL530438	P11166	SLC2A1	4.92		10.6019/CHEMBL3433997	ChEMBL	CHEMBL3436041	CCCCCCc1cc2cc(-c3csc(C=Cc4ccccc4)n3)c(=O)oc2cc1O										1	1	0	0	136			TRUE	TRUE			no data	no data	FALSE					FALSE
CHEMBL530973	P11166	SLC2A1	4.92		10.6019/CHEMBL3433997	ChEMBL	CHEMBL3436041	CCOC(=O)c1cn(CC)c2cc(N(C)CCc3ccc(OC)c(OC)c3)c(F)cc2c1=O										1	1	0	0	136			TRUE	TRUE			no data	no data	FALSE					FALSE
CHEMBL530978	P11166	SLC2A1	4.92		10.6019/CHEMBL3433997	ChEMBL	CHEMBL3436041	O=c1nc(C=Cc2ccc(Br)cc2)oc2ccccc12										1	1	0	0	136			TRUE	TRUE			no data	no data	FALSE					FALSE
CHEMBL531060	P11166	SLC2A1	4.92		10.6019/CHEMBL3433997	ChEMBL	CHEMBL3436041	COc1ccc2nc(N)nc(C)c2c1										1	1	0	0	136			TRUE	TRUE			no data	no data	FALSE					FALSE
CHEMBL531222	P11166	SLC2A1	4.92		10.6019/CHEMBL3433997	ChEMBL	CHEMBL3436041	COc1cccc(NC(=O)Cn2c(C)c(C#N)c3ccccc32)c1										1	1	0	0	136			TRUE	TRUE			no data	no data	FALSE					FALSE
CHEMBL531282	P11166	SLC2A1	4.92		10.6019/CHEMBL3433997	ChEMBL	CHEMBL3436041	O=C(Nc1ccc(N2CCN(Cc3ccccc3)CC2)cc1)c1cccs1										1	1	0	0	136	anil_di_alk_A(478)		TRUE	TRUE			no data	no data	TRUE					FALSE
CHEMBL531290	P11166	SLC2A1	4.92		10.6019/CHEMBL3433997	ChEMBL	CHEMBL3436041	CCC(c1ccccc1)c1nn2c(-c3cccs3)nnc2s1										1	1	0	0	136			TRUE	TRUE			no data	no data	FALSE					FALSE
CHEMBL531611	P11166	SLC2A1	4.92		10.6019/CHEMBL3433997	ChEMBL	CHEMBL3436041	O=C(CCl)NCCOc1ccc(Cl)cc1Cl										1	1	0	0	136			TRUE	TRUE			no data	no data	FALSE					FALSE
CHEMBL532015	P11166	SLC2A1	4.92		10.6019/CHEMBL3433997	ChEMBL	CHEMBL3436041	CC(=O)c1ccc(NC(=O)CSc2nc(-c3ccccc3Cl)ns2)cc1										1	1	0	0	136			TRUE	TRUE			no data	no data	FALSE					FALSE
CHEMBL532079	P11166	SLC2A1	4.92		10.6019/CHEMBL3433997	ChEMBL	CHEMBL3436041	CC(C)(C)c1ccc(O)c(CNC2CCCCC2)c1										1	1	0	0	136	mannich_A(296)		TRUE	TRUE			no data	no data	TRUE					FALSE
CHEMBL532141	P11166	SLC2A1	4.92		10.6019/CHEMBL3433997	ChEMBL	CHEMBL3436041	Oc1ccc(-c2nc(-c3ccc4oc5ccc(-c6[nH]c(-c7ccc(O)cc7)nc6-c6ccccc6)cc5c4c3)c(-c3ccccc3)[nH]2)cc1										1	1	0	0	136	imidazole_A(19)		TRUE	TRUE			no data	no data	TRUE					FALSE
CHEMBL532155	P11166	SLC2A1	4.92		10.6019/CHEMBL3433997	ChEMBL	CHEMBL3436041	Cn1c(=O)c2cc(C(=O)NCCCN3CCCCCC3)sc2c2ccccc21										1	1	0	0	136			TRUE	TRUE			no data	no data	FALSE					FALSE
CHEMBL532510	P11166	SLC2A1	4.92		10.6019/CHEMBL3433997	ChEMBL	CHEMBL3436041	O=C(NC1CCCCC1)C(c1cccs1)N(CCc1ccccc1)C(=O)c1ccco1										1	1	0	0	136			TRUE	TRUE			no data	no data	FALSE					FALSE
CHEMBL532525	P11166	SLC2A1	4.92		10.6019/CHEMBL3433997	ChEMBL	CHEMBL3436041	CC(Oc1ccc(NC(=O)c2cccs2)cc1)C(=O)c1ccc(Cl)cc1										1	1	0	0	136			TRUE	TRUE			no data	no data	FALSE					FALSE
CHEMBL532560	P11166	SLC2A1	4.92		10.6019/CHEMBL3433997	ChEMBL	CHEMBL3436041	Cc1[nH]c(-c2ccc(F)cc2)cc1C(=O)NC1CCN(Cc2ccccc2)CC1										1	1	0	0	136			TRUE	TRUE			no data	no data	FALSE					FALSE
CHEMBL532597	P11166	SLC2A1	4.92		10.6019/CHEMBL3433997	ChEMBL	CHEMBL3436041	Cc1sc2ncnc(Sc3nc4ccccc4[nH]3)c2c1C										1	1	0	0	136			TRUE	TRUE			no data	no data	FALSE					FALSE
CHEMBL532879	P11166	SLC2A1	4.92		10.6019/CHEMBL3433997	ChEMBL	CHEMBL3436041	O=[N+]([O-])c1ccc(C=NNc2nc3ccccc3[nH]2)cc1										1	1	0	0	136			TRUE	TRUE			no data	no data	FALSE					FALSE
CHEMBL532987	P11166	SLC2A1	4.92		10.6019/CHEMBL3433997	ChEMBL	CHEMBL3436041	CCOc1cc2c(cc1OCC)C(c1cc(OC)c(O)cc1Cl)NCC2										1	1	0	0	136			TRUE	TRUE			no data	no data	FALSE					FALSE
CHEMBL533017	P11166	SLC2A1	4.92		10.6019/CHEMBL3433997	ChEMBL	CHEMBL3436041	CC1CN(C(=O)c2sc3ccccc3c2Cl)CC(C)O1										1	1	0	0	136			TRUE	TRUE			no data	no data	FALSE					FALSE
CHEMBL533399	P11166	SLC2A1	4.92		10.6019/CHEMBL3433997	ChEMBL	CHEMBL3436041	COc1ccc(CCN2CCC(CN(C)Cc3cnn(-c4ccccc4)c3)CC2)cc1										1	1	0	0	136			TRUE	TRUE			no data	no data	FALSE					FALSE
CHEMBL533563	P11166	SLC2A1	4.92		10.6019/CHEMBL3433997	ChEMBL	CHEMBL3436041	CCCCCC(=O)N1c2ccccc2NC2=C(C(=O)CC(c3ccc(OC)c(OC)c3)C2)C1c1ccc(C(F)(F)F)cc1										1	1	0	0	136			TRUE	TRUE			no data	no data	FALSE					FALSE
CHEMBL533598	P11166	SLC2A1	4.92		10.6019/CHEMBL3433997	ChEMBL	CHEMBL3436041	COc1ccc(C(=O)NC(c2ccc(Cl)cc2Cl)c2cc(Cl)c3cccnc3c2O)cc1										1	1	0	0	136	mannich_A(296)		TRUE	TRUE			no data	no data	TRUE					FALSE
CHEMBL533855	P11166	SLC2A1	4.92		10.6019/CHEMBL3433997	ChEMBL	CHEMBL3436041	CCOc1ccc(CN2CCN(CC(O)COc3ccc(OCC(O)CN4CCN(Cc5ccc(OCC)cc5)CC4)cc3)CC2)cc1										1	1	0	0	136			TRUE	TRUE			no data	no data	FALSE					FALSE
CHEMBL533921	P11166	SLC2A1	4.92		10.6019/CHEMBL3433997	ChEMBL	CHEMBL3436041	COCCNC(=O)c1ccc(OC2CCN(Cc3ccc(F)c(F)c3)CC2)c(Cl)c1										1	1	0	0	136			TRUE	TRUE			no data	no data	FALSE					FALSE
CHEMBL533946	P11166	SLC2A1	4.92		10.6019/CHEMBL3433997	ChEMBL	CHEMBL3436041	Oc1ccccc1CNCC12CC3CC(CC(C3)C1)C2										1	1	0	0	136	mannich_A(296)		TRUE	TRUE			no data	no data	TRUE					FALSE
CHEMBL533999	P11166	SLC2A1	4.92		10.6019/CHEMBL3433997	ChEMBL	CHEMBL3436041	CCC(=O)Nc1nnc(Cc2ccc(OC)c(OC)c2)s1										1	1	0	0	136			TRUE	TRUE			no data	no data	FALSE					FALSE
CHEMBL534190	P11166	SLC2A1	4.92		10.6019/CHEMBL3433997	ChEMBL	CHEMBL3436041	CN(C)c1ccc(C=Cc2nc(=O)c3ccccc3o2)cc1										1	1	0	0	136	anil_di_alk_B(251)		TRUE	TRUE			no data	no data	TRUE					FALSE
CHEMBL534283	P11166	SLC2A1	4.92		10.6019/CHEMBL3433997	ChEMBL	CHEMBL3436041	CCCCNc1nc(NC(C)(C)C)nc(NC(C)(C)C)n1										1	1	0	0	136			TRUE	TRUE			no data	no data	FALSE					FALSE
CHEMBL534589	P11166	SLC2A1	4.92		10.6019/CHEMBL3433997	ChEMBL	CHEMBL3436041	COc1ccc(C2=C(c3ccc(OC)cc3)C3(c4ccccc4)C(=O)C2(c2ccccc2)C2C(=O)N(c4ccc(C)cc4)C(=O)C23)cc1										1	1	0	0	136			TRUE	TRUE			no data	no data	FALSE					FALSE
CHEMBL534612	P11166	SLC2A1	4.92		10.6019/CHEMBL3433997	ChEMBL	CHEMBL3436041	COc1ccc(CNC(=O)c2cc3c(=O)n4ccccc4nc3n(CCc3ccccc3)c2=N)cc1										1	1	0	0	136			TRUE	TRUE			no data	no data	FALSE					FALSE
CHEMBL535514	P11166	SLC2A1	4.92		10.6019/CHEMBL3433997	ChEMBL	CHEMBL3436041	CCOC(=O)C1=C(c2ccccc2)N=c2sc(=Cc3cc(C)n(-c4ccc(F)cc4)c3C)c(=O)n2C1c1cccc(OC)c1OC										1	1	0	0	136	pyrrole_A(118)		TRUE	TRUE			no data	no data	TRUE					FALSE
CHEMBL535556	P11166	SLC2A1	4.92		10.6019/CHEMBL3433997	ChEMBL	CHEMBL3436041	O=C(NC1CCCC1)c1ccc(N2CCC(NCc3cccc(C(F)(F)F)c3)CC2)cc1										1	1	0	0	136			TRUE	TRUE			no data	no data	FALSE					FALSE
CHEMBL535730	P11166	SLC2A1	4.92		10.6019/CHEMBL3433997	ChEMBL	CHEMBL3436041	CCC1(C)CC(CCNCc2ccccc2O)(c2ccc(C)cc2)CCO1										1	1	0	0	136	mannich_A(296)		TRUE	TRUE			no data	no data	TRUE					FALSE
CHEMBL535996	P11166	SLC2A1	4.92		10.6019/CHEMBL3433997	ChEMBL	CHEMBL3436041	Oc1ccccc1CN1CCN(C(c2ccccc2)c2ccccc2)CC1										1	1	0	0	136	mannich_A(296)		TRUE	TRUE			no data	no data	TRUE					FALSE
CHEMBL536393	P11166	SLC2A1	4.92		10.6019/CHEMBL3433997	ChEMBL	CHEMBL3436041	COc1cc(OC)cc(C(=O)Nc2ccc(-c3nc4ccccc4[nH]3)cc2)c1										1	1	0	0	136			TRUE	TRUE			no data	no data	FALSE					FALSE
CHEMBL536421	P11166	SLC2A1	4.92		10.6019/CHEMBL3433997	ChEMBL	CHEMBL3436041	CCOc1cc(Br)c(C(C)NC(=O)c2cccc(OC)c2)cc1OCC										1	1	0	0	136			TRUE	TRUE			no data	no data	FALSE					FALSE
CHEMBL537071	P11166	SLC2A1	4.92		10.6019/CHEMBL3433997	ChEMBL	CHEMBL3436041	CC(C)=CCN1CCC(C(=O)Nc2ccc(-c3nc4ccccc4[nH]3)cc2)CC1										1	1	0	0	136			TRUE	TRUE			no data	no data	FALSE					FALSE
CHEMBL537505	P11166	SLC2A1	4.92		10.6019/CHEMBL3433997	ChEMBL	CHEMBL3436041	CCOc1cc(Cl)c(C(C)NC(=O)c2cccc(OC)c2)cc1OCC										1	1	0	0	136			TRUE	TRUE			no data	no data	FALSE					FALSE
CHEMBL537778	P11166	SLC2A1	4.92		10.6019/CHEMBL3433997	ChEMBL	CHEMBL3436041	Brc1ccc(Nc2nc3ccccc3nc2Nc2ccc(Br)cc2)cc1										1	1	0	0	136			TRUE	TRUE			no data	no data	FALSE					FALSE
CHEMBL545880	P11166	SLC2A1	4.92		10.6019/CHEMBL3433997	ChEMBL	CHEMBL3436041	O=C(CCc1ccco1)NC1CCN(CC2(c3ccc(Cl)cc3)CCC2)CC1										1	1	0	0	136			TRUE	TRUE			no data	no data	FALSE					FALSE
CHEMBL546168	P11166	SLC2A1	4.92		10.6019/CHEMBL3433997	ChEMBL	CHEMBL3436041	Cc1cc(Nc2ccc(C)c(Cl)c2)n2nc(C(F)(F)F)nc2n1										1	1	0	0	136			TRUE	TRUE			no data	no data	FALSE					FALSE
CHEMBL546531	P11166	SLC2A1	4.92		10.6019/CHEMBL3433997	ChEMBL	CHEMBL3436041	O=C(NCCCN1CCC(N2CCCCC2)CC1)C1=Cc2cc(Br)ccc2OC1										1	1	0	0	136			TRUE	TRUE			no data	no data	FALSE					FALSE
CHEMBL546751	P11166	SLC2A1	4.92		10.6019/CHEMBL3433997	ChEMBL	CHEMBL3436041	COc1cccc(Nc2nc(N)c3ccccc3n2)c1										1	1	0	0	136			TRUE	TRUE			no data	no data	FALSE					FALSE
CHEMBL546799	P11166	SLC2A1	4.92		10.6019/CHEMBL3433997	ChEMBL	CHEMBL3436041	O=C(NC1CCN(Cc2ccccc2)CC1)c1cc(C(=O)NC2CCN(Cc3ccccc3)CC2)cc(C(=O)NC2CCN(Cc3ccccc3)CC2)c1										1	1	0	0	136			TRUE	TRUE			no data	no data	FALSE					FALSE
CHEMBL546994	P11166	SLC2A1	4.92		10.6019/CHEMBL3433997	ChEMBL	CHEMBL3436041	COc1cccc(C=Cc2nc(=O)c3ccccc3o2)c1OC										1	1	0	0	136			TRUE	TRUE			no data	no data	FALSE					FALSE
CHEMBL547269	P11166	SLC2A1	4.92		10.6019/CHEMBL3433997	ChEMBL	CHEMBL3436041	CCN1CCN(c2cc(C)c3cc(NC(=O)c4ccc(OC)c(OC)c4)ccc3n2)CC1										1	1	0	0	136			TRUE	TRUE			no data	no data	FALSE					FALSE
CHEMBL547443	P11166	SLC2A1	4.92		10.6019/CHEMBL3433997	ChEMBL	CHEMBL3436041	COc1ccc(CCn2c(=N)c(C(=O)NCc3cccnc3)cc3c(=O)n4cccc(C)c4nc32)cc1										1	1	0	0	136			TRUE	TRUE			no data	no data	FALSE					FALSE
CHEMBL547476	P11166	SLC2A1	4.92		10.6019/CHEMBL3433997	ChEMBL	CHEMBL3436041	CCCN(CCC)CC(O)COc1ccccc1C(=O)Nc1ccccc1										1	1	0	0	136			TRUE	TRUE			no data	no data	FALSE					FALSE
CHEMBL547488	P11166	SLC2A1	4.92		10.6019/CHEMBL3433997	ChEMBL	CHEMBL3436041	Fc1ccc2[nH]c3c(NCCCN4CCOCC4)ncnc3c2c1										1	1	0	0	136			TRUE	TRUE			no data	no data	FALSE					FALSE
CHEMBL547614	P11166	SLC2A1	4.92		10.6019/CHEMBL3433997	ChEMBL	CHEMBL3436041	CC(=O)Nc1nnc(SCc2c(C)cc(C(C)(C)C)cc2C)s1										1	1	0	0	136			TRUE	TRUE			no data	no data	FALSE					FALSE
CHEMBL547825	P11166	SLC2A1	4.92		10.6019/CHEMBL3433997	ChEMBL	CHEMBL3436041	Cc1ccc(Cl)cc1N1CCN(CCCNC(=O)C2CCN(c3nc4ccccc4[nH]3)CC2)CC1										1	1	0	0	136			TRUE	TRUE			no data	no data	FALSE					FALSE
CHEMBL548209	P11166	SLC2A1	4.92		10.6019/CHEMBL3433997	ChEMBL	CHEMBL3436041	Nc1ccc(-c2nc3cc(Cc4ccc5[nH]c(-c6ccc(N)cc6)nc5c4)ccc3[nH]2)cc1										1	1	0	0	136			TRUE	TRUE			no data	no data	FALSE					FALSE
CHEMBL548334	P11166	SLC2A1	4.92		10.6019/CHEMBL3433997	ChEMBL	CHEMBL3436041	CC(=O)c1sc(NC(=O)Nc2ccc(C)cc2C)nc1C										1	1	0	0	136			TRUE	TRUE			no data	no data	FALSE					FALSE
CHEMBL548338	P11166	SLC2A1	4.92		10.6019/CHEMBL3433997	ChEMBL	CHEMBL3436041	COc1ccc(-c2cn3c(C(=O)Nc4ccccc4Cl)c(-c4ccccc4)c4c3n2CCCC4)cc1										1	1	0	0	136			TRUE	TRUE			no data	no data	FALSE					FALSE
CHEMBL548399	P11166	SLC2A1	4.92		10.6019/CHEMBL3433997	ChEMBL	CHEMBL3436041	COc1ccc(C(=O)Nc2nonc2-c2ccc(OC)c(OC)c2)cc1Cl										1	1	0	0	136			TRUE	TRUE			no data	no data	FALSE					FALSE
CHEMBL548901	P11166	SLC2A1	4.92		10.6019/CHEMBL3433997	ChEMBL	CHEMBL3436041	COc1ccc(CNC2CCN(c3ccc(NC(=O)c4cccc(Cl)c4)cc3)CC2)cc1OC										1	1	0	0	136	anil_di_alk_A(478)		TRUE	TRUE			no data	no data	TRUE					FALSE
CHEMBL549208	P11166	SLC2A1	4.92		10.6019/CHEMBL3433997	ChEMBL	CHEMBL3436041	COCCN(C(=O)Cc1cccs1)C(C(=O)NCc1ccc(OC)cc1)c1ccc(C(C)C)cc1										1	1	0	0	136			TRUE	TRUE			no data	no data	FALSE					FALSE
CHEMBL549210	P11166	SLC2A1	4.92		10.6019/CHEMBL3433997	ChEMBL	CHEMBL3436041	COc1ccc(C=C2SC(=N)N(c3ccccc3OC)C2=O)cc1										1	1	0	0	136			TRUE	TRUE			no data	no data	FALSE					FALSE
CHEMBL549216	P11166	SLC2A1	4.92		10.6019/CHEMBL3433997	ChEMBL	CHEMBL3436041	O=C(Nc1ccc(CN2CCOCC2)cc1)c1ccc(-c2cc(Cl)ccc2Cl)o1										1	1	0	0	136			TRUE	TRUE			no data	no data	FALSE					FALSE
CHEMBL577011	P11166	SLC2A1	4.92		10.6019/CHEMBL3433997	ChEMBL	CHEMBL3436041	Cc1ccc(CSCc2ccc(C(=O)NC3CC3)o2)cc1										1	1	0	0	136			TRUE	TRUE			no data	no data	FALSE					FALSE
CHEMBL577012	P11166	SLC2A1	4.92		10.6019/CHEMBL3433997	ChEMBL	CHEMBL3436041	CC(NCc1ccccc1)c1cc(Cl)ccc1O										1	1	0	0	136	mannich_A(296)		TRUE	TRUE			no data	no data	TRUE					FALSE
CHEMBL577014	P11166	SLC2A1	4.92		10.6019/CHEMBL3433997	ChEMBL	CHEMBL3436041	Cc1cc(Nc2ccc(OCc3ccccc3)cc2)nc2cc(O)ccc12										1	1	0	0	136			TRUE	TRUE			no data	no data	FALSE					FALSE
CHEMBL577440	P11166	SLC2A1	4.92		10.6019/CHEMBL3433997	ChEMBL	CHEMBL3436041	CN1CCN(c2c3c(c(C#N)c4nc5ccccc5n24)CCC3)CC1										1	1	0	0	136			TRUE	TRUE			no data	no data	FALSE					FALSE
CHEMBL577445	P11166	SLC2A1	4.92		10.6019/CHEMBL3433997	ChEMBL	CHEMBL3436041	Cn1c(C(=O)c2cccc3ccccc23)nc2ccccc21										1	1	0	0	136			TRUE	TRUE			no data	no data	FALSE					FALSE
CHEMBL578508	P11166	SLC2A1	4.92		10.6019/CHEMBL3433997	ChEMBL	CHEMBL3436041	N=c1c2ccccc2nnn1-c1cccc(C(F)(F)F)c1										1	1	0	0	136			TRUE	TRUE			no data	no data	FALSE					FALSE
CHEMBL578933	P11166	SLC2A1	4.92		10.6019/CHEMBL3433997	ChEMBL	CHEMBL3436041	COc1cc(-c2nc(-c3ccc(Sc4ccccc4)cc3)c(-c3ccccc3)[nH]2)cc(OC)c1O										1	1	0	0	136	imidazole_A(19)		TRUE	TRUE			no data	no data	TRUE					FALSE
CHEMBL578952	P11166	SLC2A1	4.92		10.6019/CHEMBL3433997	ChEMBL	CHEMBL3436041	COc1ccc(NC(=O)C2c3ccccc3C(=O)N(CC(C)C)C2c2cccs2)cc1Cl										1	1	0	0	136			TRUE	TRUE			no data	no data	FALSE					FALSE
CHEMBL579294	P11166	SLC2A1	4.92		10.6019/CHEMBL3433997	ChEMBL	CHEMBL3436041	CCOc1ccc(C2N(C)c3ccccc3N2C)cc1										1	1	0	0	136			TRUE	TRUE			no data	no data	FALSE					FALSE
CHEMBL579300	P11166	SLC2A1	4.92		10.6019/CHEMBL3433997	ChEMBL	CHEMBL3436041	O=c1cc(NC2CCN(CCCc3ccccc3)CC2)c2cc(Cl)ccc2o1										1	1	0	0	136			TRUE	TRUE			no data	no data	FALSE					FALSE
CHEMBL579315	P11166	SLC2A1	4.92		10.6019/CHEMBL3433997	ChEMBL	CHEMBL3436041	COc1ccc(C=C2SC(Nc3ccc(F)cc3)=NC2=O)c(OC)c1										1	1	0	0	136	ene_five_het_B(90)		TRUE	TRUE			no data	no data	TRUE					FALSE
CHEMBL579331	P11166	SLC2A1	4.92		10.6019/CHEMBL3433997	ChEMBL	CHEMBL3436041	Oc1ccc2ccccc2c1CNc1nc2ccccc2[nH]1										1	1	0	0	136	mannich_A(296)		TRUE	TRUE			no data	no data	TRUE					FALSE
CHEMBL579443	P11166	SLC2A1	4.92		10.6019/CHEMBL3433997	ChEMBL	CHEMBL3436041	CCOC(=O)c1c(C)n(-c2ccc(Cl)cc2)c2ccc(OC(=O)C=Cc3ccccc3)cc12										1	1	0	0	136			TRUE	TRUE			no data	no data	FALSE					FALSE
CHEMBL579459	P11166	SLC2A1	4.92		10.6019/CHEMBL3433997	ChEMBL	CHEMBL3436041	COc1ccc2c(c1)OC(O)(C(F)(F)C(F)(F)F)CC2=O										1	1	0	0	136			TRUE	TRUE			no data	no data	FALSE					FALSE
CHEMBL579760	P11166	SLC2A1	4.92		10.6019/CHEMBL3433997	ChEMBL	CHEMBL3436041	Cc1ccc(OCCCCCCNCCO)c(C)c1										1	1	0	0	136			TRUE	TRUE			no data	no data	FALSE					FALSE
CHEMBL580140	P11166	SLC2A1	4.92		10.6019/CHEMBL3433997	ChEMBL	CHEMBL3436041	FC(F)(F)c1cccc(CNC2CCN(CCc3ccccc3)CC2)c1										1	1	0	0	136			TRUE	TRUE			no data	no data	FALSE					FALSE
CHEMBL580159	P11166	SLC2A1	4.92		10.6019/CHEMBL3433997	ChEMBL	CHEMBL3436041	Oc1ccc(Cl)cc1CNc1nc2ccccc2[nH]1										1	1	0	0	136	mannich_A(296)		TRUE	TRUE			no data	no data	TRUE					FALSE
CHEMBL580188	P11166	SLC2A1	4.92		10.6019/CHEMBL3433997	ChEMBL	CHEMBL3436041	O=C(Nc1ccc(-c2nc3ccccc3[nH]2)cc1)c1ccc(Cl)c(Cl)c1										1	1	0	0	136			TRUE	TRUE			no data	no data	FALSE					FALSE
CHEMBL580249	P11166	SLC2A1	4.92		10.6019/CHEMBL3433997	ChEMBL	CHEMBL3436041	CCOc1cc(Cl)c(C(C)NC(=O)c2ccccc2)cc1OCC										1	1	0	0	136			TRUE	TRUE			no data	no data	FALSE					FALSE
CHEMBL580381	P11166	SLC2A1	4.92		10.6019/CHEMBL3433997	ChEMBL	CHEMBL3436041	Cc1ccc(-c2cc3nc4c(c(O)n3n2)CCCC4)cc1										1	1	0	0	136			TRUE	TRUE			no data	no data	FALSE					FALSE
CHEMBL580388	P11166	SLC2A1	4.92		10.6019/CHEMBL3433997	ChEMBL	CHEMBL3436041	O=C(c1ccccc1F)N(Cc1ccc(Cl)cc1)c1ccccn1										1	1	0	0	136			TRUE	TRUE			no data	no data	FALSE					FALSE
CHEMBL580654	P11166	SLC2A1	4.92		10.6019/CHEMBL3433997	ChEMBL	CHEMBL3436041	COc1cccc(C(=O)Nc2ccc(-c3nc4ccccc4[nH]3)cc2)c1										1	1	0	0	136			TRUE	TRUE			no data	no data	FALSE					FALSE
CHEMBL580757	P11166	SLC2A1	4.92		10.6019/CHEMBL3433997	ChEMBL	CHEMBL3436041	COCCn1c(C)nc2ccccc2c1=O										1	1	0	0	136			TRUE	TRUE			no data	no data	FALSE					FALSE
CHEMBL580819	P11166	SLC2A1	4.92		10.6019/CHEMBL3433997	ChEMBL	CHEMBL3436041	O=C(Nc1cccc(-c2nc3ccccc3[nH]2)c1)c1cccc(NC(=O)c2ccco2)c1										1	1	0	0	136			TRUE	TRUE			no data	no data	FALSE					FALSE
CHEMBL580876	P11166	SLC2A1	4.92		10.6019/CHEMBL3433997	ChEMBL	CHEMBL3436041	COc1ccc(C(=O)Nc2ccc(Cl)cc2C(=O)Nc2ccncc2)cc1										1	1	0	0	136			TRUE	TRUE			no data	no data	FALSE					FALSE
CHEMBL581175	P11166	SLC2A1	4.92		10.6019/CHEMBL3433997	ChEMBL	CHEMBL3436041	CCn1c(CN2CCN(Cc3ccccc3)CC2)nc2cc(NC(=O)c3cccs3)ccc21										1	1	0	0	136			TRUE	TRUE			no data	no data	FALSE					FALSE
CHEMBL581187	P11166	SLC2A1	4.92		10.6019/CHEMBL3433997	ChEMBL	CHEMBL3436041	O=C(NC1CCN(Cc2ccccc2)CC1)c1cc(-c2cccnc2)nc2ccc(Cl)cc12										1	1	0	0	136			TRUE	TRUE			no data	no data	FALSE					FALSE
CHEMBL581194	P11166	SLC2A1	4.92		10.6019/CHEMBL3433997	ChEMBL	CHEMBL3436041	O=C(Nc1ccc(CN2CCOCC2)cc1)c1ccc(-c2ccc(Br)cc2)o1										1	1	0	0	136			TRUE	TRUE			no data	no data	FALSE					FALSE
CHEMBL581225	P11166	SLC2A1	4.92		10.6019/CHEMBL3433997	ChEMBL	CHEMBL3436041	O=C1c2ccc3c4c(ccc(c24)C(=O)N1CCCCO)C(=O)N(CCCCO)C3=O										1	1	0	0	136			TRUE	TRUE			no data	no data	FALSE					FALSE
CHEMBL581349	P11166	SLC2A1	4.92		10.6019/CHEMBL3433997	ChEMBL	CHEMBL3436041	CC(=O)NCCc1nc2ccccc2n1Cc1ccc(C(C)C)cc1										1	1	0	0	136			TRUE	TRUE			no data	no data	FALSE					FALSE
CHEMBL581475	P11166	SLC2A1	4.92		10.6019/CHEMBL3433997	ChEMBL	CHEMBL3436041	O=C(Nc1ccc(-c2nc3cc(NC(=O)c4ccc(Cl)cc4)ccc3[nH]2)cc1)c1ccc(Cl)cc1										1	1	0	0	136			TRUE	TRUE			no data	no data	FALSE					FALSE
CHEMBL581489	P11166	SLC2A1	4.92		10.6019/CHEMBL3433997	ChEMBL	CHEMBL3436041	COc1ccccc1CNC(=O)CCn1c(=O)[nH]c2ccccc2c1=O										1	1	0	0	136			TRUE	TRUE			no data	no data	FALSE					FALSE
CHEMBL581874	P11166	SLC2A1	4.92		10.6019/CHEMBL3433997	ChEMBL	CHEMBL3436041	OC(Cn1nnc2ccccc21)Cn1c2ccc(Br)cc2c2cc(Br)ccc21										1	1	0	0	136			TRUE	TRUE			no data	no data	FALSE					FALSE
CHEMBL582070	P11166	SLC2A1	4.92		10.6019/CHEMBL3433997	ChEMBL	CHEMBL3436041	COc1nc(Nc2ccc(C(C)C)cc2)nc(OC)n1										1	1	0	0	136			TRUE	TRUE			no data	no data	FALSE					FALSE
CHEMBL582072	P11166	SLC2A1	4.92		10.6019/CHEMBL3433997	ChEMBL	CHEMBL3436041	Nc1ccc(-c2nc3cc(Oc4ccc(Oc5ccc6[nH]c(-c7ccc(N)cc7)nc6c5)cc4)ccc3[nH]2)cc1										1	1	0	0	136			TRUE	TRUE			no data	no data	FALSE					FALSE
CHEMBL582079	P11166	SLC2A1	4.92		10.6019/CHEMBL3433997	ChEMBL	CHEMBL3436041	CCN(CC)CCNc1ncnc2c1[nH]c1ccc(Br)cc12										1	1	0	0	136			TRUE	TRUE			no data	no data	FALSE					FALSE
CHEMBL582119	P11166	SLC2A1	4.92		10.6019/CHEMBL3433997	ChEMBL	CHEMBL3436041	CCOc1ccc(-n2cc(-c3ccccc3)c3c(SCc4cc(C)ccc4C)ncnc32)cc1										1	1	0	0	136			TRUE	TRUE			no data	no data	FALSE					FALSE
CHEMBL582180	P11166	SLC2A1	4.92		10.6019/CHEMBL3433997	ChEMBL	CHEMBL3436041	Cc1ccc(C)c(Cn2c(N3CCC(C(=O)NCc4cccs4)CC3)nc3ccccc32)c1										1	1	0	0	136			TRUE	TRUE			no data	no data	FALSE					FALSE
CHEMBL582286	P11166	SLC2A1	4.92		10.6019/CHEMBL3433997	ChEMBL	CHEMBL3436041	Cc1ccccc1OCCSc1nc2ccc(NC(=O)c3cccs3)cc2s1										1	1	0	0	136			TRUE	TRUE			no data	no data	FALSE					FALSE
CHEMBL582420	P11166	SLC2A1	4.92		10.6019/CHEMBL3433997	ChEMBL	CHEMBL3436041	CCOc1cccc(C(=O)Nc2ccc(-c3nc4ccccc4[nH]3)cc2)c1										1	1	0	0	136			TRUE	TRUE			no data	no data	FALSE					FALSE
CHEMBL582486	P11166	SLC2A1	4.92		10.6019/CHEMBL3433997	ChEMBL	CHEMBL3436041	O=C(Nc1ccc(Cl)cc1)N1CCN(c2ccc3nncn3n2)CC1										1	1	0	0	136			TRUE	TRUE			no data	no data	FALSE					FALSE
CHEMBL582495	P11166	SLC2A1	4.92		10.6019/CHEMBL3433997	ChEMBL	CHEMBL3436041	CC1CCN(Cc2c(O)ccc3cc(-c4nc5ccccc5s4)c(=O)oc23)CC1										1	1	0	0	136	mannich_A(296)		TRUE	TRUE			no data	no data	TRUE					FALSE
CHEMBL582552	P11166	SLC2A1	4.92		10.6019/CHEMBL3433997	ChEMBL	CHEMBL3436041	CN(C)c1ccc(-c2nc3cc(N)ccc3[nH]2)cc1										1	1	0	0	136	anil_di_alk_G(9)		TRUE	TRUE			no data	no data	TRUE					FALSE
CHEMBL583555	P11166	SLC2A1	4.92		10.6019/CHEMBL3433997	ChEMBL	CHEMBL3436041	Cc1ccc2cc3c(N)c4c(C)ccc(C)c4nc3nc2c1										1	1	0	0	136	amino_acridine_A(1)		TRUE	TRUE			no data	no data	TRUE					FALSE
CHEMBL583682	P11166	SLC2A1	4.92		10.6019/CHEMBL3433997	ChEMBL	CHEMBL3436041	COc1ccccc1C(=O)ON=C(N)Cc1cccc2ccccc12										1	1	0	0	136			TRUE	TRUE			no data	no data	FALSE					FALSE
CHEMBL583844	P11166	SLC2A1	4.92		10.6019/CHEMBL3433997	ChEMBL	CHEMBL3436041	O=C(CSc1ccc2nnc(-c3cccc(F)c3)n2n1)Nc1ccc2c(c1)OCO2										1	1	0	0	136			TRUE	TRUE			no data	no data	FALSE					FALSE
CHEMBL584237	P11166	SLC2A1	4.92		10.6019/CHEMBL3433997	ChEMBL	CHEMBL3436041	Cc1c(C)n(Cc2ccc(F)cc2)c2ccc(C(=O)NCc3ccco3)cc12										1	1	0	0	136	indol_3yl_alk(461)		TRUE	TRUE			no data	no data	TRUE					FALSE
CHEMBL584240	P11166	SLC2A1	4.92		10.6019/CHEMBL3433997	ChEMBL	CHEMBL3436041	CCOc1cc2c(cc1OCC)C(c1cc(Cl)ccc1O)NCC2										1	1	0	0	136	mannich_A(296)		TRUE	TRUE			no data	no data	TRUE					FALSE
CHEMBL584655	P11166	SLC2A1	4.92		10.6019/CHEMBL3433997	ChEMBL	CHEMBL3436041	COc1ccc(C2C(C(=O)Nc3cccc(OC)c3)c3ccccc3C(=O)N2C2CCCCC2)cc1										1	1	0	0	136			TRUE	TRUE			no data	no data	FALSE					FALSE
CHEMBL584676	P11166	SLC2A1	4.92		10.6019/CHEMBL3433997	ChEMBL	CHEMBL3436041	CCN(CC)c1ccc(NC(=O)c2cccs2)cc1										1	1	0	0	136	anil_di_alk_A(478)		TRUE	TRUE			no data	no data	TRUE					FALSE
CHEMBL584829	P11166	SLC2A1	4.92		10.6019/CHEMBL3433997	ChEMBL	CHEMBL3436041	CCOC(=O)c1cnc2ccc(Cl)cc2c1NCCCN(C)C										1	1	0	0	136			TRUE	TRUE			no data	no data	FALSE					FALSE
CHEMBL584841	P11166	SLC2A1	4.92		10.6019/CHEMBL3433997	ChEMBL	CHEMBL3436041	CCCCNCC(O)(c1ccc(Cl)cc1)c1ccc(Cl)cc1										1	1	0	0	136			TRUE	TRUE			no data	no data	FALSE					FALSE
CHEMBL585243	P11166	SLC2A1	4.92		10.6019/CHEMBL3433997	ChEMBL	CHEMBL3436041	Cc1cc(C)c2c(c1)OCN(Cc1ccccc1Cl)C2										1	1	0	0	136			TRUE	TRUE			no data	no data	FALSE					FALSE
CHEMBL585264	P11166	SLC2A1	4.92		10.6019/CHEMBL3433997	ChEMBL	CHEMBL3436041	COc1cc(OC)c(N(C)C(=O)c2cc3c(s2)-c2ccccc2S(=O)(=O)C3)cc1Cl										1	1	0	0	136			TRUE	TRUE			no data	no data	FALSE					FALSE
CHEMBL585431	P11166	SLC2A1	4.92		10.6019/CHEMBL3433997	ChEMBL	CHEMBL3436041	CCOc1ccccc1NC(=O)CN1CCN(C(=O)c2ccco2)CC1										1	1	0	0	136			TRUE	TRUE			no data	no data	FALSE					FALSE
CHEMBL585839	P11166	SLC2A1	4.92		10.6019/CHEMBL3433997	ChEMBL	CHEMBL3436041	O=C(Nc1ccc(C23CC4CC(CC(c5ccccc5)(C4)C2)C3)cc1)c1cccs1										1	1	0	0	136			TRUE	TRUE			no data	no data	FALSE					FALSE
CHEMBL585966	P11166	SLC2A1	4.92		10.6019/CHEMBL3433997	ChEMBL	CHEMBL3436041	COc1cc(C(=O)ON=C(N)Cc2cccc3ccccc23)cc(OC)c1OC										1	1	0	0	136			TRUE	TRUE			no data	no data	FALSE					FALSE
CHEMBL585983	P11166	SLC2A1	4.92		10.6019/CHEMBL3433997	ChEMBL	CHEMBL3436041	CCN(CC)CCCNc1ccnc2cc3ccccc3cc12										1	1	0	0	136			TRUE	TRUE			no data	no data	FALSE					FALSE
CHEMBL586026	P11166	SLC2A1	4.92		10.6019/CHEMBL3433997	ChEMBL	CHEMBL3436041	CN1C=C(c2ccc3ccccc3n2)C(c2c[nH]c3ccccc23)c2ccccc21										1	1	0	0	136			TRUE	TRUE			no data	no data	FALSE					FALSE
CHEMBL586031	P11166	SLC2A1	4.92		10.6019/CHEMBL3433997	ChEMBL	CHEMBL3436041	COc1ccccc1NC1=C(N2CCCCC2)C(=O)c2ccccc2C1=O										1	1	0	0	136	quinone_A(370)		TRUE	TRUE			no data	no data	TRUE					FALSE
CHEMBL586078	P11166	SLC2A1	4.92		10.6019/CHEMBL3433997	ChEMBL	CHEMBL3436041	Cc1ccccc1OCCSc1nc2ccc(NC(=O)c3ccccc3)cc2s1										1	1	0	0	136			TRUE	TRUE			no data	no data	FALSE					FALSE
CHEMBL586178	P11166	SLC2A1	4.92		10.6019/CHEMBL3433997	ChEMBL	CHEMBL3436041	CCOC(=O)c1cnc2c(C)cccc2c1Nc1ccc(C(C)=O)cc1										1	1	0	0	136			TRUE	TRUE			no data	no data	FALSE					FALSE
CHEMBL586310	P11166	SLC2A1	4.92		10.6019/CHEMBL3433997	ChEMBL	CHEMBL3436041	CCOC(=O)c1cn(CC)c2cc(N3CCCCC3)c(F)cc2c1=O										1	1	0	0	136			TRUE	TRUE			no data	no data	FALSE					FALSE
CHEMBL586344	P11166	SLC2A1	4.92		10.6019/CHEMBL3433997	ChEMBL	CHEMBL3436041	CCCc1cc(O)c2c3c(c(=O)oc2c1)CN(C)CC3										1	1	0	0	136			TRUE	TRUE			no data	no data	FALSE					FALSE
CHEMBL586442	P11166	SLC2A1	4.92		10.6019/CHEMBL3433997	ChEMBL	CHEMBL3436041	COc1ccc(-c2nonc2NC(=O)c2cccc(Cl)c2)cc1OC										1	1	0	0	136			TRUE	TRUE			no data	no data	FALSE					FALSE
CHEMBL586468	P11166	SLC2A1	4.92		10.6019/CHEMBL3433997	ChEMBL	CHEMBL3436041	Cc1cc(NC(=O)c2ccc(-c3ccccc3)cc2)no1										1	1	0	0	136			TRUE	TRUE			no data	no data	FALSE					FALSE
CHEMBL586661	P11166	SLC2A1	4.92		10.6019/CHEMBL3433997	ChEMBL	CHEMBL3436041	CN(C)CCCNCc1ccc(-c2ccc(F)c(Cl)c2)o1										1	1	0	0	136			TRUE	TRUE			no data	no data	FALSE					FALSE
CHEMBL586704	P11166	SLC2A1	4.92		10.6019/CHEMBL3433997	ChEMBL	CHEMBL3436041	Cc1cc(NC(=O)C2c3ccccc3C(=O)N(CC(C)C)C2c2cccs2)no1										1	1	0	0	136			TRUE	TRUE			no data	no data	FALSE					FALSE
CHEMBL586888	P11166	SLC2A1	4.92		10.6019/CHEMBL3433997	ChEMBL	CHEMBL3436041	CC(C)(C)C(=O)Nc1ccc(C(=O)Nc2cccc(-c3nc4ccccc4[nH]3)c2)cc1										1	1	0	0	136			TRUE	TRUE			no data	no data	FALSE					FALSE
CHEMBL586906	P11166	SLC2A1	4.92		10.6019/CHEMBL3433997	ChEMBL	CHEMBL3436041	C=CC12CCN(CC1)C(C(O)c1ccnc3ccc(OC)cc13)C2										1	1	0	0	136			TRUE	TRUE			no data	no data	FALSE					FALSE
CHEMBL586933	P11166	SLC2A1	4.92		10.6019/CHEMBL3433997	ChEMBL	CHEMBL3436041	COc1ccc(-c2nonc2NC(=O)c2cccc(C)c2)cc1OC										1	1	0	0	136			TRUE	TRUE			no data	no data	FALSE					FALSE
CHEMBL586962	P11166	SLC2A1	4.92		10.6019/CHEMBL3433997	ChEMBL	CHEMBL3436041	COc1cccc(-c2nn(C)c3sc(C(=O)NCCN4CCN(c5ccccc5F)CC4)cc23)c1										1	1	0	0	136			TRUE	TRUE			no data	no data	FALSE					FALSE
CHEMBL587083	P11166	SLC2A1	4.92		10.6019/CHEMBL3433997	ChEMBL	CHEMBL3436041	CNCCCNc1ccnc2cc(Cl)ccc12										1	1	0	0	136			TRUE	TRUE			no data	no data	FALSE					FALSE
CHEMBL587288	P11166	SLC2A1	4.92		10.6019/CHEMBL3433997	ChEMBL	CHEMBL3436041	COc1ccccc1CNC(=O)CCn1c(=O)[nH]c2ccsc2c1=O										1	1	0	0	136			TRUE	TRUE			no data	no data	FALSE					FALSE
CHEMBL587410	P11166	SLC2A1	4.92		10.6019/CHEMBL3433997	ChEMBL	CHEMBL3436041	COc1ccc(Br)cc1C1Nc2ccc3ccccc3c2C2=C1C(=O)CC(c1ccccc1)C2										1	1	0	0	136			TRUE	TRUE			no data	no data	FALSE					FALSE
CHEMBL587485	P11166	SLC2A1	4.92		10.6019/CHEMBL3433997	ChEMBL	CHEMBL3436041	O=C(Nc1ccc(-c2nc3cc4ccccc4cc3[nH]2)cc1)c1cccc(Br)c1										1	1	0	0	136			TRUE	TRUE			no data	no data	FALSE					FALSE
CHEMBL587825	P11166	SLC2A1	4.92		10.6019/CHEMBL3433997	ChEMBL	CHEMBL3436041	Cc1ccc(-c2nc3ccccc3o2)cc1NCc1cc(Cc2ccccc2)ccc1O										1	1	0	0	136	mannich_A(296)		TRUE	TRUE			no data	no data	TRUE					FALSE
CHEMBL587892	P11166	SLC2A1	4.92		10.6019/CHEMBL3433997	ChEMBL	CHEMBL3436041	Cc1ccc(Nc2nc(N)c3ccccc3n2)cc1Cl										1	1	0	0	136			TRUE	TRUE			no data	no data	FALSE					FALSE
CHEMBL587989	P11166	SLC2A1	4.92		10.6019/CHEMBL3433997	ChEMBL	CHEMBL3436041	Cc1cc(C=C2SC(=Nc3ccccc3)N(C3CCCC3)C2=O)c(C)n1-c1ccc(Cl)cc1										1	1	0	0	136	pyrrole_A(118)		TRUE	TRUE			no data	no data	TRUE					FALSE
CHEMBL588155	P11166	SLC2A1	4.92		10.6019/CHEMBL3433997	ChEMBL	CHEMBL3436041	O=C(Nc1ccc(N2CCCCC2)c(Cl)c1)c1ccc(Br)o1										1	1	0	0	136	anil_di_alk_A(478)		TRUE	TRUE			no data	no data	TRUE					FALSE
CHEMBL588481	P11166	SLC2A1	4.92		10.6019/CHEMBL3433997	ChEMBL	CHEMBL3436041	OC(CNC1CCCCC1)Cn1c2ccc(I)cc2c2cc(I)ccc21										1	1	0	0	136			TRUE	TRUE			no data	no data	FALSE					FALSE
CHEMBL588509	P11166	SLC2A1	4.92		10.6019/CHEMBL3433997	ChEMBL	CHEMBL3436041	N=c1n(CCN2CCCCC2)c2ccccc2n1CC(O)c1cccc(Br)c1										1	1	0	0	136			TRUE	TRUE			no data	no data	FALSE					FALSE
CHEMBL588516	P11166	SLC2A1	4.92		10.6019/CHEMBL3433997	ChEMBL	CHEMBL3436041	CCn1c(SCC(=O)Nc2cc(C(F)(F)F)ccc2Cl)nc2ccccc2c1=O										1	1	0	0	136			TRUE	TRUE			no data	no data	FALSE					FALSE
CHEMBL588732	P11166	SLC2A1	4.92		10.6019/CHEMBL3433997	ChEMBL	CHEMBL3436041	Cc1ccc(Cn2c(N3CCC(C(=O)NCc4cccs4)CC3)nc3ccccc32)cc1										1	1	0	0	136			TRUE	TRUE			no data	no data	FALSE					FALSE
CHEMBL588859	P11166	SLC2A1	4.92		10.6019/CHEMBL3433997	ChEMBL	CHEMBL3436041	O=C(Nc1ccsc1C(=O)NC1CCCCC1)c1ccc(F)cc1										1	1	0	0	136			TRUE	TRUE			no data	no data	FALSE					FALSE
CHEMBL589060	P11166	SLC2A1	4.92		10.6019/CHEMBL3433997	ChEMBL	CHEMBL3436041	O=C(Nc1ccc(Cl)cc1C(=O)Nc1ccncc1)c1ccc(Cl)cc1Cl										1	1	0	0	136			TRUE	TRUE			no data	no data	FALSE					FALSE
CHEMBL589224	P11166	SLC2A1	4.92		10.6019/CHEMBL3433997	ChEMBL	CHEMBL3436041	O=C1CC(O)(C(F)(F)C(F)(F)F)Oc2ccccc21										1	1	0	0	136			TRUE	TRUE			no data	no data	FALSE					FALSE
CHEMBL589236	P11166	SLC2A1	4.92		10.6019/CHEMBL3433997	ChEMBL	CHEMBL3436041	COc1cc(SC)ccc1C(=O)N1CCCC(C)C1										1	1	0	0	136			TRUE	TRUE			no data	no data	FALSE					FALSE
CHEMBL589422	P11166	SLC2A1	4.92		10.6019/CHEMBL3433997	ChEMBL	CHEMBL3436041	Cc1ccc(C2CC(C(F)(F)F)n3nc(C(=O)N4CCN(C(c5ccccc5)c5ccccc5)CC4)cc3N2)cc1										1	1	0	0	136			TRUE	TRUE			no data	no data	FALSE					FALSE
CHEMBL589916	P11166	SLC2A1	4.92		10.6019/CHEMBL3433997	ChEMBL	CHEMBL3436041	CC(C)(C)c1ccc(C(=O)Nc2nc3ccccc3s2)cc1										1	1	0	0	136			TRUE	TRUE			no data	no data	FALSE					FALSE
CHEMBL589951	P11166	SLC2A1	4.92		10.6019/CHEMBL3433997	ChEMBL	CHEMBL3436041	CC(C)(C)c1ccc(C(=O)Nc2c3c(nn2-c2cccc(Cl)c2)CSC3)cc1										1	1	0	0	136			TRUE	TRUE			no data	no data	FALSE					FALSE
CHEMBL590159	P11166	SLC2A1	4.92		10.6019/CHEMBL3433997	ChEMBL	CHEMBL3436041	CC1CC(C)CN(C(=O)c2ccc(Cl)cc2Cl)C1										1	1	0	0	136			TRUE	TRUE			no data	no data	FALSE					FALSE
CHEMBL590182	P11166	SLC2A1	4.92		10.6019/CHEMBL3433997	ChEMBL	CHEMBL3436041	COc1ccccc1CNC(=O)C1c2ccccc2C(=O)N(CC(C)C)C1c1cccs1										1	1	0	0	136			TRUE	TRUE			no data	no data	FALSE					FALSE
CHEMBL590201	P11166	SLC2A1	4.92		10.6019/CHEMBL3433997	ChEMBL	CHEMBL3436041	CCOc1cc2c(cc1OCC)C(c1cc(Cl)c(O)c(OCC)c1)NCC2										1	1	0	0	136			TRUE	TRUE			no data	no data	FALSE					FALSE
CHEMBL590212	P11166	SLC2A1	4.92		10.6019/CHEMBL3433997	ChEMBL	CHEMBL3436041	OC(CNC1CCCC1)Cn1c2ccccc2c2ccccc21										1	1	0	0	136			TRUE	TRUE			no data	no data	FALSE					FALSE
CHEMBL590435	P11166	SLC2A1	4.92		10.6019/CHEMBL3433997	ChEMBL	CHEMBL3436041	CCOc1ccc(-c2nonc2NC(=O)c2cccc(C)c2)cc1OCC										1	1	0	0	136			TRUE	TRUE			no data	no data	FALSE					FALSE
CHEMBL590675	P11166	SLC2A1	4.92		10.6019/CHEMBL3433997	ChEMBL	CHEMBL3436041	COc1ccc(N2CCN(C(CNC(=O)CC(C)(C)C)c3ccc4c(c3)OCO4)CC2)cc1										1	1	0	0	136	anil_di_alk_C(246)		TRUE	TRUE			no data	no data	TRUE					FALSE
CHEMBL590680	P11166	SLC2A1	4.92		10.6019/CHEMBL3433997	ChEMBL	CHEMBL3436041	COc1ccc(C2N(C)c3ccccc3N2C)cc1										1	1	0	0	136			TRUE	TRUE			no data	no data	FALSE					FALSE
CHEMBL590686	P11166	SLC2A1	4.92		10.6019/CHEMBL3433997	ChEMBL	CHEMBL3436041	CCN(CC)c1cc(C)c2cc(NC(=O)c3cccc(OC)c3)ccc2n1										1	1	0	0	136			TRUE	TRUE			no data	no data	FALSE					FALSE
CHEMBL590888	P11166	SLC2A1	4.92		10.6019/CHEMBL3433997	ChEMBL	CHEMBL3436041	COc1ccc2c(=O)cc(C(Cl)(Cl)Cl)oc2c1										1	1	0	0	136			TRUE	TRUE			no data	no data	FALSE					FALSE
CHEMBL590944	P11166	SLC2A1	4.92		10.6019/CHEMBL3433997	ChEMBL	CHEMBL3436041	Cc1ccc(NC(=O)Nc2cccc(Cl)c2)cc1F										1	1	0	0	136			TRUE	TRUE			no data	no data	FALSE					FALSE
CHEMBL591128	P11166	SLC2A1	4.92		10.6019/CHEMBL3433997	ChEMBL	CHEMBL3436041	CCOc1ccc(/C=C/c2nc(=O)c3ccccc3o2)cc1										1	1	0	0	136			TRUE	TRUE			no data	no data	FALSE					FALSE
CHEMBL591147	P11166	SLC2A1	4.92		10.6019/CHEMBL3433997	ChEMBL	CHEMBL3436041	O=C(Nc1ccccc1O)c1ccc(-c2ccc(Cl)cc2Cl)o1										1	1	0	0	136			TRUE	TRUE			no data	no data	FALSE					FALSE
CHEMBL591623	P11166	SLC2A1	4.92		10.6019/CHEMBL3433997	ChEMBL	CHEMBL3436041	COc1ccc(-c2cc(=O)oc3c4c(ccc23)OCN(Cc2ccc(F)cc2)C4)cc1										1	1	0	0	136			TRUE	TRUE			no data	no data	FALSE					FALSE
CHEMBL591887	P11166	SLC2A1	4.92		10.6019/CHEMBL3433997	ChEMBL	CHEMBL3436041	CCOC(=O)C1(Cc2ccccc2)CCN(Cc2cccc(OC)c2O)CC1										1	1	0	0	136	mannich_A(296)		TRUE	TRUE			no data	no data	TRUE					FALSE
CHEMBL591890	P11166	SLC2A1	4.92		10.6019/CHEMBL3433997	ChEMBL	CHEMBL3436041	CCCCc1ccc(NS(=O)(=O)c2cc3c4c(c2)CCN4C(=O)CC3)cc1										1	1	0	0	136			TRUE	TRUE			no data	no data	FALSE					FALSE
CHEMBL592125	P11166	SLC2A1	4.92		10.6019/CHEMBL3433997	ChEMBL	CHEMBL3436041	O=C(Cc1ccccc1)NC(c1ccc(Cl)cc1)c1c(O)ccc2ccccc12										1	1	0	0	136	mannich_A(296)		TRUE	TRUE			no data	no data	TRUE					FALSE
CHEMBL592305	P11166	SLC2A1	4.92		10.6019/CHEMBL3433997	ChEMBL	CHEMBL3436041	Oc1ccc(C(=C(Cl)Cl)c2ccc(O)cc2)cc1										1	1	0	0	136			TRUE	TRUE			no data	no data	FALSE					FALSE
CHEMBL592332	P11166	SLC2A1	4.92		10.6019/CHEMBL3433997	ChEMBL	CHEMBL3436041	CCOc1ccc2c(c1)CN(Cc1ccc(Cl)cc1)CO2										1	1	0	0	136			TRUE	TRUE			no data	no data	FALSE					FALSE
CHEMBL592338	P11166	SLC2A1	4.92		10.6019/CHEMBL3433997	ChEMBL	CHEMBL3436041	CCOc1ccc(-c2nc(NC(=O)c3cccc(S(C)(=O)=O)c3)sc2C)cc1										1	1	0	0	136			TRUE	TRUE			no data	no data	FALSE					FALSE
CHEMBL592344	P11166	SLC2A1	4.92		10.6019/CHEMBL3433997	ChEMBL	CHEMBL3436041	CCOc1ccccc1CNC(=O)C1c2ccccc2C(=O)N(CC(C)C)C1c1cccs1										1	1	0	0	136			TRUE	TRUE			no data	no data	FALSE					FALSE
CHEMBL592550	P11166	SLC2A1	4.92		10.6019/CHEMBL3433997	ChEMBL	CHEMBL3436041	CC(C)(C)c1ccc2c(c1)CN(Cc1ccc(Cl)cc1)CO2										1	1	0	0	136			TRUE	TRUE			no data	no data	FALSE					FALSE
CHEMBL592786	P11166	SLC2A1	4.92		10.6019/CHEMBL3433997	ChEMBL	CHEMBL3436041	COc1cc(CNCCc2ccc(Cl)cc2)cc(OC)c1O										1	1	0	0	136			TRUE	TRUE			no data	no data	FALSE					FALSE
CHEMBL596643	P11166	SLC2A1	4.92		10.6019/CHEMBL3433997	ChEMBL	CHEMBL3436041	O=c1nc(C=Cc2ccc(Cl)cc2)oc2ccccc12										1	1	0	0	136			TRUE	TRUE			no data	no data	FALSE					FALSE
CHEMBL596652	P11166	SLC2A1	4.92		10.6019/CHEMBL3433997	ChEMBL	CHEMBL3436041	O=C(NCc1ccco1)C1CCN(S(=O)(=O)c2ccc(Br)cc2)CC1										1	1	0	0	136			TRUE	TRUE			no data	no data	FALSE					FALSE
CHEMBL596856	P11166	SLC2A1	4.92		10.6019/CHEMBL3433997	ChEMBL	CHEMBL3436041	Cc1ccc2c(C)nc(Nc3nc(C)cc(-c4ccccc4)n3)nc2c1										1	1	0	0	136			TRUE	TRUE			no data	no data	FALSE					FALSE
CHEMBL597248	P11166	SLC2A1	4.92		10.6019/CHEMBL3433997	ChEMBL	CHEMBL3436041	c1ccc(CNc2nc(Nc3ccccc3)nc3ccccc23)cc1										1	1	0	0	136			TRUE	TRUE			no data	no data	FALSE					FALSE
CHEMBL597262	P11166	SLC2A1	4.92		10.6019/CHEMBL3433997	ChEMBL	CHEMBL3436041	CN(C)c1ccc(N2C(N)=NC(N)=NC2(C)C)cc1										1	1	0	0	136	anil_di_alk_A(478)		TRUE	TRUE			no data	no data	TRUE					FALSE
CHEMBL597444	P11166	SLC2A1	4.92		10.6019/CHEMBL3433997	ChEMBL	CHEMBL3436041	CCOc1ccc(Nc2ccnc3cc(Cl)ccc23)cc1										1	1	0	0	136			TRUE	TRUE			no data	no data	FALSE					FALSE
CHEMBL597855	P11166	SLC2A1	4.92		10.6019/CHEMBL3433997	ChEMBL	CHEMBL3436041	CCOC(=O)c1ccc2nc(-c3ccccc3)cc(O)c2c1										1	1	0	0	136			TRUE	TRUE			no data	no data	FALSE					FALSE
CHEMBL597857	P11166	SLC2A1	4.92		10.6019/CHEMBL3433997	ChEMBL	CHEMBL3436041	Clc1ccc2[nH]c3c(NCCCN4CCOCC4)ncnc3c2c1										1	1	0	0	136			TRUE	TRUE			no data	no data	FALSE					FALSE
CHEMBL598369	P11166	SLC2A1	4.92		10.6019/CHEMBL3433997	ChEMBL	CHEMBL3436041	Cc1cc(Nc2ccc(Cl)cc2)n2nc(C(F)(F)F)nc2n1										1	1	0	0	136			TRUE	TRUE			no data	no data	FALSE					FALSE
CHEMBL598881	P11166	SLC2A1	4.92		10.6019/CHEMBL3433997	ChEMBL	CHEMBL3436041	COc1ccc(OC)c(C2C3=C(CC(C)(C)CC3=O)N(c3ccc(Cl)c(Cl)c3)C3=C2C(=O)CC(C)(C)C3)c1										1	1	0	0	136			TRUE	TRUE			no data	no data	FALSE					FALSE
CHEMBL599100	P11166	SLC2A1	4.92		10.6019/CHEMBL3433997	ChEMBL	CHEMBL3436041	COc1ccc(C(=O)NC(c2ccccc2Cl)c2cc(Cl)c3cccnc3c2O)cc1										1	1	0	0	136	mannich_A(296)		TRUE	TRUE			no data	no data	TRUE					FALSE
CHEMBL599885	P11166	SLC2A1	4.92		10.6019/CHEMBL3433997	ChEMBL	CHEMBL3436041	Cc1cccc(N2C(=O)C3C(C2=O)C2(c4ccccc4)C(=O)C3(c3ccccc3)C(c3ccc4c(c3)OCO4)=C2c2ccc3c(c2)OCO3)c1										1	1	0	0	136			TRUE	TRUE			no data	no data	FALSE					FALSE
CHEMBL599886	P11166	SLC2A1	4.92		10.6019/CHEMBL3433997	ChEMBL	CHEMBL3436041	Cc1cc(=O)oc2c1ccc1oc(C(=O)c3ccccc3)c(C)c12										1	1	0	0	136			TRUE	TRUE			no data	no data	FALSE					FALSE
CHEMBL600030	P11166	SLC2A1	4.92		10.6019/CHEMBL3433997	ChEMBL	CHEMBL3436041	COc1ccc(CN2CCN(Cc3ccccc3)CC2)c(O)c1										1	1	0	0	136	mannich_A(296)		TRUE	TRUE			no data	no data	TRUE					FALSE
CHEMBL600174	P11166	SLC2A1	4.92		10.6019/CHEMBL3433997	ChEMBL	CHEMBL3436041	COc1ccc2c(c1OC)C(=O)N1c3ccccc3N=C(c3ccc(C)cc3)CC21										1	1	0	0	136			TRUE	TRUE			no data	no data	FALSE					FALSE
CHEMBL600305	P11166	SLC2A1	4.92		10.6019/CHEMBL3433997	ChEMBL	CHEMBL3436041	COc1ccc(C(C)=O)cc1N1C(=O)C2C(C1=O)C1(c3ccccc3)C(=O)C2(c2ccccc2)C(c2ccc(C)cc2)=C1c1ccc(C)cc1										1	1	0	0	136			TRUE	TRUE			no data	no data	FALSE					FALSE
CHEMBL600356	P11166	SLC2A1	4.92		10.6019/CHEMBL3433997	ChEMBL	CHEMBL3436041	CCCCCCc1cc(O)c2c3c(c(=O)oc2c1)CCC(C)C3										1	1	0	0	136			TRUE	TRUE			no data	no data	FALSE					FALSE
CHEMBL600439	P11166	SLC2A1	4.92		10.6019/CHEMBL3433997	ChEMBL	CHEMBL3436041	COc1ccccc1N1CCN(C(CNS(=O)(=O)c2ccc(Cl)cc2)c2cccnc2)CC1										1	1	0	0	136			TRUE	TRUE			no data	no data	FALSE					FALSE
CHEMBL600444	P11166	SLC2A1	4.92		10.6019/CHEMBL3433997	ChEMBL	CHEMBL3436041	Oc1ccc(Br)cc1CN1CCN(Cc2ccc(Cl)cc2)CC1										1	1	0	0	136	mannich_A(296)		TRUE	TRUE			no data	no data	TRUE					FALSE
CHEMBL600488	P11166	SLC2A1	4.92		10.6019/CHEMBL3433997	ChEMBL	CHEMBL3436041	CCCc1c(C)nc2ccc(Br)cc2c1O										1	1	0	0	136			TRUE	TRUE			no data	no data	FALSE					FALSE
CHEMBL600549	P11166	SLC2A1	4.92		10.6019/CHEMBL3433997	ChEMBL	CHEMBL3436041	COc1ccc(CCNC(=O)c2cc(S(=O)(=O)N3CC(C)CC(C)C3)ccc2Sc2ccc(F)cc2)cc1OC										1	1	0	0	136			TRUE	TRUE			no data	no data	FALSE					FALSE
CHEMBL600706	P11166	SLC2A1	4.92		10.6019/CHEMBL3433997	ChEMBL	CHEMBL3436041	Cc1ccc(F)cc1NC(=O)c1cc(Cl)ccc1Nc1ccccc1										1	1	0	0	136			TRUE	TRUE			no data	no data	FALSE					FALSE
CHEMBL600904	P11166	SLC2A1	4.92		10.6019/CHEMBL3433997	ChEMBL	CHEMBL3436041	Oc1c2c(nc3cc(-c4ccccc4)nn13)CCCC2										1	1	0	0	136			TRUE	TRUE			no data	no data	FALSE					FALSE
CHEMBL600906	P11166	SLC2A1	4.92		10.6019/CHEMBL3433997	ChEMBL	CHEMBL3436041	CCCc1c(C)nc2ccccc2c1O										1	1	0	0	136			TRUE	TRUE			no data	no data	FALSE					FALSE
CHEMBL601156	P11166	SLC2A1	4.92		10.6019/CHEMBL3433997	ChEMBL	CHEMBL3436041	CC1=C(CC(=O)c2cccc([N+](=O)[O-])c2)C(=O)c2ccccc2C1=O										1	1	0	0	136	quinone_A(370)		TRUE	TRUE			no data	no data	TRUE					FALSE
CHEMBL601158	P11166	SLC2A1	4.92		10.6019/CHEMBL3433997	ChEMBL	CHEMBL3436041	CCCCc1c(C)nc2c(OC)cccc2c1O										1	1	0	0	136			TRUE	TRUE			no data	no data	FALSE					FALSE
CHEMBL601325	P11166	SLC2A1	4.92		10.6019/CHEMBL3433997	ChEMBL	CHEMBL3436041	OC1CCCCC1C1(NC(=S)Nc2ccccc2)CCCCC1										1	1	0	0	136			TRUE	TRUE			no data	no data	FALSE					FALSE
CHEMBL601348	P11166	SLC2A1	4.92		10.6019/CHEMBL3433997	ChEMBL	CHEMBL3436041	CCCCCCOC(=O)C1=C(C)NC(=O)NC1c1ccccc1F										1	1	0	0	136			TRUE	TRUE			no data	no data	FALSE					FALSE
CHEMBL601492	P11166	SLC2A1	4.92		10.6019/CHEMBL3433997	ChEMBL	CHEMBL3436041	COc1ccc(C)c2sc(N(Cc3cccnc3)C(=O)c3ccc(C#N)cc3)nc12										1	1	0	0	136			TRUE	TRUE			no data	no data	FALSE					FALSE
CHEMBL601528	P11166	SLC2A1	4.92		10.6019/CHEMBL3433997	ChEMBL	CHEMBL3436041	Clc1ccc2c(N3CCCC3)ccnc2c1										1	1	0	0	136			TRUE	TRUE			no data	no data	FALSE					FALSE
CHEMBL601566	P11166	SLC2A1	4.92		10.6019/CHEMBL3433997	ChEMBL	CHEMBL3436041	CCCCCCc1cc2cc(-c3nc4ccccc4[nH]3)c(=Nc3ccccc3C)oc2cc1O										1	1	0	0	136			TRUE	TRUE			no data	no data	FALSE					FALSE
CHEMBL601567	P11166	SLC2A1	4.92		10.6019/CHEMBL3433997	ChEMBL	CHEMBL3436041	CCOc1c(Cl)cc(CNC(C)C(O)c2ccccc2)cc1OC										1	1	0	0	136			TRUE	TRUE			no data	no data	FALSE					FALSE
CHEMBL601612	P11166	SLC2A1	4.92		10.6019/CHEMBL3433997	ChEMBL	CHEMBL3436041	CCOC(=O)C1CCN(C(=O)CN2C(=O)c3ccccc3C2c2c[nH]c3ccccc23)CC1										1	1	0	0	136			TRUE	TRUE			no data	no data	FALSE					FALSE
CHEMBL601771	P11166	SLC2A1	4.92		10.6019/CHEMBL3433997	ChEMBL	CHEMBL3436041	Cc1ccc(N2C3c4ccccc4N(S(=O)(=O)c4ccc(C)cc4)C2c2ccccc2N3S(=O)(=O)c2ccc(C)cc2)cc1										1	1	0	0	136			TRUE	TRUE			no data	no data	FALSE					FALSE
CHEMBL601806	P11166	SLC2A1	4.92		10.6019/CHEMBL3433997	ChEMBL	CHEMBL3436041	COc1cc(OC)cc(N2C(=O)N(Cc3ccc(C(C)(C)C)cc3)c3ccccc3S2(=O)=O)c1										1	1	0	0	136			TRUE	TRUE			no data	no data	FALSE					FALSE
CHEMBL601814	P11166	SLC2A1	4.92		10.6019/CHEMBL3433997	ChEMBL	CHEMBL3436041	CCOc1c(Br)cc(C2C(C(=O)OC)=CN(C)C=C2C(=O)OC)cc1OC										1	1	0	0	136			TRUE	TRUE			no data	no data	FALSE					FALSE
CHEMBL601825	P11166	SLC2A1	4.92		10.6019/CHEMBL3433997	ChEMBL	CHEMBL3436041	CCOc1ccc(CCNC(=O)c2cccs2)cc1OCC										1	1	0	0	136			TRUE	TRUE			no data	no data	FALSE					FALSE
CHEMBL601957	P11166	SLC2A1	4.92		10.6019/CHEMBL3433997	ChEMBL	CHEMBL3436041	CCCc1c(CC)c(=N)c2ccccc2n1C										1	1	0	0	136			TRUE	TRUE			no data	no data	FALSE					FALSE
CHEMBL602127	P11166	SLC2A1	4.92		10.6019/CHEMBL3433997	ChEMBL	CHEMBL3436041	CCCN(CCC)CCCNC(=O)c1cc2c(-c3ccc(OC)c(OC)c3)nn(C)c2s1										1	1	0	0	136			TRUE	TRUE			no data	no data	FALSE					FALSE
CHEMBL602179	P11166	SLC2A1	4.92		10.6019/CHEMBL3433997	ChEMBL	CHEMBL3436041	COc1ccc(C(=O)C2CC2c2ccc(Cl)cc2)cc1										1	1	0	0	136			TRUE	TRUE			no data	no data	FALSE					FALSE
CHEMBL602211	P11166	SLC2A1	4.92		10.6019/CHEMBL3433997	ChEMBL	CHEMBL3436041	Cc1cc(N2CCN(C3CCCC3)CC2)n2c(nc3ccccc32)c1C#N										1	1	0	0	136			TRUE	TRUE			no data	no data	FALSE					FALSE
CHEMBL602366	P11166	SLC2A1	4.92		10.6019/CHEMBL3433997	ChEMBL	CHEMBL3436041	O=c1c2c([nH]c3ccccc13)CCCC2										1	1	0	0	136			TRUE	TRUE			no data	no data	FALSE					FALSE
CHEMBL602409	P11166	SLC2A1	4.92		10.6019/CHEMBL3433997	ChEMBL	CHEMBL3436041	CN1c2ccccc2N(C)C1c1ccc2c(c1)OCO2										1	1	0	0	136			TRUE	TRUE			no data	no data	FALSE					FALSE
CHEMBL602552	P11166	SLC2A1	4.92		10.6019/CHEMBL3433997	ChEMBL	CHEMBL3436041	COc1ccc2sc(N(Cc3cccnc3)C(=O)c3ccc(C#N)cc3)nc2c1										1	1	0	0	136			TRUE	TRUE			no data	no data	FALSE					FALSE
CHEMBL602764	P11166	SLC2A1	4.92		10.6019/CHEMBL3433997	ChEMBL	CHEMBL3436041	CCCCOc1ccc(C(=O)Nc2cc(C)on2)cc1										1	1	0	0	136			TRUE	TRUE			no data	no data	FALSE					FALSE
CHEMBL602940	P11166	SLC2A1	4.92		10.6019/CHEMBL3433997	ChEMBL	CHEMBL3436041	O=C(NCC1Cc2cccc(-c3ccncc3)c2O1)c1csc2c1CCCC2										1	1	0	0	136			TRUE	TRUE			no data	no data	FALSE					FALSE
CHEMBL603686	P11166	SLC2A1	4.92		10.6019/CHEMBL3433997	ChEMBL	CHEMBL3436041	COc1ccccc1N1C(=N)SC(=Cc2ccc(OCc3ccccc3F)cc2)C1=O										1	1	0	0	136			TRUE	TRUE			no data	no data	FALSE					FALSE
CHEMBL603943	P11166	SLC2A1	4.92		10.6019/CHEMBL3433997	ChEMBL	CHEMBL3436041	CCc1ccc(Nc2cc(C)nc3nc(C)nn23)cc1										1	1	0	0	136			TRUE	TRUE			no data	no data	FALSE					FALSE
CHEMBL603945	P11166	SLC2A1	4.92		10.6019/CHEMBL3433997	ChEMBL	CHEMBL3436041	CCOC(=O)c1cnc2ccc(OC)cc2c1NCc1ccccc1										1	1	0	0	136			TRUE	TRUE			no data	no data	FALSE					FALSE
CHEMBL604323	P11166	SLC2A1	4.92		10.6019/CHEMBL3433997	ChEMBL	CHEMBL3436041	CCOC(=O)c1cnc2c(C)cc(C)cc2c1Nc1ccc(OC)c(OC)c1										1	1	0	0	136			TRUE	TRUE			no data	no data	FALSE					FALSE
CHEMBL604982	P11166	SLC2A1	4.92		10.6019/CHEMBL3433997	ChEMBL	CHEMBL3436041	CCCn1c(=N)c(C(=O)NC2CCCCC2)cc2c(=O)n3cccc(C)c3nc21										1	1	0	0	136			TRUE	TRUE			no data	no data	FALSE					FALSE
CHEMBL605281	P11166	SLC2A1	4.92		10.6019/CHEMBL3433997	ChEMBL	CHEMBL3436041	COc1ccc(NC(=O)C2c3ccccc3C(=O)N(CC(C)C)C2c2cccs2)cc1										1	1	0	0	136			TRUE	TRUE			no data	no data	FALSE					FALSE
CHEMBL605751	P11166	SLC2A1	4.92		10.6019/CHEMBL3433997	ChEMBL	CHEMBL3436041	c1ccc(Cn2c(N=Nc3c(Nc4ccccc4)ccc4ccccc34)nc3ccccc32)cc1										1	1	0	0	136	azo_A(324)		TRUE	TRUE			no data	no data	TRUE					FALSE
CHEMBL606159	P11166	SLC2A1	4.92		10.6019/CHEMBL3433997	ChEMBL	CHEMBL3436041	CCOC(=O)C1=CN(C)C=C(C(=O)OCC)C1c1cc(Br)c(OCC)c(OC)c1										1	1	0	0	136			TRUE	TRUE			no data	no data	FALSE					FALSE
CHEMBL606252	P11166	SLC2A1	4.92		10.6019/CHEMBL3433997	ChEMBL	CHEMBL3436041	CCN1CCN(c2c(C(=O)c3ccccc3)cnc3cc(OC)c(OC)cc23)CC1										1	1	0	0	136			TRUE	TRUE			no data	no data	FALSE					FALSE
CHEMBL606531	P11166	SLC2A1	4.92		10.6019/CHEMBL3433997	ChEMBL	CHEMBL3436041	Cc1c(C)n(CC(O)CNC2CCCCC2C)c2ccccc12										1	1	0	0	136	indol_3yl_alk(461)		TRUE	TRUE			no data	no data	TRUE					FALSE
CHEMBL607308	P11166	SLC2A1	4.92		10.6019/CHEMBL3433997	ChEMBL	CHEMBL3436041	C=C(C)CCC(C)N1CCC(N2CCC(C(=O)NCCc3ccccc3)CC2)CC1										1	1	0	0	136			TRUE	TRUE			no data	no data	FALSE					FALSE
CHEMBL607688	P11166	SLC2A1	4.92		10.6019/CHEMBL3433997	ChEMBL	CHEMBL3436041	Cc1ccc(S(=O)(=O)c2c(COC(=O)c3cccc(C)c3)c(-c3ccccc3)nn2C)cc1										1	1	0	0	136			TRUE	TRUE			no data	no data	FALSE					FALSE
CHEMBL607975	P11166	SLC2A1	4.92		10.6019/CHEMBL3433997	ChEMBL	CHEMBL3436041	C=CCc1c(C)nc2ccccc2c1O										1	1	0	0	136			TRUE	TRUE			no data	no data	FALSE					FALSE
CHEMBL608855	P11166	SLC2A1	4.92		10.6019/CHEMBL3433997	ChEMBL	CHEMBL3436041	CC(C)(C)c1ccc(C2CC3=Nc4ccccc4N(C(=O)c4ccccc4Cl)C(c4ccc(F)cc4)C3=C(O)C2)cc1										1	1	0	0	136			TRUE	TRUE			no data	no data	FALSE					FALSE
CHEMBL609156	P11166	SLC2A1	4.92		10.6019/CHEMBL3433997	ChEMBL	CHEMBL3436041	CCOC(=O)c1c[nH]c2c(CC)cccc2c1=O										1	1	0	0	136			TRUE	TRUE			no data	no data	FALSE					FALSE
CHEMBL611070	P11166	SLC2A1	4.92		10.6019/CHEMBL3433997	ChEMBL	CHEMBL3436041	CCCCN(CCCC)S(=O)(=O)c1ccc(NC(=O)c2ccco2)cc1										1	1	0	0	136			TRUE	TRUE			no data	no data	FALSE					FALSE
CHEMBL95606	P11166	SLC2A1	4.92		10.6019/CHEMBL3433997	ChEMBL	CHEMBL3436041	Nc1ccn([C@@H]2O[C@H](CO)[C@@H](O)[C@H]2O)c(=O)n1	CYTIDINE									1	1	0	0	136			TRUE	TRUE			no data	no data	FALSE					FALSE
CHEMBL338094	P11166	SLC2A1	4.92		10.6019/CHEMBL3433997	ChEMBL	CHEMBL3436041	O=C1c2ccccc2-c2nnc(-c3ccc(Br)cc3)cc21						1	MAOB	8.09	17034132	1	2	0	0.01	137	keto_phenone_A(11)			TRUE			no data	false	TRUE					FALSE
CHEMBL4168301	P11166	SLC2A1	4.9	28837922	10.1016/j.ejmech.2017.08.029	ChEMBL	CHEMBL4132896	COc1ccc(C(=O)N(Cc2ccncc2)Cc2cccc(OCCc3ccc(C)cc3)c2)cc1										1	1	0	0	137			TRUE	TRUE			no data	no data	FALSE					FALSE
CHEMBL533070	P11166	SLC2A1	4.9		10.6019/CHEMBL3433997	ChEMBL	CHEMBL3436041	COc1ccc2nc(-c3cc(-c4ccc(NC(=O)CN5CCOCC5)cc4)cnc3N)[nH]c2c1										1	1	0	0	137			TRUE	TRUE			no data	no data	FALSE					FALSE
CHEMBL587104	P11166	SLC2A1	4.92		10.6019/CHEMBL3433997	ChEMBL	CHEMBL3436041	COc1cc(-c2nc(-c3ccccc3)c(-c3ccccc3)[nH]2)cc(OC)c1O						1	SMPD3	7.7	30921693	1	2	0	0.01	137	imidazole_A(19)			TRUE			no data	false	TRUE					FALSE
CHEMBL4530881	P11166	SLC2A1	4.89	31276399	10.1021/acs.jmedchem.9b00634	ChEMBL	CHEMBL4335966, CHEMBL4335967, CHEMBL4335968, CHEMBL4335969, CHEMBL4335970, CHEMBL4335971, CHEMBL4335972	CC[C@H](C)[C@H](NC(=O)[C@H](Cc1ccccc1)NC(=O)[C@H](CCCNC(=N)N)NC(=O)[C@H](C)NC(=O)[C@@H](NC(=O)[C@H](CO)NC(=O)[C@H](CCCNC(=N)N)NC(=O)[C@H](CCSC)NC(=O)[C@H](C)NC(=O)[C@H](CCCNC(=N)N)NC(=O)[C@H](Cc1ccccc1)NC(=O)[C@H](Cc1c[nH]c2ccccc12)NC(=O)CNC(=O)[C@@H](N)CCCNC(=N)N)[C@@H](C)CC)C(=O)N[C@@H](C)C(=O)N[C@@H](CCCNC(=N)N)C(=O)N[C@@H](CCC(=O)O)C(=O)N[C@@H](CCCNC(=N)N)C(=O)N[C@@H](CC(C)C)C(=O)N[C@@H](CCCN…										1	1	0	0	138			TRUE	TRUE			no data	no data	FALSE					FALSE
CHEMBL529098	P11166	SLC2A1	4.89		10.6019/CHEMBL3433997	ChEMBL	CHEMBL3436041	Nc1c(Cl)cc(C(O)CNCCCCCOCCCc2ccc(O)c3ncccc23)cc1Cl										1	1	0	0	138			TRUE	TRUE			no data	no data	FALSE					FALSE
CHEMBL547193	P11166	SLC2A1	4.92		10.6019/CHEMBL3433997	ChEMBL	CHEMBL3436041	FC(F)(F)c1cccc(Nc2nc(-c3ccccc3)nc3ncccc23)c1						1	ABCG2	7.32	29547272	1	2	0	0.03	138				TRUE			no data	false	FALSE					FALSE
CHEMBL125044	P11166	SLC2A1	4.92		10.6019/CHEMBL3433997	ChEMBL	CHEMBL3436041	COc1ccc(-c2cc3c(nn2)-c2ccccc2C3=O)cc1						1	MAOB	7.13	17034132	1	2	0	0.04	139	keto_phenone_A(11)			TRUE			no data	false	TRUE					FALSE
CHEMBL527546	P11166	SLC2A1	4.88		10.6019/CHEMBL3433997	ChEMBL	CHEMBL3436041	FC(F)(F)COc1ccc2ccccc2c1CCNCCCCNCCc1c(OCC(F)(F)F)ccc2ccccc12										1	1	0	0	139			TRUE	TRUE			no data	no data	FALSE					FALSE
CHEMBL1237267	P11166	SLC2A1	4.87		10.6019/CHEMBL3433997	ChEMBL	CHEMBL3436041	O=C(Nc1ccc(N2CCN(C(=O)/C=C/c3ccccc3)CC2)c(Cl)c1)c1ccc([N+](=O)[O-])o1										1	1	0	0	140	anil_di_alk_A(478)		TRUE	TRUE			no data	no data	TRUE					FALSE
CHEMBL319952	P11166	SLC2A1	4.92		10.6019/CHEMBL3433997	ChEMBL	CHEMBL3436041	O=C(CCc1ccccc1)c1ccccc1OCC(O)CN1CCCCC1						1	ABCB1	6.22	17352460, 22452412	1	2	0	0.19	140				TRUE			no data	false	FALSE					FALSE
CHEMBL427342	P11166	SLC2A1	4.92		10.6019/CHEMBL3433997	ChEMBL	CHEMBL3436041	O=C(Nc1cccc(C2=NCCN2)c1)Nc1cccc(C2=NCCN2)c1	IMIDOCARB					1	ACHE	6.23	20053484	1	2	0	0.19	140				TRUE			no data	false	FALSE					FALSE
CHEMBL528063	P11166	SLC2A1	4.87		10.6019/CHEMBL3433997	ChEMBL	CHEMBL3436041	COc1cc2c(cc1C(F)(F)F)N(C(=O)Nc1cccc(-c3ccc(CN(C)C)cc3)c1)CC2										1	1	0	0	140			TRUE	TRUE			no data	no data	FALSE					FALSE
CHEMBL528217	P11166	SLC2A1	4.87		10.6019/CHEMBL3433997	ChEMBL	CHEMBL3436041	c1ccc(-c2cc(NCCCCCCCCNc3cc(-c4ccccc4)nc4ccccc34)c3ccccc3n2)cc1										1	1	0	0	140			TRUE	TRUE			no data	no data	FALSE					FALSE
CHEMBL530194	P11166	SLC2A1	4.87		10.6019/CHEMBL3433997	ChEMBL	CHEMBL3436041	COc1ccc2nccc([C@@H](O)CN3CCC(NCc4cc5cc(Cl)ccc5[nH]4)CC3)c2c1										1	1	0	0	140			TRUE	TRUE			no data	no data	FALSE					FALSE
CHEMBL533189	P11166	SLC2A1	4.87		10.6019/CHEMBL3433997	ChEMBL	CHEMBL3436041	COc1ccc(CCNCCCCNCCc2ccc(OC)c3ccccc23)c2ccccc12										1	1	0	0	140			TRUE	TRUE			no data	no data	FALSE					FALSE
CHEMBL534279	P11166	SLC2A1	4.87		10.6019/CHEMBL3433997	ChEMBL	CHEMBL3436041	O=C(/C=C/c1ccc(Cl)c(Cl)c1)NC1CCC(N2CCC(c3c[nH]c4ccccc34)CC2)CC1										1	1	0	0	140			TRUE	TRUE			no data	no data	FALSE					FALSE
CHEMBL534797	P11166	SLC2A1	4.87		10.6019/CHEMBL3433997	ChEMBL	CHEMBL3436041	O=C(Nc1ccc(N2CCNCC2)cc1)c1ccn2ncc(-c3cccc(Cl)c3)c2n1										1	1	0	0	140	anil_di_alk_A(478)		TRUE	TRUE			no data	no data	TRUE					FALSE
CHEMBL536640	P11166	SLC2A1	4.87		10.6019/CHEMBL3433997	ChEMBL	CHEMBL3436041	CCOc1ccccc1CNc1nccc(NCc2ccc(Cl)cc2Cl)n1										1	1	0	0	140			TRUE	TRUE			no data	no data	FALSE					FALSE
CHEMBL547110	P11166	SLC2A1	4.87		10.6019/CHEMBL3433997	ChEMBL	CHEMBL3436041	COc1ccc2nccc([C@@H](O)CN3CCC(NCc4cc5c(F)ccc(F)c5[nH]4)CC3)c2c1										1	1	0	0	140			TRUE	TRUE			no data	no data	FALSE					FALSE
CHEMBL581543	P11166	SLC2A1	4.87		10.6019/CHEMBL3433997	ChEMBL	CHEMBL3436041	CN1CCCC(CN2CCN(Cc3ccc(-c4ccc(-c5nc6ccccc6[nH]5)s4)cc3)CC2)C1										1	1	0	0	140			TRUE	TRUE			no data	no data	FALSE					FALSE
CHEMBL587927	P11166	SLC2A1	4.87		10.6019/CHEMBL3433997	ChEMBL	CHEMBL3436041	Cc1ccc(NC(=O)c2cnc(N3CCN(c4ccncc4)CC3)c(Cl)c2)cc1										1	1	0	0	140			TRUE	TRUE			no data	no data	FALSE					FALSE
CHEMBL588427	P11166	SLC2A1	4.87		10.6019/CHEMBL3433997	ChEMBL	CHEMBL3436041	COc1ccc2nccc([C@@H](O)CN3CCC(NCc4cc5cccc(O)c5c(=O)[nH]4)CC3)c2c1										1	1	0	0	140			TRUE	TRUE			no data	no data	FALSE					FALSE
CHEMBL588967	P11166	SLC2A1	4.87		10.6019/CHEMBL3433997	ChEMBL	CHEMBL3436041	CCCCNc1nc(NCCCC)c2c(C)c(Cc3ccccc3)c(NCCCC)nc2n1										1	1	0	0	140			TRUE	TRUE			no data	no data	FALSE					FALSE
CHEMBL10835	P11166	SLC2A1	4.92		10.6019/CHEMBL3433997	ChEMBL	CHEMBL3436041	O=C(Nc1ccc(Cl)c(Cl)c1)Nc1ccc(Cl)c(Cl)c1						2	EPHX2, EPHX1	7.55, 6.59	22522007	1	3	0	0.33	141				TRUE			no data	false	FALSE					FALSE
CHEMBL579951	P11166	SLC2A1	4.85		10.6019/CHEMBL3433997	ChEMBL	CHEMBL3436041	Cc1cc(-c2ccc(CN3Cc4ccccc4C3)cc2)ccc1S(=O)(=O)NCCN1CCCC1										1	1	0	0	141			TRUE	TRUE			no data	no data	FALSE					FALSE
CHEMBL261693	P11166	SLC2A1	4.92		10.6019/CHEMBL3433997	ChEMBL	CHEMBL3436041	Cc1ccc(-c2cc3c(nn2)-c2ccccc2C3=O)cc1						1	HPGDS	5.42	18341273	1	2	0	0.55	142	keto_phenone_A(11)			TRUE			no data	false	TRUE					FALSE
CHEMBL531971	P11166	SLC2A1	4.84		10.6019/CHEMBL3433997	ChEMBL	CHEMBL3436041	COc1ccc2ncc(F)c(NC(=O)C3CCC(NCc4cc5cc(F)cc(F)c5[nH]4)CC3)c2n1										1	1	0	0	142			TRUE	TRUE			no data	no data	FALSE					FALSE
CHEMBL206540	P11166	SLC2A1	4.92		10.6019/CHEMBL3433997	ChEMBL	CHEMBL3436041	CCOC(=O)c1cnc2ccc(CC)cc2c1O						3	GABRA1, GABRB2, GABRG2	8.23, 8.23, 8.23	18541432	1	4	0	1.1	143				TRUE			no data	false	FALSE					FALSE
CHEMBL4786111	P11166	SLC2A1	4.83	32634629	10.1016/j.ejmech.2020.112603	ChEMBL	CHEMBL4771740	O=C(CN1C(=O)S/C(=C/c2ccco2)C1=O)Nc1ccc(Cl)c(Cl)c1										1	1	0	0	143			TRUE	TRUE			no data	no data	FALSE					FALSE
CHEMBL4160398	P11166	SLC2A1	4.82	28837922	10.1016/j.ejmech.2017.08.029	ChEMBL	CHEMBL4132896	COc1ccc(C(=O)N(Cc2ccncc2)Cc2cccc(OCCc3cccc(C(F)(F)F)c3)c2)cc1										1	1	0	0	144			TRUE	TRUE			no data	no data	FALSE					FALSE
CHEMBL4175807	P11166	SLC2A1	4.81	28837922	10.1016/j.ejmech.2017.08.029	ChEMBL	CHEMBL4132896	O=C(c1ccc(Cl)cc1)N(Cc1ccncc1)Cc1cccc(OCCc2ccc(F)cc2)c1										1	1	0	0	145			TRUE	TRUE			no data	no data	FALSE					FALSE
CHEMBL479837	P11166	SLC2A1	4.81	24200808	10.1016/j.bmcl.2013.09.037	ChEMBL	CHEMBL3095124	COc1ccc(-c2ccc(/C(C)=N/O)c(O)c2Cl)cc1F										1	1	0	0	145			TRUE	TRUE			no data	no data	FALSE					FALSE
CHEMBL4167214	P11166	SLC2A1	4.8	28837922	10.1016/j.ejmech.2017.08.029	ChEMBL	CHEMBL4132896	COc1ccc(C(=O)N(Cc2ccncc2)Cc2cccc(OCC3CCCCC3)c2)cc1										1	1	0	0	146			TRUE	TRUE			no data	no data	FALSE					FALSE
CHEMBL586135	P11166	SLC2A1	4.8		10.6019/CHEMBL3433997	ChEMBL	CHEMBL3436041	Cc1ccc(Nc2cc(C)nn2-c2nc(C)cc(O)n2)cc1										1	1	0	0	146			TRUE	TRUE			no data	no data	FALSE					FALSE
CHEMBL527419	P11166	SLC2A1	4.79		10.6019/CHEMBL3433997	ChEMBL	CHEMBL3436041	COc1cc(Nc2ccc3cc(S(=O)(=O)N4CCCCC4C)ccc3n2)cc(OC)c1OC										1	1	0	0	147			TRUE	TRUE			no data	no data	FALSE					FALSE
CHEMBL532958	P11166	SLC2A1	4.79		10.6019/CHEMBL3433997	ChEMBL	CHEMBL3436041	Nc1nccc(-c2ccc3c(/C=C/c4ccccc4)cnc(N)c3c2)n1										1	1	0	0	147			TRUE	TRUE			no data	no data	FALSE					FALSE
CHEMBL111514	P11166	SLC2A1	4.77	1956039	10.1021/jm00115a009	ChEMBL	CHEMBL684233	C=C[C@@]1(C)CC(=O)[C@]2(O)[C@@]3(C)[C@@H](O)CCC(C)(C)[C@@H]3[C@H](OC(=O)NCCNC(=O)CBr)[C@H](OC(C)=O)[C@@]2(C)O1										1	1	0	0	148			TRUE	TRUE			no data	no data	FALSE					FALSE
CHEMBL4163324	P11166	SLC2A1	4.77	28837922	10.1016/j.ejmech.2017.08.029	ChEMBL	CHEMBL4132896	COc1ccc(C(=O)N(Cc2ccncc2)Cc2cccc(OCc3ccc(C(F)(F)F)cc3)c2)cc1										1	1	0	0	148			TRUE	TRUE			no data	no data	FALSE					FALSE
CHEMBL4168611	P11166	SLC2A1	4.77	28837922	10.1016/j.ejmech.2017.08.029	ChEMBL	CHEMBL4132896	COc1ccc(C(=O)N(Cc2ccncc2)Cc2cccc(OCC(=O)c3ccc(Cl)cc3)c2)cc1										1	1	0	0	148			TRUE	TRUE			no data	no data	FALSE					FALSE
CHEMBL582126	P11166	SLC2A1	4.74		10.6019/CHEMBL3433997	ChEMBL	CHEMBL3436041	CCCCN1CCN(CCCCNc2c3ccccc3nc3ccccc23)CC1										1	1	0	0	149	amino_acridine_A(46)		TRUE	TRUE			no data	no data	TRUE					FALSE
CHEMBL588386	P11166	SLC2A1	4.74		10.6019/CHEMBL3433997	ChEMBL	CHEMBL3436041	COc1ccccc1-c1cccc(CNC2CCN(CC3Cn4c(=O)ccc5ccc(F)c3c54)CC2)c1										1	1	0	0	149			TRUE	TRUE			no data	no data	FALSE					FALSE
CHEMBL1237253	P11166	SLC2A1	4.7		10.6019/CHEMBL3433997	ChEMBL	CHEMBL3436041	Cc1ccc2nc(C)cc(N/N=C/c3ccc([N+](=O)[O-])cc3)c2c1										1	1	0	0	150			TRUE	TRUE			no data	no data	FALSE					FALSE
CHEMBL4175412	P11166	SLC2A1	4.69	28837922	10.1016/j.ejmech.2017.08.029	ChEMBL	CHEMBL4132896	COc1ccc(C(=O)N(Cc2ccncc2)Cc2cccc(OCc3cccc([N+](=O)[O-])c3)c2)cc1										1	1	0	0	151			TRUE	TRUE			no data	no data	FALSE					FALSE
CHEMBL4175496	P11166	SLC2A1	4.68	28837922	10.1016/j.ejmech.2017.08.029	ChEMBL	CHEMBL4132896	COc1ccc(C(=O)N(Cc2ccncc2)Cc2cccc(OCCc3ccccc3)c2)cc1										1	1	0	0	152			TRUE	TRUE			no data	no data	FALSE					FALSE
CHEMBL4167544	P11166	SLC2A1	4.67	28837922	10.1016/j.ejmech.2017.08.029	ChEMBL	CHEMBL4132896	COc1ccc(C(=O)N(Cc2ccncc2)Cc2cccc(OCC(=O)c3cccc(Br)c3)c2)cc1										1	1	0	0	153			TRUE	TRUE			no data	no data	FALSE					FALSE
121237861	P11166	SLC2A1	4.65	27128978		PubChem	1801790	O=C1NN=C(O)C2N=CN=C12										1	1	0	0	154			TRUE	TRUE			no data	no data	FALSE					FALSE
101614383	P11166	SLC2A1	4.64	27128978		PubChem	1801790	O=C(CCc1ccc(O)cc1)c1c(O)cc(O)cc1O[C@H]1O[C@@H](CO)[C@H](O)[C@@H](O)[C@@H]1O										1	1	0	0	155			TRUE	TRUE			no data	no data	FALSE					FALSE
CHEMBL192858	P11166	SLC2A1	4.64		10.6019/CHEMBL3433997	ChEMBL	CHEMBL3436041	CCC1CN2CCc3cc(OC)c(OC)cc3C2CC1CC1NCCc2cc(OC)c(OC)cc21										1	1	0	0	155			TRUE	TRUE			no data	no data	FALSE					FALSE
CHEMBL352960	P11166	SLC2A1	4.64		10.6019/CHEMBL3433997	ChEMBL	CHEMBL3436041	CCc1cc2c3c(N)nc(N)nc3ccc2n1C(CC)CC						1	DHFR	9.7	8632413	1	2	0	0	155				TRUE			no data	false	FALSE					FALSE
CHEMBL528458	P11166	SLC2A1	4.64		10.6019/CHEMBL3433997	ChEMBL	CHEMBL3436041	Fc1cc(Cl)ccc1Nc1ccnc2cc(-c3ccc(CN4CCOCC4)o3)ccc12										1	1	0	0	155			TRUE	TRUE			no data	no data	FALSE					FALSE
CHEMBL528918	P11166	SLC2A1	4.64		10.6019/CHEMBL3433997	ChEMBL	CHEMBL3436041	O=C(CNC1CCCCC1)c1ccc(O)c(O)c1										1	1	0	0	155	catechol_A(92)		TRUE	TRUE			no data	no data	TRUE					FALSE
CHEMBL529424	P11166	SLC2A1	4.64		10.6019/CHEMBL3433997	ChEMBL	CHEMBL3436041	COc1ccccc1-n1c(SCC(=O)c2ccc3c(c2)CC(=O)N3C)nnc1-c1cccs1										1	1	0	0	155			TRUE	TRUE			no data	no data	FALSE					FALSE
CHEMBL533323	P11166	SLC2A1	4.64		10.6019/CHEMBL3433997	ChEMBL	CHEMBL3436041	c1ccc2c(CNCCCCCCNCc3c(OCC4CC4)ccc4ccccc34)c(OCC3CC3)ccc2c1										1	1	0	0	155			TRUE	TRUE			no data	no data	FALSE					FALSE
CHEMBL533389	P11166	SLC2A1	4.64		10.6019/CHEMBL3433997	ChEMBL	CHEMBL3436041	CCN(CC)CCOc1ccc(C(O)(C#CC(O)(c2ccc(OCCN(CC)CC)cc2)c2ccc([N+](=O)[O-])cc2)c2ccc([N+](=O)[O-])cc2)cc1										1	1	0	0	155			TRUE	TRUE			no data	no data	FALSE					FALSE
CHEMBL546753	P11166	SLC2A1	4.64		10.6019/CHEMBL3433997	ChEMBL	CHEMBL3436041	CCCOc1c(CCNCCCCNCCc2ccc3ccccc3c2OCCC)ccc2ccccc12										1	1	0	0	155			TRUE	TRUE			no data	no data	FALSE					FALSE
CHEMBL548482	P11166	SLC2A1	4.64		10.6019/CHEMBL3433997	ChEMBL	CHEMBL3436041	O=c1cnc2ccc(F)cc2n1CCN1CCC(NCc2cc(-c3ccccc3)cs2)CC1										1	1	0	0	155			TRUE	TRUE			no data	no data	FALSE					FALSE
CHEMBL580294	P11166	SLC2A1	4.64		10.6019/CHEMBL3433997	ChEMBL	CHEMBL3436041	CCCOc1ccc(CCNCCCCNCCc2ccc(OCCC)c3ccccc23)c2ccccc12										1	1	0	0	155			TRUE	TRUE			no data	no data	FALSE					FALSE
CHEMBL581405	P11166	SLC2A1	4.64		10.6019/CHEMBL3433997	ChEMBL	CHEMBL3436041	CN1CCN(CCNc2c3ccccc3nc3c2ccc2ccccc23)CC1										1	1	0	0	155	amino_acridine_A(46)		TRUE	TRUE			no data	no data	TRUE					FALSE
CHEMBL586821	P11166	SLC2A1	4.64		10.6019/CHEMBL3433997	ChEMBL	CHEMBL3436041	CCCCCCn1ccc2c3c(N)nc(N)nc3ccc21										1	1	0	0	155			TRUE	TRUE			no data	no data	FALSE					FALSE
CHEMBL587420	P11166	SLC2A1	4.64		10.6019/CHEMBL3433997	ChEMBL	CHEMBL3436041	O=C(NC1CCN(CCN2CCC(c3c[nH]c4ccccc34)CC2)CC1)c1ccc(-c2ccc(C(F)(F)F)cc2)cc1										1	1	0	0	155			TRUE	TRUE			no data	no data	FALSE					FALSE
CHEMBL588724	P11166	SLC2A1	4.64		10.6019/CHEMBL3433997	ChEMBL	CHEMBL3436041	CC(C)Oc1ccc2ccccc2c1CNCCCCCCNCc1c(OC(C)C)ccc2ccccc12										1	1	0	0	155			TRUE	TRUE			no data	no data	FALSE					FALSE
CHEMBL353161	P11166	SLC2A1	4.63		10.6019/CHEMBL3433997	ChEMBL	CHEMBL3436041	CC(C)c1cc2c(ccc3nc(N)nc(N)c32)[nH]1						1	DHFR	8.0	8632413	1	2	0	0	156				TRUE			no data	false	FALSE					FALSE
CHEMBL480612	P11166	SLC2A1	4.63	24200808	10.1016/j.bmcl.2013.09.037	ChEMBL	CHEMBL3095124	COc1ccc(-c2ccc(O)c(/C=N/O)c2)cc1										1	1	0	0	156			TRUE	TRUE			no data	no data	FALSE					FALSE
CHEMBL547869	P11166	SLC2A1	4.63		10.6019/CHEMBL3433997	ChEMBL	CHEMBL3436041	C=Cc1cc(OC)c2c(c1)c(=O)oc1c2cc(OC)c2c(O)ccc([C@H]3O[C@H]([C@H](C)O)[C@H](O)[C@H]3O)c21										1	1	0	0	156			TRUE	TRUE			no data	no data	FALSE					FALSE
CHEMBL4164865	P11166	SLC2A1	4.59	28837922	10.1016/j.ejmech.2017.08.029	ChEMBL	CHEMBL4132896	COc1ccc(C(=O)N(Cc2ccncc2)Cc2cccc(OCC3CCOCC3)c2)cc1										1	1	0	0	157			TRUE	TRUE			no data	no data	FALSE					FALSE
3420363	P11166	SLC2A1	4.57	27128978		PubChem	1801790	NNc1nc(NCc2ccco2)c2ncnc-2[nH]1										1	1	0	0	158			TRUE	TRUE			no data	no data	FALSE					FALSE
CHEMBL4174037	P11166	SLC2A1	4.54	28837922	10.1016/j.ejmech.2017.08.029	ChEMBL	CHEMBL4132896	COc1ccc(C(=O)N(Cc2ccncc2)Cc2cccc(OCc3ccc(F)cc3)c2)cc1										1	1	0	0	159			TRUE	TRUE			no data	no data	FALSE					FALSE
CHEMBL91909	P11166	SLC2A1	4.55	1956039	10.1021/jm00115a009	ChEMBL	CHEMBL684234	C=C[C@@]1(C)CC(=O)[C@]2(O)[C@@]3(C)[C@@H](O)CCC(C)(C)[C@@H]3[C@H](O)[C@H](OC(=O)NCCN)[C@@]2(C)O1						1	ADCY1	6.49	8709105	1	2	0	0.06	159				TRUE			no data	false	FALSE					FALSE
CHEMBL2005278	P11166	SLC2A1	4.52	27128978		PubChem	1801790	c1ccc(CNc2ncnc3nn[nH]c23)cc1										1	1	0	0	160			TRUE	TRUE			no data	no data	FALSE					FALSE
121237859	P11166	SLC2A1	4.42	27128978		PubChem	1801790	CC[C@@H]1O[C@H](c2cc(O)cc(/C=C/c3ccc(O)c(O)c3)c2)[C@@H](O)[C@H](O)[C@H]1O										1	1	0	0	161	catechol_A(92)		TRUE	TRUE			no data	no data	TRUE					FALSE
78175620	P11166	SLC2A1	4.23	27128978		PubChem	1801790	OC1=NC2C(N=CN2c2ccccc2)C(O)=N1										1	1	0	0	162			TRUE	TRUE			no data	no data	FALSE					FALSE
CHEMBL4095994	P11166	SLC2A1	4.19	28042452	10.1039/C6MD00287K	ChEMBL	CHEMBL3992755	O=C(CCCc1ccc(N(CCCl)CCCl)cc1)OC[C@H]1OC(O)[C@H](O)[C@@H](O)[C@@H]1O										1	1	0	0	163	anil_di_alk_E(186)		TRUE	TRUE			no data	no data	TRUE					FALSE
CHEMBL4776246	P11166	SLC2A1	4.14	32634629	10.1016/j.ejmech.2020.112603	ChEMBL	CHEMBL4771740	Cc1cccc2sc(NC(=O)CN3C(=O)S/C(=C/c4ccco4)C3=O)nc12										1	1	0	0	164			TRUE	TRUE			no data	no data	FALSE					FALSE
CHEMBL204300	P11166	SLC2A1	4.01	17587575	10.1016/j.bmcl.2007.06.021	ChEMBL	CHEMBL924048	C=CCCCCCCCCCO[C@H]1[C@H](O)[C@@H](CO)OC(O)[C@@H]1O										1	1	0	0	165			TRUE	TRUE			no data	no data	FALSE					FALSE
CHEMBL1324254	P11166	SLC2A1	4			ChEMBL	CHEMBL4257289	Cc1ccc2nc(-c3ccccc3)c(CN3CCSCC3)n2c1										1	1	0	0	166			TRUE	TRUE			no data	no data	FALSE					FALSE
CHEMBL1480543	P11166	SLC2A1	4			ChEMBL	CHEMBL4257289	Clc1ccc(-c2nc3ccc(Cl)cn3c2CN2CCCCC2)cc1										1	1	0	0	166			TRUE	TRUE			no data	no data	FALSE					FALSE
CHEMBL1507648	P11166	SLC2A1	4			ChEMBL	CHEMBL4257289	Cc1ccc2nc(-c3ccccc3)c(CN3CCN(c4ccccc4F)CC3)n2c1										1	1	0	0	166			TRUE	TRUE			no data	no data	FALSE					FALSE
CHEMBL322952	P11166	SLC2A1	4	1956039	10.1021/jm00115a009	ChEMBL	CHEMBL684234	C=C[C@@]1(C)CC(=O)[C@]2(O)[C@@]3(C)[C@@H](O)CCC(C)(C)[C@@H]3[C@H](OC(=O)NCCCCCCNC(=O)CCc3ccc(O)cc3)[C@H](O)[C@@]2(C)O1										1	1	0	0	166			TRUE	TRUE			no data	no data	FALSE					FALSE
CHEMBL324463	P11166	SLC2A1	4	1956039	10.1021/jm00115a009	ChEMBL	CHEMBL684234	C=C[C@@]1(C)CC(=O)[C@]2(O)[C@@]3(C)[C@@H](O)CCC(C)(C)[C@@H]3[C@H](OC(=O)NCCNC(=O)CCc3ccc(O)cc3)[C@H](O)[C@@]2(C)O1										1	1	0	0	166			TRUE	TRUE			no data	no data	FALSE					FALSE
CHEMBL326703	P11166	SLC2A1	4	1956039	10.1021/jm00115a009	ChEMBL	CHEMBL684234	C=C[C@@]1(C)CC(=O)[C@]2(O)[C@@]3(C)[C@@H](O)CCC(C)(C)[C@@H]3[C@H](OC(=O)NCCCCNC(=O)CCc3ccc(O)cc3)[C@H](O)[C@@]2(C)O1										1	1	0	0	166			TRUE	TRUE			no data	no data	FALSE					FALSE
CHEMBL4277214	P11166	SLC2A1	4			ChEMBL	CHEMBL4257289	CC(C)CC(=O)N1CCN(Cc2c(-c3cccc([N+](=O)[O-])c3)nc3ccc(-c4ccccc4)cn23)CC1										1	1	0	0	166			TRUE	TRUE			no data	no data	FALSE					FALSE
CHEMBL4277963	P11166	SLC2A1	4			ChEMBL	CHEMBL4257289	O=C(c1c(-c2ccc(Cl)cc2)nc2ccc(-c3ccccc3)cn12)N1CCNCC1										1	1	0	0	166			TRUE	TRUE			no data	no data	FALSE					FALSE
CHEMBL4278406	P11166	SLC2A1	4			ChEMBL	CHEMBL4257289	N#Cc1cccc(-c2nc3ccc(-c4ccccc4)cn3c2CN2CCOCC2)c1										1	1	0	0	166			TRUE	TRUE			no data	no data	FALSE					FALSE
CHEMBL4278673	P11166	SLC2A1	4			ChEMBL	CHEMBL4257289	O=C(O)C1CCN(Cc2c(-c3ccc(Cl)cc3)nc3ccc(-c4ccccc4)cn23)CC1										1	1	0	0	166			TRUE	TRUE			no data	no data	FALSE					FALSE
CHEMBL4278907	P11166	SLC2A1	4			ChEMBL	CHEMBL4257289	c1ccc(-c2ccc3nc(-c4ccncc4)c(CN4CCOCC4)n3c2)cc1										1	1	0	0	166			TRUE	TRUE			no data	no data	FALSE					FALSE
CHEMBL4279552	P11166	SLC2A1	4			ChEMBL	CHEMBL4257289	FC(F)(F)Oc1ccccc1-c1ccc2nc(-c3ccc(Cl)cc3)c(CN3CCOCC3)n2c1										1	1	0	0	166			TRUE	TRUE			no data	no data	FALSE					FALSE
CHEMBL4279818	P11166	SLC2A1	4			ChEMBL	CHEMBL4257289	CN(C)Cc1c(-c2ccc(Cl)cc2)nc2ccc(-c3ccccc3)cn12										1	1	0	0	166			TRUE	TRUE			no data	no data	FALSE					FALSE
CHEMBL4279963	P11166	SLC2A1	4			ChEMBL	CHEMBL4257289	COCc1c(-c2ccc(Cl)cc2)nc2ccc(-c3ccccc3)cn12										1	1	0	0	166			TRUE	TRUE			no data	no data	FALSE					FALSE
CHEMBL4280138	P11166	SLC2A1	4			ChEMBL	CHEMBL4257289	N#Cc1ccc2nc(-c3ccc(Cl)cc3)c(CN3CCOCC3)n2c1										1	1	0	0	166			TRUE	TRUE			no data	no data	FALSE					FALSE
CHEMBL4280738	P11166	SLC2A1	4			ChEMBL	CHEMBL4257289	Clc1ccc(-c2nc3ccc(-c4ccccc4)cn3c2CN2CCNCC2)cc1										1	1	0	0	166			TRUE	TRUE			no data	no data	FALSE					FALSE
CHEMBL4280977	P11166	SLC2A1	4			ChEMBL	CHEMBL4257289	OCc1nc2ccc(-c3ccccc3)cn2c1CN1CCOCC1										1	1	0	0	166			TRUE	TRUE			no data	no data	FALSE					FALSE
CHEMBL4280984	P11166	SLC2A1	4			ChEMBL	CHEMBL4257289	CCNC(=O)c1cccc2nc(-c3ccc(Cl)cc3)c(CN3CCOCC3)n12										1	1	0	0	166			TRUE	TRUE			no data	no data	FALSE					FALSE
CHEMBL4281061	P11166	SLC2A1	4			ChEMBL	CHEMBL4257289	COc1cccc(-c2nc3ccccn3c2CN2CCN(C(=O)C3CCC3)CC2)c1										1	1	0	0	166			TRUE	TRUE			no data	no data	FALSE					FALSE
CHEMBL4281182	P11166	SLC2A1	4			ChEMBL	CHEMBL4257289	COCCNC(=O)CCc1c(-c2ccc([N+](=O)[O-])cc2)nc2ccc(-c3ccccc3)cn12										1	1	0	0	166			TRUE	TRUE			no data	no data	FALSE					FALSE
CHEMBL4281475	P11166	SLC2A1	4			ChEMBL	CHEMBL4257289	Clc1ccc(-c2nc3ncc(-c4ccccc4)cn3c2CN2CCOCC2)cc1										1	1	0	0	166			TRUE	TRUE			no data	no data	FALSE					FALSE
CHEMBL4281884	P11166	SLC2A1	4			ChEMBL	CHEMBL4257289	Clc1ccc(-c2nc3ccc(C4=CCCC4)cn3c2CN2CCOCC2)cc1										1	1	0	0	166			TRUE	TRUE			no data	no data	FALSE					FALSE
CHEMBL4282115	P11166	SLC2A1	4			ChEMBL	CHEMBL4257289	Cc1cn2c(CN3CCOCC3)c(-c3ccc(Cl)cc3)nc2cn1										1	1	0	0	166			TRUE	TRUE			no data	no data	FALSE					FALSE
CHEMBL4282384	P11166	SLC2A1	4			ChEMBL	CHEMBL4257289	Clc1ccc(-c2nc3ccc(-c4ccccc4)nn3c2CN2CCOCC2)cc1										1	1	0	0	166			TRUE	TRUE			no data	no data	FALSE					FALSE
CHEMBL4282894	P11166	SLC2A1	4			ChEMBL	CHEMBL4257289	NC(=O)c1ccc(-c2ccc3nc(-c4ccc(Cl)cc4)c(CN4CCOCC4)n3c2)cc1										1	1	0	0	166			TRUE	TRUE			no data	no data	FALSE					FALSE
CHEMBL4283125	P11166	SLC2A1	4			ChEMBL	CHEMBL4257289	COc1ccc(-c2ccc3nc(-c4ccc(Cl)cc4)c(CN4CCOCC4)n3c2)cc1										1	1	0	0	166			TRUE	TRUE			no data	no data	FALSE					FALSE
CHEMBL4283210	P11166	SLC2A1	4			ChEMBL	CHEMBL4257289	CCOC(=O)c1ccc2nc(-c3ccc(Cl)cc3)c(CN3CCOCC3)n2c1										1	1	0	0	166			TRUE	TRUE			no data	no data	FALSE					FALSE
CHEMBL4283457	P11166	SLC2A1	4			ChEMBL	CHEMBL4257289	CN(C)C(=O)CNCc1c(-c2ccc(Cl)cc2)nc2ccc(-c3ccccc3)cn12										1	1	0	0	166			TRUE	TRUE			no data	no data	FALSE					FALSE
CHEMBL4283614	P11166	SLC2A1	4			ChEMBL	CHEMBL4257289	COc1cccc(-c2nc3ccc(-c4ccccc4)cn3c2CN2CCN(C(=O)COc3ccc(Cl)cc3)CC2)c1										1	1	0	0	166			TRUE	TRUE			no data	no data	FALSE					FALSE
CHEMBL4283657	P11166	SLC2A1	4			ChEMBL	CHEMBL4257289	CN(CC(=O)N(C)C)Cc1c(-c2ccc(Cl)cc2)nc2ccc(-c3ccccc3)cn12										1	1	0	0	166			TRUE	TRUE			no data	no data	FALSE					FALSE
CHEMBL4283820	P11166	SLC2A1	4			ChEMBL	CHEMBL4257289	NC1CCN(Cc2c(-c3ccc(Cl)cc3)nc3ccc(-c4ccccc4)cn23)CC1										1	1	0	0	166			TRUE	TRUE			no data	no data	FALSE					FALSE
CHEMBL4283953	P11166	SLC2A1	4			ChEMBL	CHEMBL4257289	NC(=O)c1ccccc1-c1ccc2nc(-c3ccc(Cl)cc3)c(CN3CCOCC3)n2c1										1	1	0	0	166			TRUE	TRUE			no data	no data	FALSE					FALSE
CHEMBL4284054	P11166	SLC2A1	4			ChEMBL	CHEMBL4257289	CN1CCN(Cc2c(-c3ccc(Cl)cc3)nc3ccc(-c4ccccc4)cn23)CC1										1	1	0	0	166			TRUE	TRUE			no data	no data	FALSE					FALSE
CHEMBL4285026	P11166	SLC2A1	4			ChEMBL	CHEMBL4257289	CC1CN(Cc2c(-c3ccccc3)nc3ccccn23)CC(C)O1										1	1	0	0	166			TRUE	TRUE			no data	no data	FALSE					FALSE
CHEMBL4285087	P11166	SLC2A1	4			ChEMBL	CHEMBL4257289	Clc1ccc(-c2nc3ccc(Br)cn3c2CN2CCOCC2)cc1										1	1	0	0	166			TRUE	TRUE			no data	no data	FALSE					FALSE
CHEMBL4285108	P11166	SLC2A1	4			ChEMBL	CHEMBL4257289	O=C(c1c(-c2ccc(Cl)cc2)nc2ccc(-c3ccccc3)cn12)N1CCOCC1										1	1	0	0	166			TRUE	TRUE			no data	no data	FALSE					FALSE
CHEMBL4285241	P11166	SLC2A1	4			ChEMBL	CHEMBL4257289	CCNC(=O)c1nc2ccc(-c3ccccc3)cn2c1CN1CCOCC1										1	1	0	0	166			TRUE	TRUE			no data	no data	FALSE					FALSE
CHEMBL4285309	P11166	SLC2A1	4			ChEMBL	CHEMBL4257289	Clc1ccc(-c2nc3ccc(-c4nnn[nH]4)cn3c2CN2CCOCC2)cc1										1	1	0	0	166			TRUE	TRUE			no data	no data	FALSE					FALSE
CHEMBL4285753	P11166	SLC2A1	4			ChEMBL	CHEMBL4257289	N#Cc1cccc(-c2ccc3nc(-c4ccc(Cl)cc4)c(CN4CCOCC4)n3c2)c1										1	1	0	0	166			TRUE	TRUE			no data	no data	FALSE					FALSE
CHEMBL4286145	P11166	SLC2A1	4			ChEMBL	CHEMBL4257289	CCOC(=O)CN1CCN(Cc2c(-c3ccc(Cl)cc3)nc3ccc(-c4ccccc4)cn23)CC1										1	1	0	0	166			TRUE	TRUE			no data	no data	FALSE					FALSE
CHEMBL4286284	P11166	SLC2A1	4			ChEMBL	CHEMBL4257289	Cc1ccc2nc(-c3ccccc3)c(CN3CCNC(=O)C3)n2c1										1	1	0	0	166			TRUE	TRUE			no data	no data	FALSE					FALSE
CHEMBL4286302	P11166	SLC2A1	4			ChEMBL	CHEMBL4257289	CC(C)(C)c1ccc(C(=O)N2CCN(Cc3c(-c4ccc(Cl)cc4)nc4ccc(-c5ccccc5)cn34)CC2)cc1										1	1	0	0	166			TRUE	TRUE			no data	no data	FALSE					FALSE
CHEMBL4286446	P11166	SLC2A1	4			ChEMBL	CHEMBL4257289	N#Cc1ccc(-c2nc3ccc(-c4ccccc4)cn3c2CN2CCOCC2)cc1										1	1	0	0	166			TRUE	TRUE			no data	no data	FALSE					FALSE
CHEMBL4286507	P11166	SLC2A1	4			ChEMBL	CHEMBL4257289	O=C(c1ccccc1Cl)N1CCN(Cc2c(-c3ccc(Cl)cc3)nc3ccc(-c4ccccc4)cn23)CC1										1	1	0	0	166			TRUE	TRUE			no data	no data	FALSE					FALSE
CHEMBL4286532	P11166	SLC2A1	4			ChEMBL	CHEMBL4257289	CC(=O)Nc1ccc2nc(-c3ccc(Cl)cc3)c(CN3CCOCC3)n2c1										1	1	0	0	166			TRUE	TRUE			no data	no data	FALSE					FALSE
CHEMBL4286579	P11166	SLC2A1	4			ChEMBL	CHEMBL4257289	Fc1ccc(-c2nc3ccc(-c4ccccc4)cn3c2CN2CCOCC2)cc1										1	1	0	0	166			TRUE	TRUE			no data	no data	FALSE					FALSE
CHEMBL4286844	P11166	SLC2A1	4			ChEMBL	CHEMBL4257289	COc1ccccc1-c1nc2ccc(-c3ccccc3)cn2c1CN1CCOCC1										1	1	0	0	166			TRUE	TRUE			no data	no data	FALSE					FALSE
CHEMBL4288373	P11166	SLC2A1	4			ChEMBL	CHEMBL4257289	CC(C)(C)OC(=O)C1CCN(C(=O)c2c(-c3ccc(Cl)cc3)nc3ccc(-c4ccccc4)cn23)CC1										1	1	0	0	166			TRUE	TRUE			no data	no data	FALSE					FALSE
CHEMBL4288783	P11166	SLC2A1	4			ChEMBL	CHEMBL4257289	CN1CCN(C(=O)c2c(-c3ccc(Cl)cc3)nc3ccc(-c4ccccc4)cn23)CC1										1	1	0	0	166			TRUE	TRUE			no data	no data	FALSE					FALSE
CHEMBL4288878	P11166	SLC2A1	4			ChEMBL	CHEMBL4257289	c1ccc(-c2ccc3nc(-c4cccnc4)c(CN4CCOCC4)n3c2)cc1										1	1	0	0	166			TRUE	TRUE			no data	no data	FALSE					FALSE
CHEMBL4289439	P11166	SLC2A1	4			ChEMBL	CHEMBL4257289	Clc1ccc(-c2nc3ccc(-c4ccccc4)cn3c2CN2CCCCC2)cc1										1	1	0	0	166			TRUE	TRUE			no data	no data	FALSE					FALSE
CHEMBL4289466	P11166	SLC2A1	4			ChEMBL	CHEMBL4257289	CC(=O)N1CCN(Cc2c(-c3ccc(Cl)cc3)nc3ccc(N)cn23)CC1										1	1	0	0	166			TRUE	TRUE			no data	no data	FALSE					FALSE
CHEMBL4289966	P11166	SLC2A1	4			ChEMBL	CHEMBL4257289	Clc1ccc(-c2nc3ccc(Cl)cn3c2CN2CCSCC2)cc1										1	1	0	0	166			TRUE	TRUE			no data	no data	FALSE					FALSE
CHEMBL4289978	P11166	SLC2A1	4			ChEMBL	CHEMBL4257289	Clc1ccc(-c2nc3ccc(Oc4ccccc4)cn3c2CN2CCOCC2)cc1										1	1	0	0	166			TRUE	TRUE			no data	no data	FALSE					FALSE
CHEMBL4290174	P11166	SLC2A1	4			ChEMBL	CHEMBL4257289	COc1ccc2nc(-c3ccc(Cl)cc3)c(CN3CCOCC3)n2c1										1	1	0	0	166			TRUE	TRUE			no data	no data	FALSE					FALSE
CHEMBL4290332	P11166	SLC2A1	4			ChEMBL	CHEMBL4257289	OC(c1c(-c2ccc(Cl)cc2)nc2ccc(-c3ccccc3)cn12)C1CCCN1										1	1	0	0	166			TRUE	TRUE			no data	no data	FALSE					FALSE
CHEMBL4290530	P11166	SLC2A1	4			ChEMBL	CHEMBL4257289	NC(=O)c1ccc(-c2nc3ccc(-c4ccccc4)cn3c2CN2CCOCC2)cc1										1	1	0	0	166			TRUE	TRUE			no data	no data	FALSE					FALSE
CHEMBL4290775	P11166	SLC2A1	4			ChEMBL	CHEMBL4257289	COc1cccc(-c2nc3ccc(-c4ccccc4)cn3c2CN2CCN(C(=O)c3ccccc3Cl)CC2)c1										1	1	0	0	166			TRUE	TRUE			no data	no data	FALSE					FALSE
CHEMBL4291247	P11166	SLC2A1	4			ChEMBL	CHEMBL4257289	O=[N+]([O-])c1ccc(-c2nc3ccc(-c4ccccc4)cn3c2CN2CCNCC2)cc1										1	1	0	0	166			TRUE	TRUE			no data	no data	FALSE					FALSE
CHEMBL4291571	P11166	SLC2A1	4			ChEMBL	CHEMBL4257289	Clc1ccc(-c2nc3ccc(-c4cncnc4)cn3c2CN2CCOCC2)cc1										1	1	0	0	166			TRUE	TRUE			no data	no data	FALSE					FALSE
CHEMBL4291853	P11166	SLC2A1	4			ChEMBL	CHEMBL4257289	c1ccc(-c2ccc3nc(-c4ccccc4)c(CN4CCOCC4)n3c2)cc1										1	1	0	0	166			TRUE	TRUE			no data	no data	FALSE					FALSE
CHEMBL4291997	P11166	SLC2A1	4			ChEMBL	CHEMBL4257289	COc1ccc(NC(=O)N2CCN(Cc3c(-c4ccc(Cl)cc4)nc4ccc(-c5ccccc5)cn34)CC2)cc1										1	1	0	0	166			TRUE	TRUE			no data	no data	FALSE					FALSE
CHEMBL4292584	P11166	SLC2A1	4			ChEMBL	CHEMBL4257289	Fc1cccc(-c2ccc3nc(-c4ccc(Cl)cc4)c(CN4CCOCC4)n3c2)c1										1	1	0	0	166			TRUE	TRUE			no data	no data	FALSE					FALSE
CHEMBL4292589	P11166	SLC2A1	4			ChEMBL	CHEMBL4257289	CC(C)(C)CC(=O)N1CCN(Cc2c(-c3cccc([N+](=O)[O-])c3)nc3ccc(-c4ccccc4)cn23)CC1										1	1	0	0	166			TRUE	TRUE			no data	no data	FALSE					FALSE
CHEMBL4292959	P11166	SLC2A1	4			ChEMBL	CHEMBL4257289	CCNC(=O)c1ccc2nc(-c3ccc(Cl)cc3)c(CN3CCOCC3)n2c1										1	1	0	0	166			TRUE	TRUE			no data	no data	FALSE					FALSE
CHEMBL4293579	P11166	SLC2A1	4			ChEMBL	CHEMBL4257289	COCC(=O)N1CCN(Cc2c(-c3ccc(Cl)cc3)nc3ccc(N)cn23)CC1										1	1	0	0	166			TRUE	TRUE			no data	no data	FALSE					FALSE
CHEMBL4293721	P11166	SLC2A1	4			ChEMBL	CHEMBL4257289	O=C1CCCN1c1ccc2nc(-c3ccc(Cl)cc3)c(CN3CCOCC3)n2c1										1	1	0	0	166			TRUE	TRUE			no data	no data	FALSE					FALSE
CHEMBL4294011	P11166	SLC2A1	4			ChEMBL	CHEMBL4257289	CCN(CC)C(=O)c1ccc2nc(-c3ccc(Cl)cc3)c(CN3CCOCC3)n2c1										1	1	0	0	166			TRUE	TRUE			no data	no data	FALSE					FALSE
CHEMBL4294162	P11166	SLC2A1	4			ChEMBL	CHEMBL4257289	CC(C)(C)OC(=O)N1CCN(Cc2c(-c3ccc(Cl)cc3)nc3ccc(-c4ccccc4)cn23)CC1										1	1	0	0	166			TRUE	TRUE			no data	no data	FALSE					FALSE
CHEMBL4294333	P11166	SLC2A1	4			ChEMBL	CHEMBL4257289	O=S(=O)(C1CC1)C1CCN(Cc2c(-c3ccc(Cl)cc3)nc3ccc(-c4ccccc4)cn23)CC1										1	1	0	0	166			TRUE	TRUE			no data	no data	FALSE					FALSE
CHEMBL4294938	P11166	SLC2A1	4			ChEMBL	CHEMBL4257289	O=C(O)CN1CCN(Cc2c(-c3ccc(Cl)cc3)nc3ccc(-c4ccccc4)cn23)CC1										1	1	0	0	166			TRUE	TRUE			no data	no data	FALSE					FALSE
CHEMBL4294955	P11166	SLC2A1	4			ChEMBL	CHEMBL4257289	O=S(=O)(c1cccc(F)c1)N1CCN(Cc2c(-c3ccc(Cl)cc3)nc3ccc(-c4ccccc4)cn23)CC1										1	1	0	0	166			TRUE	TRUE			no data	no data	FALSE					FALSE
CHEMBL328561	P11166	SLC2A1	4	1956039	10.1021/jm00115a009	ChEMBL	CHEMBL684234	C=C[C@@]1(C)CC(=O)[C@]2(O)[C@@]3(C)[C@@H](O)CCC(C)(C)[C@@H]3[C@H](OC(=O)NCCN)[C@H](OC(C)=O)[C@@]2(C)O1						1	ADCY1	6.52	8709105	1	2	0	0.02	167				TRUE			no data	false	FALSE					FALSE
CHEMBL92719	P11166	SLC2A1	4	1956039	10.1021/jm00115a009	ChEMBL	CHEMBL684234	C=C[C@@]1(C)CC(=O)[C@]2(O)[C@@]3(C)[C@@H](O)CCC(C)(C)[C@@H]3[C@H](OC(=O)NCCc3ccc(O)cc3)[C@H](O)[C@@]2(C)O1						1	ADCY1	6.41	8709105	1	2	0	0.03	168				TRUE			no data	false	FALSE					FALSE
CHEMBL4290215	P11166	SLC2A1	4			ChEMBL	CHEMBL4257289	Cc1ccc(-c2cn3cc(-c4ccccc4)ccc3n2)cc1						1	ALDH1A3	4.95	32223240	1	2	0	0.33	169				TRUE			no data	false	FALSE					FALSE
CHEMBL3092944	P11166	SLC2A1	4.96	24200808	10.1016/j.bmcl.2013.09.037	ChEMBL	CHEMBL3095124	O=C(Oc1cccc(F)c1OC(=O)c1cccc(O)c1)c1cccc(O)c1	WZB117											0.48	0.48			22689530, 24200808,2268953,					false	false	FALSE	TRUE	TRUE			FALSE
CHEMBL3780153	P11166	SLC2A1	5.36	26949183	10.1016/j.bmcl.2016.02.050	ChEMBL	CHEMBL3782730	COc1ccccc1N1CC2(C1)CN(c1ncnc3c1cnn3-c1ccccc1)C2												0.64	0.64							TRUE	false	false	FALSE					FALSE
CHEMBL3780772	P11166	SLC2A1	6.7	26949183	10.1016/j.bmcl.2016.02.050	ChEMBL	CHEMBL3782730	COc1cccc(-n2ncc3c(N4CCN(c5ccccc5OC)CC4)ncnc32)c1												0.93	0.93							TRUE	false	false	FALSE					FALSE
CHEMBL3781447	P11166	SLC2A1	5.92	26949183	10.1016/j.bmcl.2016.02.050	ChEMBL	CHEMBL3782730	COc1c(C#N)cccc1N1CCN(c2ncnc3c2cnn3-c2ccccc2)CC1												0.75	0.75							TRUE	false	false	FALSE					FALSE
CHEMBL3781625	P11166	SLC2A1	6.64	26949183	10.1016/j.bmcl.2016.02.050	ChEMBL	CHEMBL3782730	COc1ccc(-n2ncc3c(N4CCN(c5ccccc5OC)CC4)ncnc32)cc1												0.81	0.81							TRUE	false	false	FALSE					FALSE
CHEMBL3781757	P11166	SLC2A1	5.4	26949183	10.1016/j.bmcl.2016.02.050	ChEMBL	CHEMBL3782730	COc1ccccc1N1CCN(c2nccc3c2cnn3-c2ccccc2)CC1												1.02	1.02							TRUE	false	false	FALSE					FALSE
CHEMBL4061928	P11166	SLC2A1	6.57	28042452	10.1039/C6MD00287K	ChEMBL	CHEMBL3992749	C[C@H](NC(=O)[C@H](Cc1ccc(F)cc1)NC(=O)Cc1cccc(O)c1)c1ccccc1												0.68	0.68							TRUE	false	false	FALSE					FALSE
CHEMBL4089982	P11166	SLC2A1	6.85	28042452	10.1039/C6MD00287K	ChEMBL	CHEMBL3992749	COc1ccc(CC(=O)N[C@@H](Cc2ccccc2Br)C(=O)N[C@@H](C)c2ccccc2)cc1												0.67	0.67						TRUE	TRUE	false	false	FALSE					FALSE
CHEMBL411729	P11166	SLC2A1	5.39		10.5281/zenodo.7360676	PubChem	1794830	C=C1[C@@H](C)[C@H]2[C@H](Cc3ccccc3)NC(=O)[C@]23OC(=O)/C=C/[C@H](O)CCC[C@@H](C)C/C=C/[C@H]3[C@@H]1O	CYTOCHALASIN B											1.1	1.1			32707038,				TRUE	false	false	FALSE	TRUE				FALSE
CHEMBL4160688	P11166	SLC2A1	4.27	28837922	10.1016/j.ejmech.2017.08.029	ChEMBL	CHEMBL4132896, CHEMBL4132901	COc1ccc(C(=O)N(Cc2ccncc2)Cc2cccc(OCc3cccc(OC)c3)c2)cc1												0.71	0.71								false	false	FALSE					FALSE
CHEMBL4164091	P11166	SLC2A1	4	28837922	10.1016/j.ejmech.2017.08.029	ChEMBL	CHEMBL4132901	Oc1cccc(CNCc2ccncc2)c1												0.8	0.8								false	false	FALSE					FALSE
CHEMBL4165190	P11166	SLC2A1	4.33	28837922	10.1016/j.ejmech.2017.08.029	ChEMBL	CHEMBL4132896, CHEMBL4132901	COc1ccc(CC(=O)N(Cc2ccncc2)Cc2cccc(OCCc3ccc(F)cc3)c2)cc1												1.12	1.12								false	false	FALSE					FALSE
CHEMBL4171968	P11166	SLC2A1	4	28837922	10.1016/j.ejmech.2017.08.029	ChEMBL	CHEMBL4132901	COc1ccc(C(=O)N(Cc2ccncc2)Cc2cccc(OCCc3ccc(F)cc3)c2)cc1												0.59	0.59								false	false	FALSE					FALSE
CHEMBL4277550	P11166	SLC2A1	4			ChEMBL	CHEMBL4257289	CCOC(=O)Cc1c(-c2ccc(Cl)cc2)nc2ccc(-c3ccccc3)cn12												0.3	0.3								false	false	FALSE					FALSE
CHEMBL4280066	P11166	SLC2A1	4			ChEMBL	CHEMBL4257289	Fc1ccc(-c2ccc3nc(-c4ccc(Cl)cc4)c(CN4CCOCC4)n3c2)cc1												0.79	0.79								false	false	FALSE					FALSE
CHEMBL4282344	P11166	SLC2A1	4			ChEMBL	CHEMBL4257289	Clc1ccc(-c2nc3ccc(-c4ccccc4)cn3c2CCN2CCOCC2)cc1												0.3	0.3								false	false	FALSE					FALSE
CHEMBL4289936	P11166	SLC2A1	4			ChEMBL	CHEMBL4257289	O=C(Cc1c(-c2ccc(Cl)cc2)nc2ccc(-c3ccccc3)cn12)N1CCOCC1												0.3	0.3								false	false	FALSE					FALSE
CHEMBL44	P11166	SLC2A1	5.15	28042452	10.1039/C6MD00287K	ChEMBL	CHEMBL3992735, CHEMBL3992734, CHEMBL3992733	O=c1c(-c2ccc(O)cc2)coc2cc(O)cc(O)c12	GENISTEIN											1.26	1.11							TRUE	false	false	FALSE					FALSE
CHEMBL45068	P11166	SLC2A1	4.67	24200808	10.1016/j.bmcl.2013.09.037	ChEMBL	CHEMBL3095124	O=C(CCc1ccc(O)cc1)c1c(O)cc(O)cc1O	PHLORETIN											1.83	0.34								false	false	FALSE					FALSE
CHEMBL4552180	P11166	SLC2A1	5.92			ChEMBL	CHEMBL5210278	Cc1c(NC(=O)c2cc(C(N)=O)nc3cc(F)ccc23)c(C(F)(F)F)nn1Cc1ccc(C(C)(C)C)cc1	BAY-588											0.82	0.82							TRUE	false	false	FALSE					FALSE
CHEMBL4632920	P11166	SLC2A1	6.35	32282207	10.1021/acs.jmedchem.9b02153	ChEMBL	CHEMBL4605536	CCCNC(=O)COc1cccc(-c2nc3c(c(Nc4ccc(-c5cn[nH]c5)cc4)n2)COC3)c1												0.67	0.67							TRUE	false	false	FALSE					FALSE
CHEMBL4633530	P11166	SLC2A1	6.25	32282207	10.1021/acs.jmedchem.9b02153	ChEMBL	CHEMBL4605536	CN1CCc2nc(-c3cccc(OCC(=O)NC4CCCC4)c3)nc(Nc3ccc(-c4cn[nH]c4)cc3)c2C1												0.68	0.68							TRUE	false	false	FALSE					FALSE
CHEMBL4633651	P11166	SLC2A1	6.66	32282207	10.1021/acs.jmedchem.9b02153	ChEMBL	CHEMBL4605536	CC(C)(C)NC(=O)COc1cccc(-c2nc3c(c(Nc4ccc(-c5cn[nH]c5)cc4)n2)CNCC3)c1												0.51	0.51							TRUE	false	false	FALSE					FALSE
CHEMBL4634011	P11166	SLC2A1	6.99	32282207	10.1021/acs.jmedchem.9b02153	ChEMBL	CHEMBL4605536	O=C(COc1cccc(-c2nc3c(c(Nc4ccc(-c5cn[nH]c5)cc4)n2)COC3)c1)NC1CCCC1												0.62	0.62						TRUE	TRUE	false	false	FALSE					FALSE
CHEMBL4634012	P11166	SLC2A1	6.79	32282207	10.1021/acs.jmedchem.9b02153	ChEMBL	CHEMBL4605536	CC(C)(C)NC(=O)COc1cccc(-c2nc3c(c(Nc4ccc(-c5cn[nH]c5)cc4)n2)CN(C2CCOC2)CC3)c1												0.69	0.69						TRUE	TRUE	false	false	FALSE					FALSE
CHEMBL4634395	P11166	SLC2A1	5.9	32282207	10.1021/acs.jmedchem.9b02153	ChEMBL	CHEMBL4605536	CC(C)NC(=O)COc1cccc(-c2nc3c(c(Nc4ccc(-c5cn[nH]c5)cc4)n2)CN(C)CC3)c1												0.68	0.68							TRUE	false	false	FALSE					FALSE
CHEMBL4634839	P11166	SLC2A1	7.32	32282207	10.1021/acs.jmedchem.9b02153	ChEMBL	CHEMBL4605536	CCC(CC)NC(=O)COc1cccc(-c2nc3c(c(Nc4ccc(-c5cn[nH]c5)cc4)n2)COCC3)c1												0.68	0.68						TRUE	TRUE	false	false	FALSE					FALSE
CHEMBL4635322	P11166	SLC2A1	5	32282207	10.1021/acs.jmedchem.9b02153	ChEMBL	CHEMBL4605536	O=C(COc1cccc(-c2nc3c(c(Nc4ccc(-c5cn[nH]c5)cc4)n2)COC3)c1)N1CCCC1												0.37	0.37							TRUE	false	false	FALSE					FALSE
CHEMBL4635564	P11166	SLC2A1	6.34	32282207	10.1021/acs.jmedchem.9b02153	ChEMBL	CHEMBL4605536	O=C(COc1cccc(-c2nc3c(c(Nc4ccc(-c5cn[nH]c5)cc4)n2)CNCC3)c1)NC1CCCC1												0.54	0.54							TRUE	false	false	FALSE					FALSE
CHEMBL4635844	P11166	SLC2A1	6.25	32282207	10.1021/acs.jmedchem.9b02153	ChEMBL	CHEMBL4605536	O=C(COc1cccc(-c2nc3c(c(Nc4ccc(-c5cn[nH]c5)cc4)n2)COC3)c1)NCC(F)(F)F												0.53	0.53							TRUE	false	false	FALSE					FALSE
CHEMBL4637134	P11166	SLC2A1	6.36	32282207	10.1021/acs.jmedchem.9b02153	ChEMBL	CHEMBL4605536	CCC(CC)NC(=O)COc1cccc(-c2nc3c(c(Nc4ccc(-c5cn[nH]c5)cc4)n2)CNCC3)c1												0.52	0.52							TRUE	false	false	FALSE					FALSE
CHEMBL4637262	P11166	SLC2A1	5.84	32282207	10.1021/acs.jmedchem.9b02153	ChEMBL	CHEMBL4605536	CC(C)NC(=O)COc1cccc(-c2nc3c(c(Nc4ccc(-c5cn[nH]c5)cc4)n2)CNCC3)c1												0.5	0.5							TRUE	false	false	FALSE					FALSE
CHEMBL4637311	P11166	SLC2A1	6.12	32282207	10.1021/acs.jmedchem.9b02153	ChEMBL	CHEMBL4605536	CN1CCc2nc(-c3cccc(OCC(=O)NC4CCC4)c3)nc(Nc3ccc(-c4cn[nH]c4)cc3)c2C1												0.68	0.68							TRUE	false	false	FALSE					FALSE
CHEMBL4638234	P11166	SLC2A1	6.75	32282207	10.1021/acs.jmedchem.9b02153	ChEMBL	CHEMBL4605536	O=C(COc1cccc(-c2nc3c(c(Nc4ccc(-c5cn[nH]c5)cc4)n2)COC3)c1)NC1CCC1												0.59	0.59						TRUE	TRUE	false	false	FALSE					FALSE
CHEMBL4638556	P11166	SLC2A1	5.95	32282207	10.1021/acs.jmedchem.9b02153	ChEMBL	CHEMBL4605536	CC(C)N1CCc2nc(-c3cccc(OCC(=O)NC4CCCC4)c3)nc(Nc3ccc(-c4cn[nH]c4)cc3)c2C1												0.63	0.63							TRUE	false	false	FALSE					FALSE
CHEMBL4640792	P11166	SLC2A1	5.57	32282207	10.1021/acs.jmedchem.9b02153	ChEMBL	CHEMBL4605536	CC(C)NC(=O)COc1cccc(-c2nc3c(c(Nc4ccc(-c5cn[nH]c5)cc4)n2)CN(C(C)C)CC3)c1												0.48	0.48							TRUE	false	false	FALSE					FALSE
CHEMBL4641999	P11166	SLC2A1	6.26	32282207	10.1021/acs.jmedchem.9b02153	ChEMBL	CHEMBL4605536	CCN1CCc2nc(-c3cccc(OCC(=O)NC(C)(C)C)c3)nc(Nc3ccc(-c4cn[nH]c4)cc3)c2C1												0.69	0.69							TRUE	false	false	FALSE					FALSE
CHEMBL4642809	P11166	SLC2A1	6.04	32282207	10.1021/acs.jmedchem.9b02153	ChEMBL	CHEMBL4605536	CC(C)NC(=O)COc1cccc(-c2nc3c(c(Nc4ccc(-c5cn[nH]c5)cc4)n2)CN(C2CCC2)CC3)c1												0.51	0.51							TRUE	false	false	FALSE					FALSE
CHEMBL4645691	P11166	SLC2A1	7.43	32282207	10.1021/acs.jmedchem.9b02153	ChEMBL	CHEMBL4605536	CCC(C)(C)NC(=O)COc1cccc(-c2nc3c(c(Nc4ccc(-c5cn[nH]c5)cc4)n2)COC3)c1												0.56	0.56						TRUE	TRUE	false	false	FALSE					FALSE
CHEMBL4645739	P11166	SLC2A1	5.74	32282207	10.1021/acs.jmedchem.9b02153	ChEMBL	CHEMBL4605536	CCN(CC)C(=O)COc1cccc(-c2nc3c(c(Nc4ccc(-c5cn[nH]c5)cc4)n2)COC3)c1												0.59	0.59							TRUE	false	false	FALSE					FALSE
CHEMBL4647311	P11166	SLC2A1	7.44	32282207	10.1021/acs.jmedchem.9b02153	ChEMBL	CHEMBL4605536	CC(C)(C)NC(=O)COc1cccc(-c2nc3c(c(Nc4ccc(-c5cn[nH]c5)cc4)n2)COCC3)c1												0.68	0.68						TRUE	TRUE	false	false	FALSE					FALSE
CHEMBL4647401	P11166	SLC2A1	6.62	32282207	10.1021/acs.jmedchem.9b02153	ChEMBL	CHEMBL4605536	CC1(NC(=O)COc2cccc(-c3nc4c(c(Nc5ccc(-c6cn[nH]c6)cc5)n3)CN(C3CCC3)CC4)c2)CC1	GLUT inhibitor-1											0.68	0.73							TRUE	false	false	FALSE		TRUE			FALSE
CHEMBL4647586	P11166	SLC2A1	6.1	32282207	10.1021/acs.jmedchem.9b02153	ChEMBL	CHEMBL4605536	CCC(CC)NC(=O)COc1cccc(-c2nc3c(c(Nc4ccc(-c5cn[nH]c5)cc4)n2)CN(C)CC3)c1												0.68	0.68							TRUE	false	false	FALSE					FALSE
CHEMBL4648189	P11166	SLC2A1	5.98	32282207	10.1021/acs.jmedchem.9b02153	ChEMBL	CHEMBL4605536	CC(C)NC(=O)COc1cccc(-c2nc3c(c(Nc4ccc(-c5cn[nH]c5)cc4)n2)CN(C2(C)CC2)CC3)c1												0.59	0.59							TRUE	false	false	FALSE					FALSE
CHEMBL4648466	P11166	SLC2A1	6.54	32282207	10.1021/acs.jmedchem.9b02153	ChEMBL	CHEMBL4605536	CC(C)NC(=O)COc1cccc(-c2nc3c(c(Nc4ccc(-c5cn[nH]c5)cc4)n2)COC3)c1												0.56	0.56							TRUE	false	false	FALSE					FALSE
CHEMBL4649021	P11166	SLC2A1	6.18	32282207	10.1021/acs.jmedchem.9b02153	ChEMBL	CHEMBL4605536	O=C(COc1cccc(-c2nc3c(c(Nc4ccc(-c5cn[nH]c5)cc4)n2)COC3)c1)NC1CC1												0.58	0.58							TRUE	false	false	FALSE					FALSE
CHEMBL4649211	P11166	SLC2A1	5.72	32282207	10.1021/acs.jmedchem.9b02153	ChEMBL	CHEMBL4605536	CC(C)CNC(=O)COc1cccc(-c2nc3c(c(Nc4ccc(-c5cn[nH]c5)cc4)n2)CN(C(C)C)CC3)c1												0.61	0.61							TRUE	false	false	FALSE					FALSE
CHEMBL4649871	P11166	SLC2A1	5.8	32282207	10.1021/acs.jmedchem.9b02153	ChEMBL	CHEMBL4605536	CCN1CCc2nc(-c3cccc(OCC(=O)NC(C)C)c3)nc(Nc3ccc(-c4cn[nH]c4)cc3)c2C1												0.65	0.65							TRUE	false	false	FALSE					FALSE
CHEMBL4649877	P11166	SLC2A1	6.05	32282207	10.1021/acs.jmedchem.9b02153	ChEMBL	CHEMBL4605536	O=C(COc1cccc(-c2nc3c(c(Nc4ccc(-c5cn[nH]c5)cc4)n2)COC3)c1)Nc1ccccc1												0.58	0.58							TRUE	false	false	FALSE					FALSE
CHEMBL4793560	P11166	SLC2A1	4.94	32634629	10.1016/j.ejmech.2020.112603	ChEMBL	CHEMBL4771740	O=C(CN1C(=O)S/C(=C/c2ccco2)C1=O)Nc1nc2ccccc2s1												0.66	0.66								false	false	FALSE					FALSE
CHEMBL51483	P11166	SLC2A1	4.7	28042452	10.1039/C6MD00287K	ChEMBL	CHEMBL3992738	Cc1cc2c(C(C)C)c(O)c(O)c(C=O)c2c(O)c1-c1c(C)cc2c(C(C)C)c(O)c(O)c(C=O)c2c1O	GOSSYPOL											0.87	2.39		catechol_A(92)						false	false	TRUE					FALSE
50966893		SLC2A1							N-[4-(1H-Indol-4-yl)-2-oxo-3,4-dihydro-1H-quinolin-7-yl]pyridine-3-carboxamide															32707038,								TRUE				FALSE
879520		SLC2A1							Fasentin															19001437,								TRUE				FALSE
CHEMBL3105156		SLC2A1						O=C(C1=CC=C(CNS(=O)(C2=CC=C(C(C)(C)C)C=C2)=O)C=C1)NC3=CN=CC=C3	STF-31																						FALSE		TRUE			FALSE
CHEMBL4277326	P11168	SLC2A2	5			ChEMBL	CHEMBL4257290	CC(=O)N1CCN(Cc2c(-c3ccc(Cl)cc3)nc3ccc(N(C)S(C)(=O)=O)cn23)CC1										1	1	0	0	1			TRUE	TRUE		TRUE	no data	no data	FALSE					FALSE
CHEMBL4277550	P11168	SLC2A2	5			ChEMBL	CHEMBL4257290	CCOC(=O)Cc1c(-c2ccc(Cl)cc2)nc2ccc(-c3ccccc3)cn12		1	SLC2A1	4.0						2	2	0.3	0.3	1			TRUE	TRUE		TRUE	false	no data	FALSE					FALSE
CHEMBL4277705	P11168	SLC2A2	5			ChEMBL	CHEMBL4257290	COCC(=O)N1CCN(Cc2c(-c3ccc(Cl)cc3Cl)nc3ccc(N(C)S(C)(=O)=O)cn23)CC1										1	1	0	0	1			TRUE	TRUE		TRUE	no data	no data	FALSE					FALSE
CHEMBL4277734	P11168	SLC2A2	5			ChEMBL	CHEMBL4257290	CN(c1ccc2nc(-c3ccc(Cl)cc3)c(CN3CCOCC3)n2c1)S(C)(=O)=O										1	1	0	0	1			TRUE	TRUE		TRUE	no data	no data	FALSE					FALSE
CHEMBL4278163	P11168	SLC2A2	5			ChEMBL	CHEMBL4257290	CN(c1ccc2nc(-c3ccc(Cl)cc3)c(CN3CCN(C(=O)c4ccnnc4)CC3)n2c1)S(C)(=O)=O										1	1	0	0	1			TRUE	TRUE		TRUE	no data	no data	FALSE					FALSE
CHEMBL4278252	P11168	SLC2A2	5			ChEMBL	CHEMBL4257290	CS(=O)(=O)Nc1ccc2nc(-c3ccc(Cl)cc3Cl)c(CN3CCNC(=O)C3)n2c1										1	1	0	0	1			TRUE	TRUE		TRUE	no data	no data	FALSE					FALSE
CHEMBL4278545	P11168	SLC2A2	5			ChEMBL	CHEMBL4257290	CN(c1ccc2nc(-c3ccc(Cl)cc3)c(CN3CCN(C(=O)C4COC4)CC3)n2c1)S(C)(=O)=O										1	1	0	0	1			TRUE	TRUE		TRUE	no data	no data	FALSE					FALSE
CHEMBL4278566	P11168	SLC2A2	5			ChEMBL	CHEMBL4257290	COCC(=O)N1CCN(Cc2c(-c3ccc(Cl)cc3)nc3ccc(N(C)S(C)(=O)=O)cn23)CC1										1	1	0	0	1			TRUE	TRUE		TRUE	no data	no data	FALSE					FALSE
CHEMBL4279477	P11168	SLC2A2	5			ChEMBL	CHEMBL4257290	CC(=O)N1CCN(Cc2c(-c3ccc(Cl)cc3)nc3ccc(S(=O)(=O)N(C)C)cn23)CC1										1	1	0	0	1			TRUE	TRUE		TRUE	no data	no data	FALSE					FALSE
CHEMBL4279938	P11168	SLC2A2	5			ChEMBL	CHEMBL4257290	CC(=O)N1CCN(Cc2c(-c3ccc(Cl)cc3)nc3ccc(NS(=O)(=O)C4CC4)cn23)CC1										1	1	0	0	1			TRUE	TRUE		TRUE	no data	no data	FALSE					FALSE
CHEMBL4280548	P11168	SLC2A2	5			ChEMBL	CHEMBL4257290	CNS(=O)(=O)c1ccc2nc(-c3ccc(Cl)cc3)c(CN3CCN(C(C)=O)CC3)n2c1										1	1	0	0	1			TRUE	TRUE		TRUE	no data	no data	FALSE					FALSE
CHEMBL4281247	P11168	SLC2A2	5			ChEMBL	CHEMBL4257290	CS(=O)(=O)Nc1ccc2nc(-c3ccc(Cl)cc3Cl)c(CN3CCN(C(=O)C4CCOCC4)CC3)n2c1										1	1	0	0	1			TRUE	TRUE		TRUE	no data	no data	FALSE					FALSE
CHEMBL4281299	P11168	SLC2A2	5			ChEMBL	CHEMBL4257290	CS(=O)(=O)Nc1ccc2nc(-c3ccc(Cl)cc3Cl)c(CN3CCN(O)CC3)n2c1										1	1	0	0	1			TRUE	TRUE		TRUE	no data	no data	FALSE					FALSE
CHEMBL4281960	P11168	SLC2A2	5			ChEMBL	CHEMBL4257290	CCN(c1ccc2nc(-c3ccc(Cl)cc3)c(CN3CCN(C(C)=O)CC3)n2c1)S(C)(=O)=O										1	1	0	0	1			TRUE	TRUE		TRUE	no data	no data	FALSE					FALSE
CHEMBL4282344	P11168	SLC2A2	5			ChEMBL	CHEMBL4257290	Clc1ccc(-c2nc3ccc(-c4ccccc4)cn3c2CCN2CCOCC2)cc1		1	SLC2A1	4.0						2	2	0.3	0.3	1			TRUE	TRUE		TRUE	false	no data	FALSE					FALSE
CHEMBL4282385	P11168	SLC2A2	5			ChEMBL	CHEMBL4257290	CC(C)(O)C(=O)N1CCN(Cc2c(-c3ccc(Cl)cc3Cl)nc3ccc(NS(C)(=O)=O)cn23)CC1										1	1	0	0	1			TRUE	TRUE		TRUE	no data	no data	FALSE					FALSE
CHEMBL4282589	P11168	SLC2A2	5			ChEMBL	CHEMBL4257290	CCNS(=O)(=O)c1ccc2nc(-c3ccc(Cl)cc3)c(CN3CCN(C(C)=O)CC3)n2c1										1	1	0	0	1			TRUE	TRUE		TRUE	no data	no data	FALSE					FALSE
CHEMBL4282670	P11168	SLC2A2	5			ChEMBL	CHEMBL4257290	COCC(=O)N1CCN(Cc2c(-c3ccc(Cl)cc3Cl)nc3ccc(-c4ncon4)cn23)CC1										1	1	0	0	1			TRUE	TRUE		TRUE	no data	no data	FALSE					FALSE
CHEMBL4283003	P11168	SLC2A2	5			ChEMBL	CHEMBL4257290	CC(=O)N1CCN(Cc2c(-c3ccc(Cl)cc3)nc3ccc(N(C)S(=O)(=O)C4CC4)cn23)CC1										1	1	0	0	1			TRUE	TRUE		TRUE	no data	no data	FALSE					FALSE
CHEMBL4283033	P11168	SLC2A2	5			ChEMBL	CHEMBL4257290	CS(=O)(=O)Nc1ccc2nc(-c3ccc(Cl)cc3)c(CN3CCn4ncnc4C3)n2c1										1	1	0	0	1			TRUE	TRUE		TRUE	no data	no data	FALSE					FALSE
CHEMBL4283451	P11168	SLC2A2	5			ChEMBL	CHEMBL4257290	CS(=O)(=O)Nc1ccc2nc(-c3ccc(Cl)cc3Cl)c(CN3CCN(C(=O)c4ccc(F)cc4)CC3)n2c1										1	1	0	0	1			TRUE	TRUE		TRUE	no data	no data	FALSE					FALSE
CHEMBL4284074	P11168	SLC2A2	5			ChEMBL	CHEMBL4257290	COCC(=O)N1CCN(Cc2c(-c3ccc(Cl)cc3Cl)nc3ccc(NS(C)(=O)=O)cn23)CC1										1	1	0	0	1			TRUE	TRUE		TRUE	no data	no data	FALSE					FALSE
CHEMBL4284185	P11168	SLC2A2	5			ChEMBL	CHEMBL4257290	CC(=O)N1CCN(Cc2c(-c3ccc(Cl)cc3)nc3ccc(S(=O)(=O)N4CCCC4)cn23)CC1										1	1	0	0	1			TRUE	TRUE		TRUE	no data	no data	FALSE					FALSE
CHEMBL4284767	P11168	SLC2A2	5			ChEMBL	CHEMBL4257290	N#Cc1cccnc1-c1ccc2nc(-c3ccc(Cl)cc3)c(CN3CCOCC3)n2c1										1	1	0	0	1			TRUE	TRUE		TRUE	no data	no data	FALSE					FALSE
CHEMBL4285246	P11168	SLC2A2	5			ChEMBL	CHEMBL4257290	CN(c1ccc2nc(-c3ccc(Cl)cc3)c(CN3CCn4ncnc4C3)n2c1)S(C)(=O)=O										1	1	0	0	1			TRUE	TRUE		TRUE	no data	no data	FALSE					FALSE
CHEMBL4285409	P11168	SLC2A2	5			ChEMBL	CHEMBL4257290	Cn1cc(C(=O)N2CCN(Cc3c(-c4ccc(Cl)cc4Cl)nc4ccc(NS(C)(=O)=O)cn34)CC2)cn1										1	1	0	0	1			TRUE	TRUE		TRUE	no data	no data	FALSE					FALSE
CHEMBL4285503	P11168	SLC2A2	5			ChEMBL	CHEMBL4257290	CCCS(=O)(=O)Nc1ccc2nc(-c3ccc(Cl)cc3)c(CN3CCN(C(C)=O)CC3)n2c1										1	1	0	0	1			TRUE	TRUE		TRUE	no data	no data	FALSE					FALSE
CHEMBL4285572	P11168	SLC2A2	5			ChEMBL	CHEMBL4257290	CC(=O)N1CCN(Cc2c(-c3ccc(Cl)cc3Cl)nc3cnc(N(C)S(C)(=O)=O)cn23)CC1										1	1	0	0	1			TRUE	TRUE		TRUE	no data	no data	FALSE					FALSE
CHEMBL4285795	P11168	SLC2A2	5			ChEMBL	CHEMBL4257290	CC(=O)N1CCN(Cc2c(-c3ccc(Cl)cc3)nc3ccc(NS(C)(=O)=O)cn23)CC1										1	1	0	0	1			TRUE	TRUE		TRUE	no data	no data	FALSE					FALSE
CHEMBL4287475	P11168	SLC2A2	5			ChEMBL	CHEMBL4257290	CS(=O)(=O)Nc1ccc2nc(-c3ccc(Cl)cc3Cl)c(NC3CCCOCC3)n2c1										1	1	0	0	1			TRUE	TRUE		TRUE	no data	no data	FALSE					FALSE
CHEMBL4288130	P11168	SLC2A2	5			ChEMBL	CHEMBL4257290	CS(=O)(=O)Nc1ccc2nc(-c3ccc(Cl)cc3Cl)c(CN3CCN(C(=O)C4COC4)CC3)n2c1										1	1	0	0	1			TRUE	TRUE		TRUE	no data	no data	FALSE					FALSE
CHEMBL4288797	P11168	SLC2A2	5			ChEMBL	CHEMBL4257290	CCS(=O)(=O)c1ccc2nc(-c3ccc(Cl)cc3)c(CN3CCN(C(C)=O)CC3)n2c1										1	1	0	0	1			TRUE	TRUE		TRUE	no data	no data	FALSE					FALSE
CHEMBL4289272	P11168	SLC2A2	5			ChEMBL	CHEMBL4257290	N#Cc1ccccc1-c1cn2c(CN3CCOCC3)c(-c3ccc(Cl)cc3)nc2cn1										1	1	0	0	1			TRUE	TRUE		TRUE	no data	no data	FALSE					FALSE
CHEMBL4289522	P11168	SLC2A2	5			ChEMBL	CHEMBL4257290	CS(=O)(=O)Nc1ccc2nc(-c3ccc(Cl)cc3Cl)c(CN3CCn4ncnc4C3)n2c1										1	1	0	0	1			TRUE	TRUE		TRUE	no data	no data	FALSE					FALSE
CHEMBL4289525	P11168	SLC2A2	5			ChEMBL	CHEMBL4257290	CC(=O)N1CCN(Cc2c(-c3ccc(Cl)cc3)nc3ccc(N(C)S(=O)(=O)C(C)C)cn23)CC1										1	1	0	0	1			TRUE	TRUE		TRUE	no data	no data	FALSE					FALSE
CHEMBL4289902	P11168	SLC2A2	5			ChEMBL	CHEMBL4257290	CN(c1ccc2nc(-c3ccc(Cl)cc3Cl)c(CN3CCn4ncnc4C3)n2c1)S(C)(=O)=O										1	1	0	0	1			TRUE	TRUE		TRUE	no data	no data	FALSE					FALSE
CHEMBL4289936	P11168	SLC2A2	5			ChEMBL	CHEMBL4257290	O=C(Cc1c(-c2ccc(Cl)cc2)nc2ccc(-c3ccccc3)cn12)N1CCOCC1		1	SLC2A1	4.0						2	2	0.3	0.3	1			TRUE	TRUE		TRUE	false	no data	FALSE					FALSE
CHEMBL4290235	P11168	SLC2A2	5			ChEMBL	CHEMBL4257290	CCS(=O)(=O)N(C)c1ccc2nc(-c3ccc(Cl)cc3)c(CN3CCN(C(C)=O)CC3)n2c1										1	1	0	0	1			TRUE	TRUE		TRUE	no data	no data	FALSE					FALSE
CHEMBL4290827	P11168	SLC2A2	5			ChEMBL	CHEMBL4257290	CC(=O)N1CCN(Cc2c(-c3ccc(Cl)cc3)nc3ccc(N(C(C)C)S(C)(=O)=O)cn23)CC1										1	1	0	0	1			TRUE	TRUE		TRUE	no data	no data	FALSE					FALSE
CHEMBL4290849	P11168	SLC2A2	5			ChEMBL	CHEMBL4257290	CC(=O)N1CCN(Cc2c(-c3ccc(Cl)cc3)nc3ccc(S(=O)(=O)C(C)C)cn23)CC1										1	1	0	0	1			TRUE	TRUE		TRUE	no data	no data	FALSE					FALSE
CHEMBL4291970	P11168	SLC2A2	5			ChEMBL	CHEMBL4257290	CCS(=O)(=O)Nc1ccc2nc(-c3ccc(Cl)cc3)c(CN3CCN(C(C)=O)CC3)n2c1										1	1	0	0	1			TRUE	TRUE		TRUE	no data	no data	FALSE					FALSE
CHEMBL4292512	P11168	SLC2A2	5			ChEMBL	CHEMBL4257290	CC(=O)N1CCN(Cc2c(-c3ccc(Cl)cc3Cl)nc3ccc(NS(C)(=O)=O)cn23)CC1										1	1	0	0	1			TRUE	TRUE		TRUE	no data	no data	FALSE					FALSE
CHEMBL4292733	P11168	SLC2A2	5			ChEMBL	CHEMBL4257290	CS(=O)(=O)Nc1ccc2nc(-c3ccc(Cl)cc3Cl)c(CN3CCOCC3)n2c1										1	1	0	0	1			TRUE	TRUE		TRUE	no data	no data	FALSE					FALSE
CHEMBL4292886	P11168	SLC2A2	5			ChEMBL	CHEMBL4257290	O=C(C1CCOCC1)N1CCN(Cc2c(-c3ccc(Cl)cc3)nc3ccc(C4CC4)cn23)CC1										1	1	0	0	1			TRUE	TRUE		TRUE	no data	no data	FALSE					FALSE
CHEMBL4294150	P11168	SLC2A2	5			ChEMBL	CHEMBL4257290	CN(c1ccc2nc(-c3ccc(Cl)cc3)c(CN3CCNC(=O)C3)n2c1)S(C)(=O)=O										1	1	0	0	1			TRUE	TRUE		TRUE	no data	no data	FALSE					FALSE
CHEMBL4294364	P11168	SLC2A2	5			ChEMBL	CHEMBL4257290	CN(c1ccc2nc(-c3ccc(Cl)cc3Cl)c(CN3CCN(C(=O)C(C)(C)O)CC3)n2c1)S(C)(=O)=O										1	1	0	0	1			TRUE	TRUE		TRUE	no data	no data	FALSE					FALSE
CHEMBL4294512	P11168	SLC2A2	5			ChEMBL	CHEMBL4257290	CS(=O)(=O)N1CCN(Cc2c(-c3ccc(Cl)cc3Cl)nc3cnc(C4CC4)cn23)CC1										1	1	0	0	1			TRUE	TRUE		TRUE	no data	no data	FALSE					FALSE
CHEMBL164	P11168	SLC2A2	4.92	28042452	10.1039/C6MD00287K	ChEMBL	CHEMBL3992729, CHEMBL3992728	O=c1c(O)c(-c2cc(O)c(O)c(O)c2)oc2cc(O)cc(O)c12	MYRICETIN					39	PKM, CYP1B1, APEX1, CYP1A1, TOP2A, ACHE, IP6K2, PIM1, ELAVL3, IPMK, GLO1, MYLK, FLT3, SNCA, MAPT, XDH, INSR, KDM4E, GPR35, BACE1, PIK3CG, APP, CYP19A1, TRPC5, ACE2, PSMB5, ABCC1, HSP90AB1, SYK, CBS, ABCC2, DAPK1, CD38, AKR1B1, AMY1A, DPP4, BCHE, IDE, RNASEL	9.29, 7.57, 6.49, 6.43, 6.41, 6.17, 6.15, 6.11, 6.0, 5.96, 5.86, 5.77, 5.77, 5.77, 5.72, 5.62, 5.59, 5.52, 5.52, 5.47, 5.33, 5.07, 5.0, 5.0, 5.0, 4.96, 4.88, 4.87, 4.73, 4.73, 4.66, 4.64, 4.61, 4.54, 4.52, 4.43, 4.15, 4.0, 3.58	34726055, 28458135, 28161249, 21482471, 19879672, 30624931, 30733087, 28587461, 21669529, 32690268, 16441060, 23411073, 30743095, 23484434, 25086914, 9461655, 1479375, 24900447, 34100599, 34418785, 25050878, 25086914, 26719209, 28128562, 31138471, 31791817, 34100599, 18778944, 30943030, 34812616, 30776692, 19725578, 11306701, 24548207, 22257213, 30108705, 19725578, 26322379, 21641214, 18165015, 1…	1	40	0	0.18	2	catechol_A(92)			TRUE			no data	false	TRUE					FALSE
CHEMBL4276751	P11168	SLC2A2	4			ChEMBL	CHEMBL4257290	CC(=O)N1CCN(Cc2c(-c3ccc(Cl)cc3)nc3ccc(S(C)(=O)=O)cn23)CC1										1	1	0	0	2			TRUE	TRUE			no data	no data	FALSE					FALSE
CHEMBL4288477	P11168	SLC2A2	4			ChEMBL	CHEMBL4257290	CCCS(=O)(=O)N(C)c1ccc2nc(-c3ccc(Cl)cc3)c(CN3CCN(C(C)=O)CC3)n2c1										1	1	0	0	2			TRUE	TRUE			no data	no data	FALSE					FALSE
CHEMBL50	P11168	SLC2A2	4.92	28042452	10.1039/C6MD00287K	ChEMBL	CHEMBL3992729, CHEMBL3992728	O=c1c(O)c(-c2ccc(O)c(O)c2)oc2cc(O)cc(O)c12	QUERCETIN					113	PIM1, IGF1R, ALOX12, CDK1, YES1, MMP9, MET, FLT3, NOX4, KDR, IP6K2, AURKB, AXL, CYP1B1, CSNK2A1, PTK2, MPO, KDM1A, SRC, ABCG2, ELAVL1, F2, HSD17B2, ELAVL3, GSK3B, PLA2G1B, ALOX15, IPMK, AKR1B1, CA2, MAOA, PSMB5, CA1, XDH, CAMK2B, ALK, ALOX5, CYP2C8, EGFR, PIK3R1, NEK6, ABCC1, CA7, PYGL, NUAK1, CA14, AKT1, MMP3, NEK2, PKN1, CA6, BACE1, TRPC5, MMP2, CA5A, GLO1, CA9, DRD4, CA4, GPR35, CA3, MMP13, DA…	6.83, 6.52, 6.36, 6.35, 6.33, 6.28, 6.24, 6.23, 6.17, 6.17, 6.15, 6.04, 6.02, 5.98, 5.93, 5.92, 5.9, 5.9, 5.87, 5.86, 5.85, 5.82, 5.81, 5.74, 5.7, 5.7, 5.66, 5.64, 5.6, 5.6, 5.58, 5.58, 5.57, 5.55, 5.52, 5.48, 5.46, 5.46, 5.44, 5.42, 5.37, 5.36, 5.32, 5.32, 5.29, 5.27, 5.27, 5.25, 5.24, 5.24, 5.21, 5.19, 5.19, 5.18, 5.17, 5.16, 5.15, 5.11, 5.1, 5.1, 5.09, 5.07, 5.05, 5.04, 5.03, 5.03, 5.01, 5.0, …	16302800, 22924342, 24328302, 24328302, 17869117, 20638755, 30769179, 22658537, 34116327, 23411073, 20731357, 24328302, 29549836, 30624931, 28259840, 28458135, 29150398, 31400711, 28671460, 30466896, 30552007, 19041163, 24328302, 21354800, 28471656, 29547272, 28587461, 24610996, 28319389, 18077363, 18976928, 21256748, 22261024, 25152999, 20185318, 20045650, 27754693, 30776692, 12444671, 9461655, …	1	114	0	3.8	3	catechol_A(92)			TRUE			no data	false	TRUE					FALSE
CHEMBL1222250	P11168	SLC2A2	3.15		10.5281/zenodo.7360664	PubChem	1794829	OC[C@H]1OC(O)[C@H](O)[C@@H](O)[C@@H]1O	DEXTROSE											1.36	1.36								false	false	FALSE					FALSE
CHEMBL1551510	P11168	SLC2A2	5	26949183	10.1016/j.bmcl.2016.02.050	ChEMBL	CHEMBL3782731	COc1ccccc1N1CCN(c2ncnc3c2cnn3-c2ccc(C)cc2)CC1												0.88	0.88							TRUE	false	false	FALSE					FALSE
CHEMBL3780043	P11168	SLC2A2	5	26949183	10.1016/j.bmcl.2016.02.050	ChEMBL	CHEMBL3782731	COc1ccccc1N1CCN(c2ncnc3c2cnn3-c2cccc(C)c2)CC1												0.66	0.66							TRUE	false	false	FALSE					FALSE
CHEMBL3780054	P11168	SLC2A2	5	26949183	10.1016/j.bmcl.2016.02.050	ChEMBL	CHEMBL3782731	COc1ccccc1N1CCN(c2ncnc3c2[nH]c(=O)n3-c2ccccc2)CC1												0.3	0.3							TRUE	false	false	FALSE					FALSE
CHEMBL3780119	P11168	SLC2A2	5	26949183	10.1016/j.bmcl.2016.02.050	ChEMBL	CHEMBL3782731	COc1ccccc1N1C[C@H]2C[C@@H]1CN2c1ncnc2c1cnn2-c1ccccc1												1.1	1.1							TRUE	false	false	FALSE					FALSE
CHEMBL3780144	P11168	SLC2A2	5	26949183	10.1016/j.bmcl.2016.02.050	ChEMBL	CHEMBL3782731	COc1ccc(C#N)cc1N1CCN(c2ncnc3c2cnn3-c2ccccc2)CC1												0.61	0.61							TRUE	false	false	FALSE					FALSE
CHEMBL3780235	P11168	SLC2A2	5.92	26949183	10.1016/j.bmcl.2016.02.050	ChEMBL	CHEMBL3782731	COc1ccccc1N1CCN(c2ncnc3c2cnn3-c2ccccc2OC)CC1												0.73	0.73							TRUE	false	false	FALSE					FALSE
CHEMBL3780239	P11168	SLC2A2	5	26949183	10.1016/j.bmcl.2016.02.050	ChEMBL	CHEMBL3782731	COc1ccc(F)cc1N1CCN(c2ncnc3c2cnn3-c2ccccc2)CC1												0.31	0.31							TRUE	false	false	FALSE					FALSE
CHEMBL3780349	P11168	SLC2A2	5.1	26949183	10.1016/j.bmcl.2016.02.050	ChEMBL	CHEMBL3782731	COc1ccccc1N1CCN(c2ncnc3c2cnn3-c2ccccn2)CC1												0.79	0.79							TRUE	false	false	FALSE					FALSE
CHEMBL3780372	P11168	SLC2A2	6.29	26949183	10.1016/j.bmcl.2016.02.050	ChEMBL	CHEMBL3782731	COc1ccncc1N1CCN(c2ncnc3c2cnn3-c2ccccc2)CC1												0.46	0.46							TRUE	false	false	FALSE					FALSE
CHEMBL3780403	P11168	SLC2A2	5	26949183	10.1016/j.bmcl.2016.02.050	ChEMBL	CHEMBL3782731	FC(F)(F)Oc1ccccc1N1CCN(c2ncnc3c2cnn3-c2ccccc2)CC1												1.1	1.1							TRUE	false	false	FALSE					FALSE
CHEMBL3780459	P11168	SLC2A2	5.95	26949183	10.1016/j.bmcl.2016.02.050	ChEMBL	CHEMBL3782731	Fc1ccccc1N1CCN(c2ncnc3c2cnn3-c2ccccc2)CC1												0.93	0.93							TRUE	false	false	FALSE					FALSE
CHEMBL3780460	P11168	SLC2A2	5	26949183	10.1016/j.bmcl.2016.02.050	ChEMBL	CHEMBL3782731	COc1ccccc1N1CCN(c2ncnc3c2cnn3-c2cc(F)cc(F)c2)CC1												0.29	0.29							TRUE	false	false	FALSE					FALSE
CHEMBL3780470	P11168	SLC2A2	6.06	26949183	10.1016/j.bmcl.2016.02.050	ChEMBL	CHEMBL3782731	COc1ccccc1N1CCN(c2ncnc3c2cnn3-c2cc(F)ccc2OC)CC1												0.42	0.42							TRUE	false	false	FALSE					FALSE
CHEMBL3780527	P11168	SLC2A2	5.7	26949183	10.1016/j.bmcl.2016.02.050	ChEMBL	CHEMBL3782731	COc1ccccc1N1CCN(c2ncnc3c2cnn3C2CCCC2)CC1												0.63	0.63							TRUE	false	false	FALSE					FALSE
CHEMBL3780534	P11168	SLC2A2	5.06	26949183	10.1016/j.bmcl.2016.02.050	ChEMBL	CHEMBL3782731	COc1ccc(N2CCN(c3ncnc4c3cnn4-c3ccccc3)CC2)cc1												0.94	0.94		anil_di_alk_C(246)					TRUE	false	false	TRUE					FALSE
CHEMBL3780717	P11168	SLC2A2	6.66	26949183	10.1016/j.bmcl.2016.02.050	ChEMBL	CHEMBL3782731	N#Cc1cccc(N2CCN(c3ncnc4c3cnn4-c3ccccc3)CC2)c1												0.92	0.92							TRUE	false	false	FALSE					FALSE
CHEMBL3780729	P11168	SLC2A2	5.68	26949183	10.1016/j.bmcl.2016.02.050	ChEMBL	CHEMBL3782731	COc1ccccc1N1CCN(c2ncnc3c2cnn3C(C)c2ccccc2)CC1												0.91	0.91							TRUE	false	false	FALSE					FALSE
CHEMBL3780730	P11168	SLC2A2	5	26949183	10.1016/j.bmcl.2016.02.050	ChEMBL	CHEMBL3782731	COc1ccccc1N1C[C@@H]2C[C@H]1CN2c1ncnc2c1cnn2-c1ccccc1												0.95	0.95							TRUE	false	false	FALSE					FALSE
CHEMBL3780756	P11168	SLC2A2	6.22	26949183	10.1016/j.bmcl.2016.02.050	ChEMBL	CHEMBL3782731	COc1ccccc1N1CCN(c2ccnc3c2cnn3-c2ccccc2)CC1												0.8	0.8							TRUE	false	false	FALSE					FALSE
CHEMBL3780764	P11168	SLC2A2	5.87	26949183	10.1016/j.bmcl.2016.02.050	ChEMBL	CHEMBL3782731	COc1ncccc1N1CCN(c2ncnc3c2cnn3-c2ccccc2)CC1												0.78	0.78							TRUE	false	false	FALSE					FALSE
CHEMBL3780772	P11168	SLC2A2	6.05	26949183	10.1016/j.bmcl.2016.02.050	ChEMBL	CHEMBL3782731	COc1cccc(-n2ncc3c(N4CCN(c5ccccc5OC)CC4)ncnc32)c1												0.93	0.93							TRUE	false	false	FALSE					FALSE
CHEMBL3780785	P11168	SLC2A2	5.46	26949183	10.1016/j.bmcl.2016.02.050	ChEMBL	CHEMBL3782731	COc1ccccc1N1CCN(c2ncnc3c2ncn3-c2ccccc2)CC1												0.64	0.64							TRUE	false	false	FALSE					FALSE
CHEMBL3780845	P11168	SLC2A2	5.36	26949183	10.1016/j.bmcl.2016.02.050	ChEMBL	CHEMBL3782731	COc1ccccc1N1CCN(c2ncnc3c2cnn3-c2ccncc2)CC1												0.99	0.99							TRUE	false	false	FALSE					FALSE
CHEMBL3780972	P11168	SLC2A2	5	26949183	10.1016/j.bmcl.2016.02.050	ChEMBL	CHEMBL3782731	COc1cc(F)ccc1N1CCN(c2ncnc3c2cnn3-c2ccccc2)CC1												0.51	0.51							TRUE	false	false	FALSE					FALSE
CHEMBL3781086	P11168	SLC2A2	5	26949183	10.1016/j.bmcl.2016.02.050	ChEMBL	CHEMBL3782731	OC1CCCCC1N1CCN(c2ncnc3c2cnn3-c2ccccc2)CC1												1.1	1.1							TRUE	false	false	FALSE					FALSE
CHEMBL3781094	P11168	SLC2A2	5.22	26949183	10.1016/j.bmcl.2016.02.050	ChEMBL	CHEMBL3782731	N#Cc1ccccc1N1CCN(c2ncnc3c2cnn3-c2ccccc2)CC1												1	1							TRUE	false	false	FALSE					FALSE
CHEMBL3781149	P11168	SLC2A2	7.22	26949183	10.1016/j.bmcl.2016.02.050	ChEMBL	CHEMBL3782731	Oc1ccccc1N1CCN(c2ncnc3c2cnn3-c2ccccc2)CC1												0.62	0.62						TRUE	TRUE	false	false	FALSE					FALSE
CHEMBL3781151	P11168	SLC2A2	5	26949183	10.1016/j.bmcl.2016.02.050	ChEMBL	CHEMBL3782731	COc1ccccc1N1CCN(c2ncnc3c2cnn3-c2ccc(F)cc2)CC1												0.59	0.59							TRUE	false	false	FALSE					FALSE
CHEMBL3781157	P11168	SLC2A2	5	26949183	10.1016/j.bmcl.2016.02.050	ChEMBL	CHEMBL3782731	COc1ccccc1N1CCN(c2ncnc3c2cnn3-c2ccccc2)CC1												0.32	0.32							TRUE	false	false	FALSE					FALSE
CHEMBL3781161	P11168	SLC2A2	5	26949183	10.1016/j.bmcl.2016.02.050	ChEMBL	CHEMBL3782731	COc1c(F)cccc1N1CCN(c2ncnc3c2cnn3-c2ccccc2)CC1												0.85	0.85							TRUE	false	false	FALSE					FALSE
CHEMBL3781183	P11168	SLC2A2	5.77	26949183	10.1016/j.bmcl.2016.02.050	ChEMBL	CHEMBL3782731	COc1cc(C#N)ccc1N1CCN(c2ncnc3c2cnn3-c2ccccc2)CC1												0.84	0.84							TRUE	false	false	FALSE					FALSE
CHEMBL3781194	P11168	SLC2A2	5	26949183	10.1016/j.bmcl.2016.02.050	ChEMBL	CHEMBL3782731	COc1ccccc1N1CCN(c2ncnc3c2cnn3-c2ccc(C#N)cc2)CC1												0.29	0.29							TRUE	false	false	FALSE					FALSE
CHEMBL3781308	P11168	SLC2A2	5.85	26949183	10.1016/j.bmcl.2016.02.050	ChEMBL	CHEMBL3782731	COc1ccccc1N1CCN(c2ncnc3c2cnn3-c2ccccc2)CC1C												0.38	0.38							TRUE	false	false	FALSE					FALSE
CHEMBL3781331	P11168	SLC2A2	7	26949183	10.1016/j.bmcl.2016.02.050	ChEMBL	CHEMBL3782731	COc1ccc(C(N)=O)cc1N1CCN(c2ncnc3c2cnn3-c2ccccc2)CC1												0.52	0.52						TRUE	TRUE	false	false	FALSE					FALSE
CHEMBL3781347	P11168	SLC2A2	6	26949183	10.1016/j.bmcl.2016.02.050	ChEMBL	CHEMBL3782731	COc1ccccc1N1CCN(c2ncnc3c2cnn3-c2ccccc2C)CC1												0.22	0.22							TRUE	false	false	FALSE					FALSE
CHEMBL3781384	P11168	SLC2A2	5.48	26949183	10.1016/j.bmcl.2016.02.050	ChEMBL	CHEMBL3782731	COc1ccccc1N1CCN(c2ncnc3c2nnn3-c2ccccc2)CC1												0.4	0.4							TRUE	false	false	FALSE					FALSE
CHEMBL3781447	P11168	SLC2A2	5	26949183	10.1016/j.bmcl.2016.02.050	ChEMBL	CHEMBL3782731	COc1c(C#N)cccc1N1CCN(c2ncnc3c2cnn3-c2ccccc2)CC1												0.75	0.75							TRUE	false	false	FALSE					FALSE
CHEMBL3781535	P11168	SLC2A2	5.15	26949183	10.1016/j.bmcl.2016.02.050	ChEMBL	CHEMBL3782731	COc1ccccc1N1CCN(c2ncnc3c2cnn3-c2ncccc2F)CC1												0.06	0.06							TRUE	false	false	FALSE					FALSE
CHEMBL3781548	P11168	SLC2A2	5.96	26949183	10.1016/j.bmcl.2016.02.050	ChEMBL	CHEMBL3782731	COc1ccccc1N1CCN(c2ncnc3c2cnn3-c2ccccc2F)CC1												0.45	0.45							TRUE	false	false	FALSE					FALSE
CHEMBL3781573	P11168	SLC2A2	5	26949183	10.1016/j.bmcl.2016.02.050	ChEMBL	CHEMBL3782731	FC(F)(F)c1ccccc1N1CCN(c2ncnc3c2cnn3-c2ccccc2)CC1												1.1	1.1							TRUE	false	false	FALSE					FALSE
CHEMBL3781625	P11168	SLC2A2	5.59	26949183	10.1016/j.bmcl.2016.02.050	ChEMBL	CHEMBL3782731	COc1ccc(-n2ncc3c(N4CCN(c5ccccc5OC)CC4)ncnc32)cc1												0.81	0.81							TRUE	false	false	FALSE					FALSE
CHEMBL3781633	P11168	SLC2A2	5.6	26949183	10.1016/j.bmcl.2016.02.050	ChEMBL	CHEMBL3782731	COc1ccccc1N1CCN(c2ncnc3c2cnn3-c2ccccc2)C(C)C1												0.64	0.64							TRUE	false	false	FALSE					FALSE
CHEMBL3781654	P11168	SLC2A2	5.92	26949183	10.1016/j.bmcl.2016.02.050	ChEMBL	CHEMBL3782731	COc1cccc(F)c1N1CCN(c2ncnc3c2cnn3-c2ccccc2)CC1												0.5	0.5							TRUE	false	false	FALSE					FALSE
CHEMBL3781668	P11168	SLC2A2	5	26949183	10.1016/j.bmcl.2016.02.050	ChEMBL	CHEMBL3782731	COc1ccccc1C1CCN(c2ncnc3c2cnn3-c2ccccc2)CC1												0.78	0.78							TRUE	false	false	FALSE					FALSE
CHEMBL3781741	P11168	SLC2A2	5	26949183	10.1016/j.bmcl.2016.02.050	ChEMBL	CHEMBL3782731	COc1ccccc1N1CCN(c2ncnc3c2cnn3-c2cccc(F)c2)CC1												0.55	0.55							TRUE	false	false	FALSE					FALSE
CHEMBL3781757	P11168	SLC2A2	5.3	26949183	10.1016/j.bmcl.2016.02.050	ChEMBL	CHEMBL3782731	COc1ccccc1N1CCN(c2nccc3c2cnn3-c2ccccc2)CC1												1.02	1.02							TRUE	false	false	FALSE					FALSE
CHEMBL3781797	P11168	SLC2A2	5.22	26949183	10.1016/j.bmcl.2016.02.050	ChEMBL	CHEMBL3782731	COc1ccccc1N1CCN(c2ncnc3c2cnn3-c2cccnc2)CC1												0.86	0.86							TRUE	false	false	FALSE					FALSE
CHEMBL3781827	P11168	SLC2A2	5.83	26949183	10.1016/j.bmcl.2016.02.050	ChEMBL	CHEMBL3782731	COc1cccc(N2CCN(c3ncnc4c3cnn4-c3ccccc3)CC2)c1												0.87	0.87							TRUE	false	false	FALSE					FALSE
CHEMBL3781835	P11168	SLC2A2	6.02	26949183	10.1016/j.bmcl.2016.02.050	ChEMBL	CHEMBL3782731	COc1cccnc1N1CCN(c2ncnc3c2cnn3-c2ccccc2)CC1												0.81	0.81							TRUE	false	false	FALSE					FALSE
CHEMBL3781893	P11168	SLC2A2	5	26949183	10.1016/j.bmcl.2016.02.050	ChEMBL	CHEMBL3782731	COc1ccccc1N1CCN(c2nnnc3c2cnn3-c2ccccc2)CC1												1.1	1.1							TRUE	false	false	FALSE					FALSE
CHEMBL3781913	P11168	SLC2A2	7.68	26949183	10.1016/j.bmcl.2016.02.050	ChEMBL	CHEMBL3782731	COc1ccccc1N1CCCN(c2ncnc3c2cnn3-c2ccccc2)CC1												0.92	0.92						TRUE	TRUE	false	false	FALSE					FALSE
CHEMBL3781994	P11168	SLC2A2	5.92	26949183	10.1016/j.bmcl.2016.02.050	ChEMBL	CHEMBL3782731	Fc1cccc(N2CCN(c3ncnc4c3cnn4-c3ccccc3)CC2)c1												0.96	0.96							TRUE	false	false	FALSE					FALSE
CHEMBL4277005	P11168	SLC2A2	4			ChEMBL	CHEMBL4257290	CC(=O)N1CCN(Cc2c(-c3ccc(Cl)cc3)nc3cnc(NS(C)(=O)=O)cn23)CC1												0.69	0.69								false	false	FALSE					FALSE
CHEMBL4277141	P11168	SLC2A2	5			ChEMBL	CHEMBL4257290	CSc1ccc2nc(-c3ccc(Cl)cc3)c(CN3CCN(C(C)=O)CC3)n2c1												0.69	0.69							TRUE	false	false	FALSE					FALSE
CHEMBL4278601	P11168	SLC2A2	4			ChEMBL	CHEMBL4257290	Clc1ccc(-c2nc3ccc(-c4ccccc4)cn3c2CN2CCOCC2)nc1												0.69	0.69								false	false	FALSE					FALSE
CHEMBL4278839	P11168	SLC2A2	4			ChEMBL	CHEMBL4257290	c1ccc(-c2ccc3nc(C4CCOCC4)c(CN4CCOCC4)n3c2)cc1												0.69	0.69								false	false	FALSE					FALSE
CHEMBL4279905	P11168	SLC2A2	4			ChEMBL	CHEMBL4257290	CN(c1ccc2nc(-c3ccc(Cl)cc3)c(CN3CCNCC3)n2c1)S(C)(=O)=O												0.3	0.3								false	false	FALSE					FALSE
CHEMBL4280066	P11168	SLC2A2	4			ChEMBL	CHEMBL4257290	Fc1ccc(-c2ccc3nc(-c4ccc(Cl)cc4)c(CN4CCOCC4)n3c2)cc1												0.79	0.79								false	false	FALSE					FALSE
CHEMBL4280482	P11168	SLC2A2	5			ChEMBL	CHEMBL4257290	O=C1CN(Cc2c(-c3ccc(Cl)cc3)nc3ccc(-c4ncon4)cn23)CCN1												0.69	0.69							TRUE	false	false	FALSE					FALSE
CHEMBL4281346	P11168	SLC2A2	4			ChEMBL	CHEMBL4257290	O=S1(=O)CCN(Cc2c(-c3ccc(Cl)cc3)nc3ccc(-c4ccccc4)cn23)CC1												0.3	0.3								false	false	FALSE					FALSE
CHEMBL4282705	P11168	SLC2A2	4			ChEMBL	CHEMBL4257290	Clc1ccc(-c2nc3ccc(-c4ccccc4)cn3c2CN2CCSCC2)cc1												0.69	0.69								false	false	FALSE					FALSE
CHEMBL4284053	P11168	SLC2A2	5			ChEMBL	CHEMBL4257290	CC(=O)N1CCN(Cc2c(-c3ccc(Cl)cc3)nc3ccc(NS(=O)(=O)C(C)C)cn23)CC1												0.69	0.69							TRUE	false	false	FALSE					FALSE
CHEMBL4284824	P11168	SLC2A2	4			ChEMBL	CHEMBL4257290	Clc1ccc(-c2nc3ccc(C4COC4)cn3c2CN2CCOCC2)cc1												0.3	0.3								false	false	FALSE					FALSE
CHEMBL4287018	P11168	SLC2A2	5			ChEMBL	CHEMBL4257290	Fc1cncc(F)c1-c1ccc2nc(-c3ccc(Cl)cc3)c(CN3CCOCC3)n2c1												0.69	0.69							TRUE	false	false	FALSE					FALSE
CHEMBL4288094	P11168	SLC2A2	4			ChEMBL	CHEMBL4257290	O=C(Nc1cccc(F)c1)N1CCN(Cc2c(-c3ccc(Cl)cc3)nc3ccc(-c4ccccc4)cn23)CC1												0.69	0.69								false	false	FALSE					FALSE
CHEMBL4288468	P11168	SLC2A2	4			ChEMBL	CHEMBL4257290	CC(=O)N1CCN(Cc2c(-c3ccc(Cl)cc3Cl)nc3cnc(NS(C)(=O)=O)cn23)CC1												0.69	0.69								false	false	FALSE					FALSE
CHEMBL4290936	P11168	SLC2A2	4			ChEMBL	CHEMBL4257290	COCCS(=O)(=O)Nc1ccc2nc(-c3ccc(Cl)cc3)c(CN3CCN(C(C)=O)CC3)n2c1												0.3	0.3								false	false	FALSE					FALSE
CHEMBL4291627	P11168	SLC2A2	4			ChEMBL	CHEMBL4257290	CS(=O)(=O)c1ccc2nc(-c3ccc(Cl)cc3)c(CN3CCOCC3)n2c1												0.3	0.3								false	false	FALSE					FALSE
CHEMBL4293965	P11168	SLC2A2	4			ChEMBL	CHEMBL4257290	Clc1ccc(-c2nc3cnc(C4CC4)cn3c2CN2CCNCC2)cc1												0.69	0.69								false	false	FALSE					FALSE
CHEMBL4295021	P11168	SLC2A2	4			ChEMBL	CHEMBL4257290	CC(=O)N1CCN(Cc2c(-c3ccc(Cl)cc3Cl)nc3cnccn23)CC1												0.3	0.3								false	false	FALSE					FALSE
CHEMBL4448899	P11168	SLC2A2	5.03			ChEMBL	CHEMBL5214530	Cc1c(NC(=O)c2cc(C(N)=O)nc3cc(F)ccc23)c(C(F)(F)F)nn1Cc1ccc(C#N)cc1	BAY-876											0.07	0.17							TRUE	false	false	FALSE					FALSE
CHEMBL4552180	P11168	SLC2A2	4.02		10.6019/CHEMBL4507267	ChEMBL	CHEMBL4880935, CHEMBL5214493	Cc1c(NC(=O)c2cc(C(N)=O)nc3cc(F)ccc23)c(C(F)(F)F)nn1Cc1ccc(C(C)(C)C)cc1	BAY-588											0.82	0.82								false	false	FALSE					FALSE
29327		SLC2A2							Streptozocin															7926307,								TRUE				FALSE
CHEMBL4648818		SLC2A2						O=C(COC1=CC=CC(C2=NC(NC3=CC=C(C4=CNN=C4)C=C3)=C5C=C(OCC)C=CC5=N2)=C1)NC(C)C	KL-11743																						FALSE		TRUE			FALSE
CHEMBL3781447	P11169	SLC2A3	6.27	26949183	10.1016/j.bmcl.2016.02.050	ChEMBL	CHEMBL3782732	COc1c(C#N)cccc1N1CCN(c2ncnc3c2cnn3-c2ccccc2)CC1		2	SLC2A1, SLC2A2	5.92, 5.0	26949183					3	3	0.75	0.75	1			TRUE	TRUE		TRUE	false	no data	FALSE					FALSE
CHEMBL3781625	P11169	SLC2A3	6.77	26949183	10.1016/j.bmcl.2016.02.050	ChEMBL	CHEMBL3782732	COc1ccc(-n2ncc3c(N4CCN(c5ccccc5OC)CC4)ncnc32)cc1		2	SLC2A1, SLC2A2	6.64, 5.59	26949183					3	3	0.81	0.81	1			TRUE	TRUE	TRUE	TRUE	false	no data	FALSE					FALSE
CHEMBL4633651	P11169	SLC2A3	7.24	32282207	10.1021/acs.jmedchem.9b02153	ChEMBL	CHEMBL4605537	CC(C)(C)NC(=O)COc1cccc(-c2nc3c(c(Nc4ccc(-c5cn[nH]c5)cc4)n2)CNCC3)c1		1	SLC2A1	6.66	32282207					2	2	0.51	0.51	1			TRUE	TRUE	TRUE	TRUE	false	no data	FALSE					FALSE
CHEMBL4635322	P11169	SLC2A3	5.85	32282207	10.1021/acs.jmedchem.9b02153	ChEMBL	CHEMBL4605537	O=C(COc1cccc(-c2nc3c(c(Nc4ccc(-c5cn[nH]c5)cc4)n2)COC3)c1)N1CCCC1		1	SLC2A1	5.0	32282207					2	2	0.37	0.37	1			TRUE	TRUE		TRUE	false	no data	FALSE					FALSE
CHEMBL4637262	P11169	SLC2A3	6.44	32282207	10.1021/acs.jmedchem.9b02153	ChEMBL	CHEMBL4605537	CC(C)NC(=O)COc1cccc(-c2nc3c(c(Nc4ccc(-c5cn[nH]c5)cc4)n2)CNCC3)c1		1	SLC2A1	5.84	32282207					2	2	0.5	0.5	1			TRUE	TRUE		TRUE	false	no data	FALSE					FALSE
CHEMBL4637272	P11169	SLC2A3	6.07	32282207	10.1021/acs.jmedchem.9b02153	ChEMBL	CHEMBL4605537	CC(C)CNC(=O)COc1cccc(-c2nc3c(c(Nc4ccc(-c5cn[nH]c5)cc4)n2)CN(C)CC3)c1										1	1	0	0	1			TRUE	TRUE		TRUE	no data	no data	FALSE					FALSE
CHEMBL4640792	P11169	SLC2A3	6.21	32282207	10.1021/acs.jmedchem.9b02153	ChEMBL	CHEMBL4605537	CC(C)NC(=O)COc1cccc(-c2nc3c(c(Nc4ccc(-c5cn[nH]c5)cc4)n2)CN(C(C)C)CC3)c1		1	SLC2A1	5.57	32282207					2	2	0.48	0.48	1			TRUE	TRUE		TRUE	false	no data	FALSE					FALSE
CHEMBL4645691	P11169	SLC2A3	7.92	32282207	10.1021/acs.jmedchem.9b02153	ChEMBL	CHEMBL4605537	CCC(C)(C)NC(=O)COc1cccc(-c2nc3c(c(Nc4ccc(-c5cn[nH]c5)cc4)n2)COC3)c1		1	SLC2A1	7.43	32282207					2	2	0.56	0.56	1			TRUE	TRUE	TRUE	TRUE	false	no data	FALSE					FALSE
CHEMBL3780772	P11169	SLC2A3	6.77	26949183	10.1016/j.bmcl.2016.02.050	ChEMBL	CHEMBL3782732	COc1cccc(-n2ncc3c(N4CCN(c5ccccc5OC)CC4)ncnc32)c1		2	SLC2A1, SLC2A2	6.7, 6.05	26949183					3	3	0.93	0.93	2			TRUE	TRUE	TRUE	TRUE	false	no data	FALSE					FALSE
CHEMBL4634011	P11169	SLC2A3	7.33	32282207	10.1021/acs.jmedchem.9b02153	ChEMBL	CHEMBL4605537	O=C(COc1cccc(-c2nc3c(c(Nc4ccc(-c5cn[nH]c5)cc4)n2)COC3)c1)NC1CCCC1		1	SLC2A1	6.99	32282207					2	2	0.62	0.62	2			TRUE	TRUE	TRUE	TRUE	false	no data	FALSE					FALSE
CHEMBL4637134	P11169	SLC2A3	6.92	32282207	10.1021/acs.jmedchem.9b02153	ChEMBL	CHEMBL4605537	CCC(CC)NC(=O)COc1cccc(-c2nc3c(c(Nc4ccc(-c5cn[nH]c5)cc4)n2)CNCC3)c1		1	SLC2A1	6.36	32282207					2	2	0.52	0.52	2			TRUE	TRUE	TRUE	TRUE	false	no data	FALSE					FALSE
CHEMBL4638234	P11169	SLC2A3	7.17	32282207	10.1021/acs.jmedchem.9b02153	ChEMBL	CHEMBL4605537	O=C(COc1cccc(-c2nc3c(c(Nc4ccc(-c5cn[nH]c5)cc4)n2)COC3)c1)NC1CCC1		1	SLC2A1	6.75	32282207					2	2	0.59	0.59	2			TRUE	TRUE	TRUE	TRUE	false	no data	FALSE					FALSE
CHEMBL4642809	P11169	SLC2A3	6.62	32282207	10.1021/acs.jmedchem.9b02153	ChEMBL	CHEMBL4605537	CC(C)NC(=O)COc1cccc(-c2nc3c(c(Nc4ccc(-c5cn[nH]c5)cc4)n2)CN(C2CCC2)CC3)c1		1	SLC2A1	6.04	32282207					2	2	0.51	0.51	2			TRUE	TRUE		TRUE	false	no data	FALSE					FALSE
CHEMBL4647311	P11169	SLC2A3	7.59	32282207	10.1021/acs.jmedchem.9b02153	ChEMBL	CHEMBL4605537	CC(C)(C)NC(=O)COc1cccc(-c2nc3c(c(Nc4ccc(-c5cn[nH]c5)cc4)n2)COCC3)c1		1	SLC2A1	7.44	32282207					2	2	0.68	0.68	2			TRUE	TRUE	TRUE	TRUE	false	no data	FALSE					FALSE
CHEMBL4648466	P11169	SLC2A3	7.01	32282207	10.1021/acs.jmedchem.9b02153	ChEMBL	CHEMBL4605537	CC(C)NC(=O)COc1cccc(-c2nc3c(c(Nc4ccc(-c5cn[nH]c5)cc4)n2)COC3)c1		1	SLC2A1	6.54	32282207					2	2	0.56	0.56	2			TRUE	TRUE	TRUE	TRUE	false	no data	FALSE					FALSE
CHEMBL3781757	P11169	SLC2A3	5.7	26949183	10.1016/j.bmcl.2016.02.050	ChEMBL	CHEMBL3782732	COc1ccccc1N1CCN(c2nccc3c2cnn3-c2ccccc2)CC1		2	SLC2A1, SLC2A2	5.4, 5.3	26949183					3	3	1.02	1.02	3			TRUE	TRUE		TRUE	false	no data	FALSE					FALSE
CHEMBL4634839	P11169	SLC2A3	7.48	32282207	10.1021/acs.jmedchem.9b02153	ChEMBL	CHEMBL4605537	CCC(CC)NC(=O)COc1cccc(-c2nc3c(c(Nc4ccc(-c5cn[nH]c5)cc4)n2)COCC3)c1		1	SLC2A1	7.32	32282207					2	2	0.68	0.68	3			TRUE	TRUE	TRUE	TRUE	false	no data	FALSE					FALSE
CHEMBL4635564	P11169	SLC2A3	6.86	32282207	10.1021/acs.jmedchem.9b02153	ChEMBL	CHEMBL4605537	O=C(COc1cccc(-c2nc3c(c(Nc4ccc(-c5cn[nH]c5)cc4)n2)CNCC3)c1)NC1CCCC1		1	SLC2A1	6.34	32282207					2	2	0.54	0.54	3			TRUE	TRUE	TRUE	TRUE	false	no data	FALSE					FALSE
CHEMBL4635844	P11169	SLC2A3	6.8	32282207	10.1021/acs.jmedchem.9b02153	ChEMBL	CHEMBL4605537	O=C(COc1cccc(-c2nc3c(c(Nc4ccc(-c5cn[nH]c5)cc4)n2)COC3)c1)NCC(F)(F)F		1	SLC2A1	6.25	32282207					2	2	0.53	0.53	3			TRUE	TRUE	TRUE	TRUE	false	no data	FALSE					FALSE
CHEMBL411729	P11169	SLC2A3	5.41		10.5281/zenodo.7360656	PubChem	1794827	C=C1[C@@H](C)[C@H]2[C@H](Cc3ccccc3)NC(=O)[C@]23OC(=O)/C=C/[C@H](O)CCC[C@@H](C)C/C=C/[C@H]3[C@@H]1O	CYTOCHALASIN B	2	SLC2A4, SLC2A1	5.41, 5.39						3	3	1.1	1.1	4			TRUE	TRUE		TRUE	false	no data	FALSE					FALSE
CHEMBL4634012	P11169	SLC2A3	6.81	32282207	10.1021/acs.jmedchem.9b02153	ChEMBL	CHEMBL4605537	CC(C)(C)NC(=O)COc1cccc(-c2nc3c(c(Nc4ccc(-c5cn[nH]c5)cc4)n2)CN(C2CCOC2)CC3)c1		1	SLC2A1	6.79	32282207					2	2	0.69	0.69	4			TRUE	TRUE	TRUE	TRUE	false	no data	FALSE					FALSE
CHEMBL4647401	P11169	SLC2A3	6.75	32282207	10.1021/acs.jmedchem.9b02153	ChEMBL	CHEMBL4605537	CC1(NC(=O)COc2cccc(-c3nc4c(c(Nc5ccc(-c6cn[nH]c6)cc5)n3)CN(C3CCC3)CC4)c2)CC1	GLUT inhibitor-1	1	SLC2A1	6.62	32282207	1	KCNH2	5.0	32282207	2	3	0.68	0.73	4			TRUE	TRUE	TRUE	TRUE	false	false	FALSE		TRUE			FALSE
CHEMBL4649021	P11169	SLC2A3	6.62	32282207	10.1021/acs.jmedchem.9b02153	ChEMBL	CHEMBL4605537	O=C(COc1cccc(-c2nc3c(c(Nc4ccc(-c5cn[nH]c5)cc4)n2)COC3)c1)NC1CC1		1	SLC2A1	6.18	32282207					2	2	0.58	0.58	4			TRUE	TRUE		TRUE	false	no data	FALSE					FALSE
CHEMBL4632920	P11169	SLC2A3	6.53	32282207	10.1021/acs.jmedchem.9b02153	ChEMBL	CHEMBL4605537	CCCNC(=O)COc1cccc(-c2nc3c(c(Nc4ccc(-c5cn[nH]c5)cc4)n2)COC3)c1		1	SLC2A1	6.35	32282207					2	2	0.67	0.67	5			TRUE	TRUE		TRUE	false	no data	FALSE					FALSE
CHEMBL4649877	P11169	SLC2A3	6.49	32282207	10.1021/acs.jmedchem.9b02153	ChEMBL	CHEMBL4605537	O=C(COc1cccc(-c2nc3c(c(Nc4ccc(-c5cn[nH]c5)cc4)n2)COC3)c1)Nc1ccccc1		1	SLC2A1	6.05	32282207					2	2	0.58	0.58	5			TRUE	TRUE		TRUE	false	no data	FALSE					FALSE
CHEMBL4648189	P11169	SLC2A3	6.41	32282207	10.1021/acs.jmedchem.9b02153	ChEMBL	CHEMBL4605537	CC(C)NC(=O)COc1cccc(-c2nc3c(c(Nc4ccc(-c5cn[nH]c5)cc4)n2)CN(C2(C)CC2)CC3)c1		1	SLC2A1	5.98	32282207					2	2	0.59	0.59	6			TRUE	TRUE		TRUE	false	no data	FALSE					FALSE
CHEMBL4633530	P11169	SLC2A3	6.41	32282207	10.1021/acs.jmedchem.9b02153	ChEMBL	CHEMBL4605537	CN1CCc2nc(-c3cccc(OCC(=O)NC4CCCC4)c3)nc(Nc3ccc(-c4cn[nH]c4)cc3)c2C1		1	SLC2A1	6.25	32282207					2	2	0.68	0.68	7			TRUE	TRUE		TRUE	false	no data	FALSE					FALSE
CHEMBL4638556	P11169	SLC2A3	6.26	32282207	10.1021/acs.jmedchem.9b02153	ChEMBL	CHEMBL4605537	CC(C)N1CCc2nc(-c3cccc(OCC(=O)NC4CCCC4)c3)nc(Nc3ccc(-c4cn[nH]c4)cc3)c2C1		1	SLC2A1	5.95	32282207					2	2	0.63	0.63	7			TRUE	TRUE		TRUE	false	no data	FALSE					FALSE
CHEMBL4645739	P11169	SLC2A3	6.16	32282207	10.1021/acs.jmedchem.9b02153	ChEMBL	CHEMBL4605537	CCN(CC)C(=O)COc1cccc(-c2nc3c(c(Nc4ccc(-c5cn[nH]c5)cc4)n2)COC3)c1		1	SLC2A1	5.74	32282207					2	2	0.59	0.59	7			TRUE	TRUE		TRUE	false	no data	FALSE					FALSE
[truncated: 28,948 more rows]

## Sheet: column explanations
column name	explanation
[truncated: 37 more rows]
