# Supplementary material for: Advancing drug discovery through assay development: a survey of tool compounds within the human solute carrier superfamily
Source: Front Pharmacol. 2024 Jul 9;15:1401599. doi: 10.3389/fphar.2024.1401599 (PMC11267547; doi:10.3389/fphar.2024.1401599)
Supplement: Supplementary file 2 [file Table4.CSV]

	SLC	assay	tool_cpd	disease
1	SLC1A1	TRUE	FALSE	TRUE
2	SLC1A2	TRUE	TRUE	TRUE
3	SLC1A3	TRUE	FALSE	TRUE
4	SLC1A4	FALSE	FALSE	TRUE
5	SLC1A5	TRUE	FALSE	TRUE
6	SLC1A6	FALSE	FALSE	FALSE
7	SLC1A7	FALSE	FALSE	FALSE
8	SLC2A1	TRUE	TRUE	TRUE
9	SLC2A2	TRUE	FALSE	TRUE
10	SLC2A3	TRUE	FALSE	FALSE
11	SLC2A4	TRUE	FALSE	FALSE
12	SLC2A5	FALSE	FALSE	FALSE
13	SLC2A6	FALSE	FALSE	FALSE
14	SLC2A7	FALSE	FALSE	FALSE
15	SLC2A8	FALSE	FALSE	FALSE
16	SLC2A9	TRUE	TRUE	TRUE
17	SLC2A10	FALSE	FALSE	TRUE
18	SLC2A11	FALSE	FALSE	FALSE
19	SLC2A12	FALSE	FALSE	FALSE
20	SLC2A13	FALSE	FALSE	TRUE
21	SLC2A14	FALSE	FALSE	FALSE
22	SLC3A1	FALSE	FALSE	TRUE
23	SLC3A2	FALSE	FALSE	FALSE
24	SLC4A1	FALSE	FALSE	TRUE
25	SLC4A2	FALSE	FALSE	TRUE
26	SLC4A3	FALSE	FALSE	FALSE
27	SLC4A4	TRUE	FALSE	TRUE
28	SLC4A5	FALSE	FALSE	FALSE
29	SLC4A7	FALSE	FALSE	TRUE
30	SLC4A8	FALSE	FALSE	FALSE
31	SLC4A9	FALSE	FALSE	FALSE
32	SLC4A10	FALSE	FALSE	FALSE
33	SLC4A11	FALSE	FALSE	TRUE
34	SLC5A1	TRUE	TRUE	TRUE
35	SLC5A2	TRUE	TRUE	TRUE
36	SLC5A3	FALSE	FALSE	FALSE
37	SLC5A4	TRUE	TRUE	FALSE
38	SLC5A5	FALSE	FALSE	FALSE
39	SLC5A6	FALSE	FALSE	TRUE
40	SLC5A7	TRUE	TRUE	TRUE
41	SLC5A8	FALSE	FALSE	FALSE
42	SLC5A9	FALSE	FALSE	FALSE
43	SLC5A10	FALSE	FALSE	FALSE
44	SLC5A11	TRUE	FALSE	FALSE
45	SLC5A12	FALSE	FALSE	FALSE
46	SLC6A1	TRUE	TRUE	TRUE
47	SLC6A2	TRUE	TRUE	FALSE
48	SLC6A3	TRUE	TRUE	TRUE
49	SLC6A4	TRUE	TRUE	TRUE
50	SLC6A5	TRUE	TRUE	TRUE
51	SLC6A6	TRUE	FALSE	TRUE
52	SLC6A7	FALSE	TRUE	FALSE
53	SLC6A8	TRUE	FALSE	TRUE
54	SLC6A9	TRUE	TRUE	TRUE
55	SLC6A10P	FALSE	FALSE	FALSE
56	SLC6A11	TRUE	FALSE	FALSE
57	SLC6A12	TRUE	FALSE	FALSE
58	SLC6A13	TRUE	FALSE	FALSE
59	SLC6A14	TRUE	FALSE	FALSE
60	SLC6A15	TRUE	FALSE	FALSE
61	SLC6A16	FALSE	FALSE	FALSE
62	SLC6A17	FALSE	FALSE	TRUE
63	SLC6A18	FALSE	FALSE	TRUE
64	SLC6A19	TRUE	FALSE	TRUE
65	SLC6A20	FALSE	FALSE	TRUE
66	SLC6A21P	FALSE	FALSE	FALSE
67	SLC7A1	FALSE	FALSE	FALSE
68	SLC7A2	FALSE	FALSE	FALSE
69	SLC7A3	TRUE	FALSE	FALSE
70	SLC7A4	FALSE	FALSE	FALSE
71	SLC7A5	TRUE	FALSE	TRUE
72	SLC7A6	FALSE	FALSE	TRUE
73	SLC7A7	FALSE	FALSE	TRUE
74	SLC7A8	FALSE	FALSE	FALSE
75	SLC7A9	FALSE	FALSE	TRUE
76	SLC7A10	FALSE	FALSE	FALSE
77	SLC7A11	TRUE	TRUE	FALSE
78	SLC7A13	FALSE	FALSE	FALSE
79	SLC7A14	FALSE	FALSE	TRUE
80	SLC7A15P	FALSE	FALSE	FALSE
81	SLC8A1	TRUE	TRUE	TRUE
82	SLC8A2	FALSE	FALSE	FALSE
83	SLC8A3	FALSE	TRUE	FALSE
84	SLC8B1	FALSE	FALSE	FALSE
85	SLC9A1	TRUE	TRUE	TRUE
86	SLC9A2	TRUE	FALSE	FALSE
87	SLC9A3	TRUE	TRUE	TRUE
88	SLC9A4	FALSE	FALSE	TRUE
89	SLC9A5	TRUE	FALSE	TRUE
90	SLC9A6	FALSE	FALSE	TRUE
91	SLC9A7	FALSE	FALSE	TRUE
92	SLC9A8	FALSE	FALSE	FALSE
93	SLC9A9	FALSE	FALSE	FALSE
94	SLC9B1	FALSE	FALSE	TRUE
95	SLC9B2	TRUE	FALSE	FALSE
96	SLC9C2	FALSE	FALSE	FALSE
97	SLC9C1	FALSE	FALSE	FALSE
98	SLC10A1	TRUE	TRUE	FALSE
99	SLC10A2	TRUE	TRUE	TRUE
100	SLC10A3	FALSE	FALSE	FALSE
101	SLC10A4	FALSE	FALSE	TRUE
102	SLC10A5	FALSE	FALSE	FALSE
103	SLC10A6	TRUE	FALSE	TRUE
104	SLC10A7	FALSE	FALSE	TRUE
105	SLC11A1	FALSE	FALSE	FALSE
106	SLC11A2	TRUE	TRUE	TRUE
107	SLC12A1	FALSE	FALSE	TRUE
108	SLC12A2	TRUE	FALSE	TRUE
109	SLC12A3	TRUE	FALSE	TRUE
110	SLC12A4	FALSE	FALSE	FALSE
111	SLC12A5	TRUE	TRUE	TRUE
112	SLC12A6	TRUE	FALSE	TRUE
113	SLC12A7	FALSE	FALSE	FALSE
114	SLC12A8	FALSE	FALSE	FALSE
115	SLC12A9	FALSE	FALSE	TRUE
116	SLC13A1	FALSE	FALSE	FALSE
117	SLC13A2	FALSE	FALSE	FALSE
118	SLC13A3	TRUE	FALSE	FALSE
119	SLC13A4	FALSE	FALSE	FALSE
120	SLC13A5	FALSE	TRUE	TRUE
121	SLC14A1	TRUE	TRUE	FALSE
122	SLC14A2	FALSE	FALSE	FALSE
123	SLC15A1	TRUE	TRUE	FALSE
124	SLC15A2	TRUE	TRUE	TRUE
125	SLC15A3	FALSE	FALSE	FALSE
126	SLC15A4	FALSE	FALSE	FALSE
127	SLC15A5	FALSE	FALSE	FALSE
128	SLC16A1	TRUE	TRUE	TRUE
129	SLC16A2	FALSE	FALSE	TRUE
130	SLC16A3	TRUE	TRUE	FALSE
131	SLC16A4	FALSE	FALSE	FALSE
132	SLC16A5	FALSE	FALSE	FALSE
133	SLC16A6	FALSE	FALSE	FALSE
134	SLC16A7	FALSE	FALSE	FALSE
135	SLC16A8	FALSE	FALSE	TRUE
136	SLC16A9	FALSE	FALSE	FALSE
137	SLC16A10	FALSE	FALSE	TRUE
138	SLC16A11	FALSE	FALSE	TRUE
139	SLC16A12	FALSE	FALSE	TRUE
140	SLC16A13	FALSE	FALSE	FALSE
141	SLC16A14	FALSE	FALSE	FALSE
142	SLC17A1	FALSE	FALSE	TRUE
143	SLC17A2	FALSE	FALSE	TRUE
144	SLC17A3	FALSE	FALSE	TRUE
145	SLC17A4	FALSE	FALSE	TRUE
146	SLC17A5	TRUE	FALSE	TRUE
147	SLC17A6	FALSE	FALSE	FALSE
148	SLC17A7	FALSE	FALSE	FALSE
149	SLC17A8	FALSE	FALSE	TRUE
150	SLC17A9	FALSE	TRUE	TRUE
151	SLC18A1	TRUE	FALSE	FALSE
152	SLC18A2	TRUE	TRUE	TRUE
153	SLC18A3	TRUE	TRUE	TRUE
154	SLC18B1	FALSE	FALSE	TRUE
155	SLC19A1	TRUE	FALSE	FALSE
156	SLC19A2	FALSE	FALSE	TRUE
157	SLC19A3	FALSE	FALSE	TRUE
158	SLC20A1	FALSE	FALSE	FALSE
159	SLC20A2	FALSE	FALSE	TRUE
160	SLCO1A2	TRUE	FALSE	FALSE
161	SLCO2A1	TRUE	TRUE	TRUE
162	SLCO3A1	FALSE	FALSE	FALSE
163	SLCO4A1	FALSE	FALSE	FALSE
164	SLCO5A1	FALSE	FALSE	FALSE
165	SLCO6A1	FALSE	FALSE	FALSE
166	SLCO1B1	TRUE	TRUE	TRUE
167	SLCO2B1	TRUE	FALSE	FALSE
168	SLCO1B3	TRUE	FALSE	TRUE
169	SLCO1B7	FALSE	FALSE	FALSE
170	SLCO1C1	FALSE	FALSE	FALSE
171	SLCO4C1	FALSE	TRUE	FALSE
172	SLC22A1	TRUE	FALSE	TRUE
173	SLC22A2	TRUE	TRUE	FALSE
174	SLC22A3	TRUE	TRUE	TRUE
175	SLC22A4	TRUE	FALSE	TRUE
176	SLC22A5	TRUE	FALSE	TRUE
177	SLC22A6	TRUE	FALSE	FALSE
178	SLC22A7	TRUE	FALSE	TRUE
179	SLC22A8	TRUE	FALSE	FALSE
180	SLC22A9	TRUE	FALSE	FALSE
181	SLC22A10	FALSE	FALSE	FALSE
182	SLC22A11	TRUE	FALSE	FALSE
183	SLC22A12	TRUE	TRUE	TRUE
184	SLC22A13	TRUE	FALSE	FALSE
185	SLC22A14	FALSE	FALSE	FALSE
186	SLC22A15	FALSE	FALSE	FALSE
187	SLC22A16	TRUE	FALSE	FALSE
188	SLC22A17	FALSE	FALSE	FALSE
189	SLC22A18	FALSE	FALSE	TRUE
190	SLC22A20P	FALSE	FALSE	FALSE
191	SLC22A23	FALSE	FALSE	TRUE
192	SLC22A24	FALSE	FALSE	FALSE
193	SLC22A25	FALSE	FALSE	FALSE
194	SLC22A31	FALSE	FALSE	FALSE
195	MFSD10	FALSE	FALSE	FALSE
196	SV2A	FALSE	FALSE	FALSE
197	SV2B	FALSE	FALSE	FALSE
198	SV2C	FALSE	FALSE	FALSE
199	SVOP	FALSE	FALSE	FALSE
200	SVOPL	FALSE	FALSE	FALSE
201	SLC23A1	TRUE	FALSE	FALSE
202	SLC23A2	FALSE	FALSE	FALSE
203	SLC23A3	FALSE	FALSE	FALSE
204	SLC23A4P	FALSE	FALSE	FALSE
205	SLC24A1	FALSE	FALSE	TRUE
206	SLC24A2	TRUE	FALSE	FALSE
207	SLC24A3	FALSE	FALSE	TRUE
208	SLC24A4	TRUE	FALSE	TRUE
209	SLC24A5	FALSE	FALSE	TRUE
210	SLC25A1	FALSE	FALSE	TRUE
211	SLC25A2	FALSE	FALSE	FALSE
212	SLC25A3	FALSE	FALSE	TRUE
213	SLC25A4	FALSE	FALSE	TRUE
214	SLC25A5	TRUE	FALSE	FALSE
215	SLC25A6	FALSE	TRUE	FALSE
216	UCP1	FALSE	FALSE	FALSE
217	UCP2	FALSE	FALSE	TRUE
218	UCP3	FALSE	FALSE	FALSE
219	SLC25A10	FALSE	FALSE	TRUE
220	SLC25A11	FALSE	FALSE	TRUE
221	SLC25A12	TRUE	FALSE	TRUE
222	SLC25A13	FALSE	FALSE	TRUE
223	SLC25A14	FALSE	FALSE	FALSE
224	SLC25A15	FALSE	FALSE	TRUE
225	SLC25A16	FALSE	FALSE	FALSE
226	SLC25A17	FALSE	FALSE	FALSE
227	SLC25A18	FALSE	FALSE	FALSE
228	SLC25A19	FALSE	FALSE	TRUE
229	SLC25A20	FALSE	FALSE	TRUE
230	SLC25A21	FALSE	TRUE	TRUE
231	SLC25A22	FALSE	FALSE	TRUE
232	SLC25A23	FALSE	FALSE	FALSE
233	SLC25A24	FALSE	FALSE	TRUE
234	SLC25A25	FALSE	FALSE	FALSE
235	SLC25A26	FALSE	FALSE	TRUE
236	SLC25A27	FALSE	FALSE	FALSE
237	SLC25A28	TRUE	FALSE	FALSE
238	SLC25A29	FALSE	FALSE	FALSE
239	SLC25A30	FALSE	FALSE	FALSE
240	SLC25A31	FALSE	FALSE	FALSE
241	SLC25A32	FALSE	FALSE	TRUE
242	SLC25A33	FALSE	FALSE	FALSE
243	SLC25A34	FALSE	FALSE	FALSE
244	SLC25A35	FALSE	FALSE	FALSE
245	SLC25A36	FALSE	FALSE	FALSE
246	SLC25A37	FALSE	FALSE	TRUE
247	SLC25A38	FALSE	FALSE	TRUE
248	SLC25A39	FALSE	FALSE	FALSE
249	SLC25A40	FALSE	FALSE	FALSE
250	SLC25A41	FALSE	FALSE	FALSE
251	SLC25A42	FALSE	FALSE	TRUE
252	SLC25A43	FALSE	FALSE	FALSE
253	SLC25A44	FALSE	FALSE	FALSE
254	SLC25A45	FALSE	FALSE	FALSE
255	SLC25A46	FALSE	FALSE	TRUE
256	SLC25A47	FALSE	FALSE	FALSE
257	SLC25A48	FALSE	FALSE	FALSE
258	MTCH1	FALSE	FALSE	FALSE
259	MTCH2	FALSE	FALSE	TRUE
260	SLC25A51	TRUE	FALSE	FALSE
261	SLC25A52	FALSE	FALSE	FALSE
262	SLC25A53	TRUE	FALSE	FALSE
263	SLC26A1	FALSE	FALSE	TRUE
264	SLC26A2	FALSE	FALSE	TRUE
265	SLC26A3	FALSE	FALSE	TRUE
266	SLC26A4	TRUE	FALSE	TRUE
267	SLC26A5	FALSE	FALSE	TRUE
268	SLC26A6	FALSE	FALSE	TRUE
269	SLC26A7	FALSE	FALSE	FALSE
270	SLC26A8	FALSE	FALSE	FALSE
271	SLC26A9	TRUE	FALSE	TRUE
272	SLC26A10	FALSE	FALSE	FALSE
273	SLC26A11	FALSE	FALSE	FALSE
274	SLC27A1	TRUE	TRUE	FALSE
275	SLC27A2	TRUE	FALSE	FALSE
276	SLC27A3	FALSE	FALSE	FALSE
277	SLC27A4	TRUE	TRUE	TRUE
278	SLC27A5	TRUE	FALSE	TRUE
279	SLC27A6	FALSE	FALSE	FALSE
280	SLC28A1	TRUE	FALSE	FALSE
281	SLC28A2	TRUE	TRUE	FALSE
282	SLC28A3	TRUE	FALSE	FALSE
283	SLC29A1	TRUE	TRUE	FALSE
284	SLC29A2	TRUE	FALSE	FALSE
285	SLC29A3	FALSE	FALSE	TRUE
286	SLC29A4	TRUE	FALSE	FALSE
287	SLC30A1	FALSE	FALSE	FALSE
288	SLC30A2	FALSE	FALSE	TRUE
289	SLC30A3	FALSE	FALSE	FALSE
290	SLC30A4	FALSE	FALSE	FALSE
291	SLC30A5	FALSE	FALSE	FALSE
292	SLC30A6	FALSE	FALSE	FALSE
293	SLC30A7	FALSE	FALSE	TRUE
294	SLC30A8	TRUE	FALSE	FALSE
295	SLC30A9	FALSE	FALSE	TRUE
296	SLC30A10	FALSE	FALSE	TRUE
297	SLC31A1	TRUE	FALSE	TRUE
298	SLC31A2	FALSE	FALSE	FALSE
299	SLC32A1	FALSE	FALSE	TRUE
300	SLC33A1	FALSE	TRUE	TRUE
301	MFSD3	FALSE	FALSE	FALSE
302	SLC34A1	TRUE	TRUE	TRUE
303	SLC34A2	TRUE	TRUE	TRUE
304	SLC34A3	FALSE	FALSE	TRUE
305	SLC35A1	FALSE	FALSE	TRUE
306	SLC35A2	FALSE	FALSE	TRUE
307	SLC35A3	FALSE	FALSE	TRUE
308	SLC35A4	FALSE	FALSE	FALSE
309	SLC35A5	FALSE	FALSE	FALSE
310	SLC35B1	FALSE	FALSE	FALSE
311	SLC35B2	FALSE	FALSE	TRUE
312	SLC35B3	FALSE	FALSE	FALSE
313	SLC35B4	FALSE	FALSE	FALSE
314	SLC35C1	FALSE	FALSE	TRUE
315	SLC35C2	FALSE	FALSE	FALSE
316	SLC35D1	FALSE	FALSE	TRUE
317	SLC35D2	FALSE	FALSE	FALSE
318	SLC35D3	FALSE	FALSE	FALSE
319	TMEM241	FALSE	FALSE	FALSE
320	SLC35E1	FALSE	FALSE	FALSE
321	SLC35E2A	FALSE	FALSE	FALSE
322	SLC35E2B	FALSE	FALSE	FALSE
323	SLC35E3	FALSE	FALSE	FALSE
324	SLC35E4	FALSE	FALSE	FALSE
325	SLC35F1	FALSE	FALSE	FALSE
326	SLC35F2	FALSE	FALSE	FALSE
327	SLC35F3	FALSE	FALSE	FALSE
328	SLC35F4	FALSE	FALSE	FALSE
329	SLC35F5	FALSE	FALSE	FALSE
330	SLC35F6	FALSE	FALSE	FALSE
331	SLC35G1	FALSE	FALSE	FALSE
332	SLC35G2	FALSE	FALSE	TRUE
333	SLC35G3	FALSE	FALSE	FALSE
334	SLC35G4	FALSE	FALSE	FALSE
335	SLC35G5	FALSE	FALSE	FALSE
336	SLC35G6	FALSE	FALSE	FALSE
337	TMEM144	FALSE	FALSE	FALSE
338	SLC36A1	TRUE	FALSE	FALSE
339	SLC36A2	FALSE	FALSE	TRUE
340	SLC36A3	FALSE	FALSE	FALSE
341	SLC36A4	FALSE	FALSE	FALSE
342	SLC37A1	FALSE	FALSE	FALSE
343	SLC37A2	FALSE	FALSE	FALSE
344	SLC37A3	FALSE	FALSE	FALSE
345	SLC37A4	FALSE	TRUE	TRUE
346	SLC38A1	FALSE	FALSE	FALSE
347	SLC38A2	FALSE	FALSE	FALSE
348	SLC38A3	FALSE	FALSE	TRUE
349	SLC38A4	FALSE	FALSE	FALSE
350	SLC38A5	FALSE	FALSE	FALSE
351	SLC38A6	FALSE	FALSE	FALSE
352	SLC38A7	FALSE	FALSE	FALSE
353	SLC38A8	FALSE	FALSE	TRUE
354	SLC38A9	FALSE	FALSE	FALSE
355	SLC38A10	FALSE	FALSE	FALSE
356	SLC38A11	FALSE	FALSE	FALSE
357	SLC39A1	FALSE	FALSE	FALSE
358	SLC39A2	FALSE	FALSE	FALSE
359	SLC39A3	FALSE	FALSE	FALSE
360	SLC39A4	TRUE	FALSE	TRUE
361	SLC39A5	TRUE	FALSE	TRUE
362	SLC39A6	FALSE	FALSE	FALSE
363	SLC39A7	FALSE	FALSE	FALSE
364	SLC39A8	TRUE	FALSE	TRUE
365	SLC39A9	FALSE	FALSE	TRUE
366	SLC39A10	TRUE	FALSE	FALSE
367	SLC39A11	FALSE	FALSE	TRUE
368	SLC39A12	TRUE	FALSE	FALSE
369	SLC39A13	FALSE	FALSE	TRUE
370	SLC39A14	TRUE	FALSE	TRUE
371	SLC40A1	TRUE	TRUE	TRUE
372	SLC41A1	FALSE	FALSE	TRUE
373	SLC41A2	FALSE	FALSE	FALSE
374	SLC41A3	FALSE	FALSE	FALSE
375	RHAG	FALSE	FALSE	FALSE
376	RHBG	FALSE	FALSE	FALSE
377	RHCG	FALSE	FALSE	FALSE
378	SLC43A1	FALSE	FALSE	FALSE
379	SLC43A2	FALSE	FALSE	FALSE
380	SLC43A3	FALSE	FALSE	FALSE
381	SLC44A1	FALSE	FALSE	TRUE
382	SLC44A2	FALSE	FALSE	TRUE
383	SLC44A3	FALSE	FALSE	FALSE
384	SLC44A4	FALSE	FALSE	TRUE
385	SLC44A5	FALSE	FALSE	FALSE
386	SLC45A1	FALSE	FALSE	TRUE
387	SLC45A2	FALSE	FALSE	TRUE
388	SLC45A3	FALSE	FALSE	FALSE
389	SLC45A4	TRUE	FALSE	TRUE
390	SLC46A1	TRUE	FALSE	TRUE
391	SLC46A2	FALSE	FALSE	FALSE
392	SLC46A3	FALSE	FALSE	FALSE
393	SLC47A1	TRUE	TRUE	FALSE
394	SLC47A2	TRUE	FALSE	FALSE
395	SLC48A1	FALSE	FALSE	FALSE
396	FLVCR1	FALSE	FALSE	TRUE
397	FLVCR2	FALSE	FALSE	FALSE
398	SLC49A3	FALSE	FALSE	TRUE
399	SLC49A4	FALSE	FALSE	TRUE
400	SLC50A1	FALSE	FALSE	FALSE
401	SLC51A	FALSE	FALSE	TRUE
402	SLC51B	FALSE	FALSE	TRUE
403	TMEM184A	FALSE	FALSE	FALSE
404	TMEM184B	FALSE	FALSE	FALSE
405	SLC52A1	FALSE	FALSE	FALSE
406	SLC52A2	FALSE	FALSE	TRUE
407	SLC52A3	FALSE	FALSE	TRUE
408	XPR1	FALSE	FALSE	TRUE
409	MPC1	FALSE	FALSE	TRUE
410	MPC2	FALSE	FALSE	FALSE
411	MPC1L	FALSE	FALSE	FALSE
412	LETM1	FALSE	FALSE	FALSE
413	LETM2	FALSE	FALSE	FALSE
414	LETMD1	FALSE	FALSE	FALSE
415	SFXN1	FALSE	FALSE	FALSE
416	SFXN2	FALSE	FALSE	FALSE
417	SFXN3	FALSE	FALSE	FALSE
418	SFXN4	FALSE	FALSE	TRUE
419	SFXN5	FALSE	FALSE	FALSE
420	NIPA1	FALSE	FALSE	TRUE
421	NIPA2	FALSE	FALSE	FALSE
422	NIPAL1	FALSE	FALSE	TRUE
423	NIPAL2	FALSE	FALSE	FALSE
424	NIPAL3	FALSE	FALSE	FALSE
425	NIPAL4	FALSE	FALSE	TRUE
426	MAGT1	FALSE	FALSE	TRUE
427	TUSC3	FALSE	FALSE	TRUE
428	MFSD2A	TRUE	FALSE	TRUE
429	MFSD2B	TRUE	FALSE	FALSE
430	MFSD4A	FALSE	FALSE	FALSE
431	MFSD4B	FALSE	FALSE	TRUE
432	MFSD5	FALSE	FALSE	FALSE
433	ANKH	FALSE	FALSE	TRUE
434	SPNS1	FALSE	FALSE	TRUE
435	SPNS2	TRUE	FALSE	TRUE
436	SPNS3	FALSE	FALSE	FALSE
437	TMEM165	FALSE	FALSE	TRUE
438	NPC1	TRUE	FALSE	TRUE
439	NPC1L1	TRUE	TRUE	TRUE
440	SLC66A1	FALSE	FALSE	FALSE
441	SLC66A2	FALSE	FALSE	FALSE
442	SLC66A3	FALSE	FALSE	TRUE
443	CTNS	FALSE	FALSE	TRUE
444	MPDU1	FALSE	FALSE	TRUE
445	MFSD1	FALSE	FALSE	FALSE
446	MFSD6	FALSE	FALSE	FALSE
447	MFSD6L	FALSE	FALSE	TRUE
448	MFSD8	FALSE	FALSE	TRUE
449	MFSD9	FALSE	FALSE	FALSE
450	MFSD11	FALSE	FALSE	FALSE
451	MFSD12	FALSE	FALSE	FALSE
452	MFSD13A	FALSE	FALSE	TRUE
453	MFSD14A	FALSE	FALSE	FALSE
454	MFSD14B	FALSE	FALSE	FALSE
455	UNC93A	FALSE	FALSE	FALSE
456	UNC93B1	FALSE	FALSE	FALSE
457	TMEM104	FALSE	FALSE	TRUE
458	CLN3	FALSE	FALSE	TRUE
459	OCA2	FALSE	FALSE	TRUE
