# Supplementary material for: Advancing drug discovery through assay development: a survey of tool compounds within the human solute carrier superfamily
Source: Front Pharmacol. 2024 Jul 9;15:1401599. doi: 10.3389/fphar.2024.1401599 (PMC11267547; doi:10.3389/fphar.2024.1401599)
Supplement: Supplementary file 3 [file Table3.CSV]

	family	chembl_total_assay_number	<NA>	chembl_binding	chembl_functional	chembl_uptake	chembl_undefined	resolute_assays_tested_category	resolute_binding	resolute_electrophysiology	resolute_encoded_biosensor	resolute_fluo_dye	resolute_fluo_surrogate_substrate	resolute_uptake_MS	resolute_phenotypic	resolute_GPCR_coupling	resolute_radioligand	RESOLUTE_assay_available	tool_compound	orphan	disease_assoc	plasma_membrane_localized	electrogenicity	slc_number_in_family	slc_family_for_ordering
SLC1A1	SLC1	3	NA	TRUE	TRUE	TRUE	TRUE	More than 1 assay tested	no_assay	validated	validated	validated	no_assay	validated	validated	no_assay	no_assay	ChEMBL/RESOLUTE	no	no	yes	yes	yes	1	1
SLC1A2	SLC1	3	NA	TRUE	TRUE	TRUE	TRUE	More than 1 assay tested	validated	validated	validated	no_assay	no_assay	validated	validated	no_assay	no_assay	ChEMBL/RESOLUTE	yes	no	yes	yes	yes	2	1
SLC1A3	SLC1	3	NA	TRUE	TRUE	TRUE	TRUE	More than 1 assay tested	no_assay	validated	validated	validated	no_assay	validated	validated	no_assay	no_assay	ChEMBL/RESOLUTE	no	no	yes	yes	no	3	1
SLC1A4	SLC1	0	NA	FALSE	FALSE	TRUE	FALSE	No assay	no_assay	no_assay	no_assay	no_assay	no_assay	no_assay	no_assay	no_assay	no_assay	no_assay	no	no	yes	yes	yes	4	1
SLC1A5	SLC1	1	NA	FALSE	FALSE	TRUE	TRUE	Assay tested	no_assay	no_assay	validated	no_assay	no_assay	no_assay	no_assay	no_assay	no_assay	ChEMBL/RESOLUTE	no	no	yes	yes	no	5	1
SLC1A6	SLC1	0	0	FALSE	FALSE	FALSE	FALSE	More than 1 assay tested	no_assay	not_validated	no_assay	not_validated	no_assay	not_validated	no_assay	no_assay	no_assay	no_assay	no	no	no	yes	no	6	1
SLC1A7	SLC1	0	0	FALSE	FALSE	FALSE	FALSE	More than 1 assay tested	no_assay	not_validated	no_assay	not_validated	no_assay	not_validated	no_assay	no_assay	no_assay	no_assay	no	no	no	yes	no	7	1
SLC2A1	SLC2	3	NA	TRUE	TRUE	TRUE	TRUE	Assay tested	no_assay	no_assay	validated	no_assay	no_assay	no_assay	no_assay	no_assay	no_assay	ChEMBL/RESOLUTE	yes	no	yes	yes	no	1	2
SLC2A2	SLC2	1	NA	FALSE	TRUE	TRUE	FALSE	Assay tested	no_assay	no_assay	validated	no_assay	no_assay	no_assay	no_assay	no_assay	no_assay	ChEMBL/RESOLUTE	no	no	yes	yes	no	2	2
SLC2A3	SLC2	2	NA	FALSE	TRUE	TRUE	TRUE	Assay tested	no_assay	no_assay	validated	no_assay	no_assay	no_assay	no_assay	no_assay	no_assay	ChEMBL/RESOLUTE	no	no	no	yes	no	3	2
SLC2A4	SLC2	2	NA	FALSE	TRUE	TRUE	TRUE	Assay tested	no_assay	no_assay	validated	no_assay	no_assay	no_assay	no_assay	no_assay	no_assay	ChEMBL/RESOLUTE	no	no	no	yes	no	4	2
SLC2A5	SLC2	0	NA	FALSE	FALSE	TRUE	FALSE	No assay	no_assay	no_assay	no_assay	no_assay	no_assay	no_assay	no_assay	no_assay	no_assay	no_assay	no	no	no	yes	no	5	2
SLC2A6	SLC2	0	0	FALSE	FALSE	FALSE	FALSE	No assay	no_assay	no_assay	no_assay	no_assay	no_assay	no_assay	no_assay	no_assay	no_assay	no_assay	no	no	no	no	no	6	2
SLC2A7	SLC2	0	0	FALSE	FALSE	FALSE	FALSE	No assay	no_assay	no_assay	no_assay	no_assay	no_assay	no_assay	no_assay	no_assay	no_assay	no_assay	no	no	no	yes	no	7	2
SLC2A8	SLC2	0	NA	FALSE	FALSE	TRUE	FALSE	No assay	no_assay	no_assay	no_assay	no_assay	no_assay	no_assay	no_assay	no_assay	no_assay	no_assay	no	no	no	no	no	8	2
SLC2A9	SLC2	2	NA	FALSE	TRUE	TRUE	TRUE	More than 1 assay tested	no_assay	validated	no_assay	validated	no_assay	no_assay	no_assay	no_assay	no_assay	ChEMBL/RESOLUTE	yes	no	yes	yes	no	9	2
SLC2A10	SLC2	0	0	FALSE	FALSE	FALSE	FALSE	No assay	no_assay	no_assay	no_assay	no_assay	no_assay	no_assay	no_assay	no_assay	no_assay	no_assay	no	no	yes	no	no	10	2
SLC2A11	SLC2	0	0	FALSE	FALSE	FALSE	FALSE	No assay	no_assay	no_assay	no_assay	no_assay	no_assay	no_assay	no_assay	no_assay	no_assay	no_assay	no	no	no	yes	no	11	2
SLC2A12	SLC2	0	0	FALSE	FALSE	FALSE	FALSE	No assay	no_assay	no_assay	no_assay	no_assay	no_assay	no_assay	no_assay	no_assay	no_assay	no_assay	no	no	no	yes	no	12	2
SLC2A13	SLC2	0	0	FALSE	FALSE	FALSE	FALSE	No assay	no_assay	no_assay	no_assay	no_assay	no_assay	no_assay	no_assay	no_assay	no_assay	no_assay	no	no	yes	yes	yes	13	2
SLC2A14	SLC2	0	NA	FALSE	FALSE	TRUE	FALSE	No assay	no_assay	no_assay	no_assay	no_assay	no_assay	no_assay	no_assay	no_assay	no_assay	no_assay	no	yes	no	yes	no	14	2
SLC3A1	SLC3	0	0	FALSE	FALSE	FALSE	FALSE	No assay	no_assay	no_assay	no_assay	no_assay	no_assay	no_assay	no_assay	no_assay	no_assay	no_assay	no	no	yes	no	yes	1	3
SLC3A2	SLC3	0	0	FALSE	FALSE	FALSE	FALSE	No assay	no_assay	no_assay	no_assay	no_assay	no_assay	no_assay	no_assay	no_assay	no_assay	no_assay	no	no	no	yes	no	2	3
SLC4A1	SLC4	0	0	FALSE	FALSE	FALSE	FALSE	No assay	no_assay	no_assay	no_assay	no_assay	no_assay	no_assay	no_assay	no_assay	no_assay	no_assay	no	no	yes	yes	no	1	4
SLC4A2	SLC4	0	0	FALSE	FALSE	FALSE	FALSE	No assay	no_assay	no_assay	no_assay	no_assay	no_assay	no_assay	no_assay	no_assay	no_assay	no_assay	no	no	yes	yes	no	2	4
SLC4A3	SLC4	0	0	FALSE	FALSE	FALSE	FALSE	No assay	no_assay	no_assay	no_assay	no_assay	no_assay	no_assay	no_assay	no_assay	no_assay	no_assay	no	no	no	yes	no	3	4
SLC4A4	SLC4	0	0	FALSE	FALSE	FALSE	FALSE	Assay tested	no_assay	no_assay	no_assay	validated	no_assay	no_assay	no_assay	no_assay	no_assay	RESOLUTE only	no	no	yes	yes	yes	4	4
SLC4A5	SLC4	0	0	FALSE	FALSE	FALSE	FALSE	No assay	no_assay	no_assay	no_assay	no_assay	no_assay	no_assay	no_assay	no_assay	no_assay	no_assay	no	no	no	yes	yes	5	4
SLC4A7	SLC4	0	NA	FALSE	TRUE	FALSE	FALSE	No assay	no_assay	no_assay	no_assay	no_assay	no_assay	no_assay	no_assay	no_assay	no_assay	no_assay	no	no	yes	yes	no	7	4
SLC4A8	SLC4	0	0	FALSE	FALSE	FALSE	FALSE	No assay	no_assay	no_assay	no_assay	no_assay	no_assay	no_assay	no_assay	no_assay	no_assay	no_assay	no	no	no	yes	no	8	4
SLC4A9	SLC4	0	0	FALSE	FALSE	FALSE	FALSE	No assay	no_assay	no_assay	no_assay	no_assay	no_assay	no_assay	no_assay	no_assay	no_assay	no_assay	no	no	no	no	no	9	4
SLC4A10	SLC4	0	0	FALSE	FALSE	FALSE	FALSE	No assay	no_assay	no_assay	no_assay	no_assay	no_assay	no_assay	no_assay	no_assay	no_assay	no_assay	no	no	no	no	no	10	4
SLC4A11	SLC4	0	0	FALSE	FALSE	FALSE	FALSE	No assay	no_assay	no_assay	no_assay	no_assay	no_assay	no_assay	no_assay	no_assay	no_assay	no_assay	no	no	yes	yes	yes	11	4
SLC5A1	SLC5	3	NA	TRUE	TRUE	TRUE	TRUE	No assay	no_assay	no_assay	no_assay	no_assay	no_assay	no_assay	no_assay	no_assay	no_assay	no_assay	yes	no	yes	yes	yes	1	5
SLC5A2	SLC5	2	NA	TRUE	FALSE	TRUE	TRUE	Assay tested	no_assay	no_assay	no_assay	not_validated	no_assay	no_assay	no_assay	no_assay	no_assay	no_assay	yes	no	yes	yes	yes	2	5
SLC5A3	SLC5	0	0	FALSE	FALSE	FALSE	FALSE	No assay	no_assay	no_assay	no_assay	no_assay	no_assay	no_assay	no_assay	no_assay	no_assay	no_assay	no	no	no	no	no	3	5
SLC5A4	SLC5	1	NA	FALSE	FALSE	TRUE	TRUE	Assay tested	no_assay	no_assay	no_assay	not_validated	no_assay	no_assay	no_assay	no_assay	no_assay	no_assay	yes	no	no	yes	yes	4	5
SLC5A5	SLC5	0	0	FALSE	FALSE	FALSE	FALSE	No assay	no_assay	no_assay	no_assay	no_assay	no_assay	no_assay	no_assay	no_assay	no_assay	no_assay	no	no	no	yes	no	5	5
SLC5A6	SLC5	0	0	FALSE	FALSE	FALSE	FALSE	No assay	no_assay	no_assay	no_assay	no_assay	no_assay	no_assay	no_assay	no_assay	no_assay	no_assay	no	no	yes	yes	yes	6	5
SLC5A7	SLC5	3	NA	TRUE	TRUE	TRUE	TRUE	Assay tested	no_assay	no_assay	no_assay	validated	no_assay	no_assay	no_assay	no_assay	no_assay	ChEMBL/RESOLUTE	yes	no	yes	yes	no	7	5
SLC5A8	SLC5	0	0	FALSE	FALSE	FALSE	FALSE	No assay	no_assay	no_assay	no_assay	no_assay	no_assay	no_assay	no_assay	no_assay	no_assay	no_assay	no	no	no	yes	yes	8	5
SLC5A9	SLC5	0	0	FALSE	FALSE	FALSE	FALSE	No assay	no_assay	no_assay	no_assay	no_assay	no_assay	no_assay	no_assay	no_assay	no_assay	no_assay	no	no	no	no	no	9	5
SLC5A10	SLC5	0	0	FALSE	FALSE	FALSE	FALSE	No assay	no_assay	no_assay	no_assay	no_assay	no_assay	no_assay	no_assay	no_assay	no_assay	no_assay	no	no	no	no	yes	10	5
SLC5A11	SLC5	0	NA	FALSE	FALSE	TRUE	FALSE	Assay tested	no_assay	no_assay	no_assay	validated	no_assay	no_assay	no_assay	no_assay	no_assay	RESOLUTE only	no	no	no	no	no	11	5
SLC5A12	SLC5	0	0	FALSE	FALSE	FALSE	FALSE	Assay tested	no_assay	no_assay	no_assay	no_assay	no_assay	no_assay	no_assay	not_validated	no_assay	no_assay	no	no	no	yes	no	12	5
SLC6A1	SLC6	2	NA	TRUE	FALSE	TRUE	TRUE	More than 1 assay tested	no_assay	no_assay	no_assay	validated	no_assay	validated	no_assay	no_assay	no_assay	ChEMBL/RESOLUTE	yes	no	yes	yes	yes	1	6
SLC6A2	SLC6	3	NA	TRUE	TRUE	TRUE	TRUE	More than 1 assay tested	no_assay	not_validated	no_assay	no_assay	validated	no_assay	no_assay	validated	no_assay	ChEMBL/RESOLUTE	yes	no	no	yes	no	2	6
SLC6A3	SLC6	3	NA	TRUE	TRUE	TRUE	TRUE	Assay tested	no_assay	no_assay	no_assay	no_assay	no_assay	no_assay	no_assay	validated	no_assay	ChEMBL/RESOLUTE	yes	no	yes	yes	yes	3	6
SLC6A4	SLC6	3	NA	TRUE	TRUE	TRUE	TRUE	Assay tested	no_assay	no_assay	no_assay	no_assay	validated	no_assay	no_assay	no_assay	no_assay	ChEMBL/RESOLUTE	yes	no	yes	yes	yes	4	6
SLC6A5	SLC6	3	NA	TRUE	TRUE	TRUE	TRUE	More than 1 assay tested	no_assay	no_assay	no_assay	validated	no_assay	no_assay	no_assay	no_assay	no_assay	ChEMBL/RESOLUTE	yes	no	yes	yes	yes	5	6
SLC6A6	SLC6	0	NA	FALSE	FALSE	FALSE	TRUE	Assay tested	no_assay	no_assay	no_assay	validated	no_assay	no_assay	no_assay	no_assay	no_assay	RESOLUTE only	no	no	yes	yes	yes	6	6
SLC6A7	SLC6	0	NA	FALSE	FALSE	TRUE	FALSE	No assay	no_assay	no_assay	no_assay	no_assay	no_assay	no_assay	no_assay	no_assay	no_assay	no_assay	yes	no	no	yes	yes	7	6
SLC6A8	SLC6	0	0	FALSE	FALSE	FALSE	FALSE	More than 1 assay tested	no_assay	no_assay	no_assay	validated	no_assay	validated	no_assay	no_assay	no_assay	RESOLUTE only	no	no	yes	yes	yes	8	6
SLC6A9	SLC6	3	NA	TRUE	TRUE	TRUE	TRUE	Assay tested	no_assay	no_assay	no_assay	validated	no_assay	no_assay	no_assay	no_assay	no_assay	ChEMBL/RESOLUTE	yes	no	yes	yes	yes	9	6
SLC6A10P	SLC6	0	0	FALSE	FALSE	FALSE	FALSE	No assay	no_assay	no_assay	no_assay	no_assay	no_assay	no_assay	no_assay	no_assay	no_assay	no_assay	no	yes	no	no	no	10	6
SLC6A11	SLC6	2	NA	TRUE	FALSE	TRUE	TRUE	No assay	no_assay	no_assay	no_assay	no_assay	no_assay	no_assay	no_assay	no_assay	no_assay	no_assay	no	no	no	yes	no	11	6
SLC6A12	SLC6	2	NA	TRUE	FALSE	TRUE	TRUE	Assay tested	no_assay	no_assay	no_assay	validated	no_assay	no_assay	no_assay	no_assay	no_assay	ChEMBL/RESOLUTE	no	no	no	yes	yes	12	6
SLC6A13	SLC6	2	NA	TRUE	FALSE	TRUE	TRUE	More than 1 assay tested	no_assay	no_assay	no_assay	validated	no_assay	validated	no_assay	no_assay	no_assay	ChEMBL/RESOLUTE	no	no	no	yes	no	13	6
SLC6A14	SLC6	0	NA	FALSE	FALSE	TRUE	FALSE	More than 1 assay tested	no_assay	validated	no_assay	no_assay	no_assay	validated	no_assay	no_assay	no_assay	RESOLUTE only	no	no	no	yes	yes	14	6
SLC6A15	SLC6	1	NA	FALSE	TRUE	TRUE	FALSE	More than 1 assay tested	no_assay	validated	no_assay	no_assay	no_assay	validated	no_assay	no_assay	no_assay	ChEMBL/RESOLUTE	no	no	no	yes	yes	15	6
SLC6A16	SLC6	0	0	FALSE	FALSE	FALSE	FALSE	No assay	no_assay	no_assay	no_assay	no_assay	no_assay	no_assay	no_assay	no_assay	no_assay	no_assay	no	yes	no	no	no	16	6
SLC6A17	SLC6	0	0	FALSE	FALSE	FALSE	FALSE	No assay	no_assay	no_assay	no_assay	no_assay	no_assay	no_assay	no_assay	no_assay	no_assay	no_assay	no	yes	yes	no	no	17	6
SLC6A18	SLC6	0	0	FALSE	FALSE	FALSE	FALSE	No assay	no_assay	no_assay	no_assay	no_assay	no_assay	no_assay	no_assay	no_assay	no_assay	no_assay	no	no	yes	yes	no	18	6
SLC6A19	SLC6	0	0	FALSE	FALSE	FALSE	FALSE	More than 1 assay tested	no_assay	validated	no_assay	no_assay	no_assay	validated	no_assay	no_assay	no_assay	RESOLUTE only	no	no	yes	yes	no	19	6
SLC6A20	SLC6	0	0	FALSE	FALSE	FALSE	FALSE	No assay	no_assay	no_assay	no_assay	no_assay	no_assay	no_assay	no_assay	no_assay	no_assay	no_assay	no	no	yes	yes	yes	20	6
SLC6A21P	SLC6	0	0	FALSE	FALSE	FALSE	FALSE	No assay	no_assay	no_assay	no_assay	no_assay	no_assay	no_assay	no_assay	no_assay	no_assay	no_assay	no	yes	no	no	no	21	6
SLC7A1	SLC7	0	0	FALSE	FALSE	FALSE	FALSE	Assay tested	no_assay	not_validated	no_assay	no_assay	no_assay	no_assay	no_assay	no_assay	no_assay	no_assay	no	no	no	yes	no	1	7
SLC7A2	SLC7	0	0	FALSE	FALSE	FALSE	FALSE	No assay	no_assay	no_assay	no_assay	no_assay	no_assay	no_assay	no_assay	no_assay	no_assay	no_assay	no	no	no	yes	no	2	7
SLC7A3	SLC7	0	0	FALSE	FALSE	FALSE	FALSE	Assay tested	no_assay	no_assay	no_assay	validated	no_assay	no_assay	no_assay	no_assay	no_assay	RESOLUTE only	no	no	no	yes	no	3	7
SLC7A4	SLC7	0	0	FALSE	FALSE	FALSE	FALSE	No assay	no_assay	no_assay	no_assay	no_assay	no_assay	no_assay	no_assay	no_assay	no_assay	no_assay	no	yes	no	yes	no	4	7
SLC7A5	SLC7	3	NA	TRUE	TRUE	TRUE	TRUE	No assay	no_assay	no_assay	no_assay	no_assay	no_assay	no_assay	no_assay	no_assay	no_assay	no_assay	no	no	yes	yes	no	5	7
SLC7A6	SLC7	0	0	FALSE	FALSE	FALSE	FALSE	No assay	no_assay	no_assay	no_assay	no_assay	no_assay	no_assay	no_assay	no_assay	no_assay	no_assay	no	no	yes	no	no	6	7
SLC7A7	SLC7	0	0	FALSE	FALSE	FALSE	FALSE	No assay	no_assay	no_assay	no_assay	no_assay	no_assay	no_assay	no_assay	no_assay	no_assay	no_assay	no	no	yes	yes	no	7	7
SLC7A8	SLC7	0	NA	FALSE	FALSE	TRUE	FALSE	No assay	no_assay	no_assay	no_assay	no_assay	no_assay	no_assay	no_assay	no_assay	no_assay	no_assay	no	no	no	yes	no	8	7
SLC7A9	SLC7	0	0	FALSE	FALSE	FALSE	FALSE	No assay	no_assay	no_assay	no_assay	no_assay	no_assay	no_assay	no_assay	no_assay	no_assay	no_assay	no	no	yes	no	no	9	7
SLC7A10	SLC7	0	0	FALSE	FALSE	FALSE	FALSE	No assay	no_assay	no_assay	no_assay	no_assay	no_assay	no_assay	no_assay	no_assay	no_assay	no_assay	no	no	no	yes	no	10	7
SLC7A11	SLC7	1	NA	FALSE	FALSE	TRUE	TRUE	No assay	no_assay	no_assay	no_assay	no_assay	no_assay	no_assay	no_assay	no_assay	no_assay	no_assay	yes	no	no	yes	no	11	7
SLC7A13	SLC7	0	0	FALSE	FALSE	FALSE	FALSE	No assay	no_assay	no_assay	no_assay	no_assay	no_assay	no_assay	no_assay	no_assay	no_assay	no_assay	no	yes	no	no	no	12	7
SLC7A14	SLC7	0	0	FALSE	FALSE	FALSE	FALSE	No assay	no_assay	no_assay	no_assay	no_assay	no_assay	no_assay	no_assay	no_assay	no_assay	no_assay	no	yes	yes	no	no	13	7
SLC7A15P	SLC7	0	0	FALSE	FALSE	FALSE	FALSE	No assay	no_assay	no_assay	no_assay	no_assay	no_assay	no_assay	no_assay	no_assay	no_assay	no_assay	no	yes	no	no	no	14	7
SLC8A1	SLC8	1	NA	FALSE	TRUE	FALSE	TRUE	No assay	no_assay	no_assay	no_assay	no_assay	no_assay	no_assay	no_assay	no_assay	no_assay	no_assay	yes	no	yes	yes	no	1	8
SLC8A2	SLC8	0	0	FALSE	FALSE	FALSE	FALSE	No assay	no_assay	no_assay	no_assay	no_assay	no_assay	no_assay	no_assay	no_assay	no_assay	no_assay	no	no	no	yes	no	2	8
SLC8A3	SLC8	0	0	FALSE	FALSE	FALSE	FALSE	No assay	no_assay	no_assay	no_assay	no_assay	no_assay	no_assay	no_assay	no_assay	no_assay	no_assay	yes	no	no	yes	no	3	8
SLC8B1	SLC8	0	NA	FALSE	FALSE	FALSE	TRUE	No assay	no_assay	no_assay	no_assay	no_assay	no_assay	no_assay	no_assay	no_assay	no_assay	no_assay	no	no	no	no	no	4	8
SLC9A1	SLC9	1	NA	FALSE	TRUE	FALSE	TRUE	No assay	no_assay	no_assay	no_assay	no_assay	no_assay	no_assay	no_assay	no_assay	no_assay	no_assay	yes	no	yes	yes	no	1	9
SLC9A2	SLC9	1	NA	FALSE	TRUE	FALSE	TRUE	No assay	no_assay	no_assay	no_assay	no_assay	no_assay	no_assay	no_assay	no_assay	no_assay	no_assay	no	no	no	yes	no	2	9
SLC9A3	SLC9	1	NA	FALSE	TRUE	FALSE	TRUE	No assay	no_assay	no_assay	no_assay	no_assay	no_assay	no_assay	no_assay	no_assay	no_assay	no_assay	yes	no	yes	yes	no	3	9
SLC9A4	SLC9	0	0	FALSE	FALSE	FALSE	FALSE	No assay	no_assay	no_assay	no_assay	no_assay	no_assay	no_assay	no_assay	no_assay	no_assay	no_assay	no	yes	yes	no	no	4	9
SLC9A5	SLC9	1	NA	FALSE	TRUE	FALSE	TRUE	No assay	no_assay	no_assay	no_assay	no_assay	no_assay	no_assay	no_assay	no_assay	no_assay	no_assay	no	no	yes	no	no	5	9
SLC9A6	SLC9	0	0	FALSE	FALSE	FALSE	FALSE	No assay	no_assay	no_assay	no_assay	no_assay	no_assay	no_assay	no_assay	no_assay	no_assay	no_assay	no	no	yes	yes	no	6	9
SLC9A7	SLC9	0	0	FALSE	FALSE	FALSE	FALSE	No assay	no_assay	no_assay	no_assay	no_assay	no_assay	no_assay	no_assay	no_assay	no_assay	no_assay	no	no	yes	yes	no	7	9
SLC9A8	SLC9	0	0	FALSE	FALSE	FALSE	FALSE	No assay	no_assay	no_assay	no_assay	no_assay	no_assay	no_assay	no_assay	no_assay	no_assay	no_assay	no	no	no	no	no	8	9
SLC9A9	SLC9	0	0	FALSE	FALSE	FALSE	FALSE	No assay	no_assay	no_assay	no_assay	no_assay	no_assay	no_assay	no_assay	no_assay	no_assay	no_assay	no	yes	no	no	no	9	9
SLC9B1	SLC9	0	0	FALSE	FALSE	FALSE	FALSE	No assay	no_assay	no_assay	no_assay	no_assay	no_assay	no_assay	no_assay	no_assay	no_assay	no_assay	no	yes	yes	no	no	10	9
SLC9B2	SLC9	0	0	FALSE	FALSE	FALSE	FALSE	Assay tested	no_assay	no_assay	validated	no_assay	no_assay	no_assay	no_assay	no_assay	no_assay	RESOLUTE only	no	no	no	yes	no	11	9
SLC9C2	SLC9	0	0	FALSE	FALSE	FALSE	FALSE	No assay	no_assay	no_assay	no_assay	no_assay	no_assay	no_assay	no_assay	no_assay	no_assay	no_assay	no	yes	no	no	no	12	9
SLC9C1	SLC9	0	0	FALSE	FALSE	FALSE	FALSE	No assay	no_assay	no_assay	no_assay	no_assay	no_assay	no_assay	no_assay	no_assay	no_assay	no_assay	no	yes	no	no	no	13	9
SLC10A1	SLC10	2	NA	TRUE	FALSE	TRUE	TRUE	Assay tested	no_assay	no_assay	no_assay	not_validated	no_assay	no_assay	no_assay	no_assay	no_assay	no_assay	yes	no	no	yes	yes	1	10
SLC10A2	SLC10	3	NA	TRUE	TRUE	TRUE	TRUE	No assay	no_assay	no_assay	no_assay	no_assay	no_assay	no_assay	no_assay	no_assay	no_assay	no_assay	yes	no	yes	yes	yes	2	10
SLC10A3	SLC10	0	0	FALSE	FALSE	FALSE	FALSE	No assay	no_assay	no_assay	no_assay	no_assay	no_assay	no_assay	no_assay	no_assay	no_assay	no_assay	no	yes	no	no	no	3	10
SLC10A4	SLC10	0	0	FALSE	FALSE	FALSE	FALSE	No assay	no_assay	no_assay	no_assay	no_assay	no_assay	no_assay	no_assay	no_assay	no_assay	no_assay	no	yes	yes	yes	no	4	10
SLC10A5	SLC10	0	0	FALSE	FALSE	FALSE	FALSE	No assay	no_assay	no_assay	no_assay	no_assay	no_assay	no_assay	no_assay	no_assay	no_assay	no_assay	no	yes	no	yes	no	5	10
SLC10A6	SLC10	0	0	FALSE	FALSE	FALSE	FALSE	More than 1 assay tested	validated	no_assay	validated	no_assay	no_assay	no_assay	no_assay	no_assay	validated	RESOLUTE only	no	no	yes	yes	yes	6	10
SLC10A7	SLC10	0	0	FALSE	FALSE	FALSE	FALSE	No assay	no_assay	no_assay	no_assay	no_assay	no_assay	no_assay	no_assay	no_assay	no_assay	no_assay	no	yes	yes	yes	no	7	10
SLC11A1	SLC11	0	NA	FALSE	FALSE	FALSE	TRUE	Assay tested	no_assay	no_assay	no_assay	not_validated	no_assay	no_assay	no_assay	no_assay	no_assay	no_assay	no	no	no	no	no	1	11
SLC11A2	SLC11	1	NA	FALSE	TRUE	TRUE	FALSE	No assay	no_assay	no_assay	no_assay	no_assay	no_assay	no_assay	no_assay	no_assay	no_assay	no_assay	yes	no	yes	yes	no	2	11
SLC12A1	SLC12	0	0	FALSE	FALSE	FALSE	FALSE	Assay tested	no_assay	no_assay	not_validated	no_assay	no_assay	no_assay	no_assay	no_assay	no_assay	no_assay	no	no	yes	yes	no	1	12
SLC12A2	SLC12	2	NA	FALSE	TRUE	TRUE	TRUE	More than 1 assay tested	no_assay	no_assay	validated	validated	no_assay	no_assay	no_assay	no_assay	no_assay	ChEMBL/RESOLUTE	no	no	yes	yes	no	2	12
SLC12A3	SLC12	0	0	FALSE	FALSE	FALSE	FALSE	Assay tested	no_assay	no_assay	validated	no_assay	no_assay	no_assay	no_assay	no_assay	no_assay	RESOLUTE only	no	no	yes	yes	no	3	12
SLC12A4	SLC12	0	0	FALSE	FALSE	FALSE	FALSE	No assay	no_assay	no_assay	no_assay	no_assay	no_assay	no_assay	no_assay	no_assay	no_assay	no_assay	no	no	no	yes	no	4	12
SLC12A5	SLC12	1	NA	FALSE	FALSE	TRUE	TRUE	Assay tested	no_assay	no_assay	no_assay	not_validated	no_assay	no_assay	no_assay	no_assay	no_assay	no_assay	yes	no	yes	yes	no	5	12
SLC12A6	SLC12	0	0	FALSE	FALSE	FALSE	FALSE	Assay tested	no_assay	no_assay	no_assay	validated	no_assay	no_assay	no_assay	no_assay	no_assay	RESOLUTE only	no	no	yes	yes	no	6	12
SLC12A7	SLC12	0	0	FALSE	FALSE	FALSE	FALSE	No assay	no_assay	no_assay	no_assay	no_assay	no_assay	no_assay	no_assay	no_assay	no_assay	no_assay	no	no	no	yes	no	7	12
SLC12A8	SLC12	0	0	FALSE	FALSE	FALSE	FALSE	No assay	no_assay	no_assay	no_assay	no_assay	no_assay	no_assay	no_assay	no_assay	no_assay	no_assay	no	yes	no	no	no	8	12
SLC12A9	SLC12	0	0	FALSE	FALSE	FALSE	FALSE	No assay	no_assay	no_assay	no_assay	no_assay	no_assay	no_assay	no_assay	no_assay	no_assay	no_assay	no	no	yes	no	no	9	12
SLC13A1	SLC13	0	0	FALSE	FALSE	FALSE	FALSE	Assay tested	no_assay	no_assay	no_assay	not_validated	no_assay	no_assay	no_assay	no_assay	no_assay	no_assay	no	no	no	no	no	1	13
SLC13A2	SLC13	0	NA	FALSE	FALSE	TRUE	FALSE	No assay	no_assay	no_assay	no_assay	no_assay	no_assay	no_assay	no_assay	no_assay	no_assay	no_assay	no	no	no	yes	yes	2	13
SLC13A3	SLC13	0	NA	FALSE	FALSE	TRUE	FALSE	More than 1 assay tested	no_assay	no_assay	no_assay	validated	no_assay	no_assay	no_assay	no_assay	no_assay	RESOLUTE only	no	no	no	yes	yes	3	13
SLC13A4	SLC13	0	0	FALSE	FALSE	FALSE	FALSE	Assay tested	no_assay	no_assay	no_assay	not_validated	no_assay	no_assay	no_assay	no_assay	no_assay	no_assay	no	no	no	yes	no	4	13
SLC13A5	SLC13	0	NA	FALSE	FALSE	TRUE	FALSE	No assay	no_assay	no_assay	no_assay	no_assay	no_assay	no_assay	no_assay	no_assay	no_assay	no_assay	yes	no	yes	yes	yes	5	13
SLC14A1	SLC14	1	NA	FALSE	TRUE	FALSE	TRUE	No assay	no_assay	no_assay	no_assay	no_assay	no_assay	no_assay	no_assay	no_assay	no_assay	no_assay	yes	no	no	no	no	1	14
SLC14A2	SLC14	0	0	FALSE	FALSE	FALSE	FALSE	No assay	no_assay	no_assay	no_assay	no_assay	no_assay	no_assay	no_assay	no_assay	no_assay	no_assay	no	no	no	no	no	2	14
SLC15A1	SLC15	3	NA	TRUE	TRUE	TRUE	TRUE	No assay	no_assay	no_assay	no_assay	no_assay	no_assay	no_assay	no_assay	no_assay	no_assay	no_assay	yes	no	no	yes	no	1	15
SLC15A2	SLC15	2	NA	TRUE	FALSE	TRUE	TRUE	Assay tested	no_assay	no_assay	no_assay	validated	no_assay	no_assay	no_assay	no_assay	no_assay	ChEMBL/RESOLUTE	yes	no	yes	yes	no	2	15
SLC15A3	SLC15	0	0	FALSE	FALSE	FALSE	FALSE	No assay	no_assay	no_assay	no_assay	no_assay	no_assay	no_assay	no_assay	no_assay	no_assay	no_assay	no	no	no	no	no	3	15
SLC15A4	SLC15	0	0	FALSE	FALSE	FALSE	FALSE	Assay tested	no_assay	not_validated	no_assay	no_assay	no_assay	no_assay	no_assay	no_assay	no_assay	no_assay	no	no	no	no	no	4	15
SLC15A5	SLC15	0	0	FALSE	FALSE	FALSE	FALSE	No assay	no_assay	no_assay	no_assay	no_assay	no_assay	no_assay	no_assay	no_assay	no_assay	no_assay	no	yes	no	no	no	5	15
SLC16A1	SLC16	3	NA	TRUE	TRUE	TRUE	TRUE	More than 1 assay tested	validated	no_assay	no_assay	no_assay	no_assay	no_assay	validated	no_assay	no_assay	ChEMBL/RESOLUTE	yes	no	yes	yes	no	1	16
SLC16A2	SLC16	0	0	FALSE	FALSE	FALSE	FALSE	No assay	no_assay	no_assay	no_assay	no_assay	no_assay	no_assay	no_assay	no_assay	no_assay	no_assay	no	no	yes	yes	no	2	16
SLC16A3	SLC16	1	NA	FALSE	FALSE	TRUE	TRUE	More than 1 assay tested	no_assay	no_assay	validated	no_assay	no_assay	no_assay	validated	no_assay	no_assay	ChEMBL/RESOLUTE	yes	no	no	yes	no	3	16
SLC16A4	SLC16	0	0	FALSE	FALSE	FALSE	FALSE	No assay	no_assay	no_assay	no_assay	no_assay	no_assay	no_assay	no_assay	no_assay	no_assay	no_assay	no	yes	no	yes	no	4	16
SLC16A5	SLC16	0	0	FALSE	FALSE	FALSE	FALSE	No assay	no_assay	no_assay	no_assay	no_assay	no_assay	no_assay	no_assay	no_assay	no_assay	no_assay	no	no	no	yes	no	5	16
SLC16A6	SLC16	0	0	FALSE	FALSE	FALSE	FALSE	No assay	no_assay	no_assay	no_assay	no_assay	no_assay	no_assay	no_assay	no_assay	no_assay	no_assay	no	yes	no	yes	no	6	16
SLC16A7	SLC16	0	NA	FALSE	FALSE	TRUE	FALSE	No assay	no_assay	no_assay	no_assay	no_assay	no_assay	no_assay	no_assay	no_assay	no_assay	no_assay	no	no	no	yes	no	7	16
SLC16A8	SLC16	0	NA	FALSE	FALSE	TRUE	FALSE	No assay	no_assay	no_assay	no_assay	no_assay	no_assay	no_assay	no_assay	no_assay	no_assay	no_assay	no	no	yes	yes	no	8	16
SLC16A9	SLC16	0	0	FALSE	FALSE	FALSE	FALSE	No assay	no_assay	no_assay	no_assay	no_assay	no_assay	no_assay	no_assay	no_assay	no_assay	no_assay	no	no	no	yes	no	9	16
SLC16A10	SLC16	0	0	FALSE	FALSE	FALSE	FALSE	No assay	no_assay	no_assay	no_assay	no_assay	no_assay	no_assay	no_assay	no_assay	no_assay	no_assay	no	no	yes	yes	no	10	16
SLC16A11	SLC16	0	0	FALSE	FALSE	FALSE	FALSE	No assay	no_assay	no_assay	no_assay	no_assay	no_assay	no_assay	no_assay	no_assay	no_assay	no_assay	no	no	yes	yes	no	11	16
SLC16A12	SLC16	0	0	FALSE	FALSE	FALSE	FALSE	No assay	no_assay	no_assay	no_assay	no_assay	no_assay	no_assay	no_assay	no_assay	no_assay	no_assay	no	no	yes	yes	no	12	16
SLC16A13	SLC16	0	0	FALSE	FALSE	FALSE	FALSE	No assay	no_assay	no_assay	no_assay	no_assay	no_assay	no_assay	no_assay	no_assay	no_assay	no_assay	no	yes	no	yes	no	13	16
SLC16A14	SLC16	0	0	FALSE	FALSE	FALSE	FALSE	No assay	no_assay	no_assay	no_assay	no_assay	no_assay	no_assay	no_assay	no_assay	no_assay	no_assay	no	yes	no	no	no	14	16
SLC17A1	SLC17	0	NA	FALSE	FALSE	FALSE	TRUE	Assay tested	no_assay	no_assay	no_assay	not_validated	no_assay	no_assay	no_assay	no_assay	no_assay	no_assay	no	no	yes	yes	no	1	17
SLC17A2	SLC17	0	NA	FALSE	FALSE	FALSE	TRUE	No assay	no_assay	no_assay	no_assay	no_assay	no_assay	no_assay	no_assay	no_assay	no_assay	no_assay	no	no	yes	no	no	2	17
SLC17A3	SLC17	0	0	FALSE	FALSE	FALSE	FALSE	Assay tested	no_assay	no_assay	no_assay	not_validated	no_assay	no_assay	no_assay	no_assay	no_assay	no_assay	no	no	yes	yes	yes	3	17
SLC17A4	SLC17	0	0	FALSE	FALSE	FALSE	FALSE	No assay	no_assay	no_assay	no_assay	no_assay	no_assay	no_assay	no_assay	no_assay	no_assay	no_assay	no	no	yes	no	no	4	17
SLC17A5	SLC17	1	NA	FALSE	FALSE	TRUE	TRUE	Assay tested	no_assay	no_assay	no_assay	no_assay	no_assay	validated	no_assay	no_assay	no_assay	ChEMBL/RESOLUTE	no	no	yes	yes	yes	5	17
SLC17A6	SLC17	0	0	FALSE	FALSE	FALSE	FALSE	No assay	no_assay	no_assay	no_assay	no_assay	no_assay	no_assay	no_assay	no_assay	no_assay	no_assay	no	no	no	no	no	6	17
SLC17A7	SLC17	0	0	FALSE	FALSE	FALSE	FALSE	No assay	no_assay	no_assay	no_assay	no_assay	no_assay	no_assay	no_assay	no_assay	no_assay	no_assay	no	no	no	yes	no	7	17
SLC17A8	SLC17	0	0	FALSE	FALSE	FALSE	FALSE	No assay	no_assay	no_assay	no_assay	no_assay	no_assay	no_assay	no_assay	no_assay	no_assay	no_assay	no	no	yes	no	no	8	17
SLC17A9	SLC17	0	0	FALSE	FALSE	FALSE	FALSE	No assay	no_assay	no_assay	no_assay	no_assay	no_assay	no_assay	no_assay	no_assay	no_assay	no_assay	yes	no	yes	no	no	9	17
SLC18A1	SLC18	0	NA	TRUE	FALSE	FALSE	FALSE	Assay tested	no_assay	no_assay	no_assay	no_assay	validated	no_assay	no_assay	no_assay	no_assay	RESOLUTE only	no	no	no	no	yes	1	18
SLC18A2	SLC18	2	NA	TRUE	FALSE	TRUE	TRUE	Assay tested	no_assay	no_assay	no_assay	no_assay	validated	no_assay	no_assay	no_assay	no_assay	ChEMBL/RESOLUTE	yes	no	yes	no	yes	2	18
SLC18A3	SLC18	1	NA	TRUE	FALSE	FALSE	TRUE	No assay	no_assay	no_assay	no_assay	no_assay	no_assay	no_assay	no_assay	no_assay	no_assay	no_assay	yes	no	yes	no	no	3	18
SLC18B1	SLC18	0	0	FALSE	FALSE	FALSE	FALSE	No assay	no_assay	no_assay	no_assay	no_assay	no_assay	no_assay	no_assay	no_assay	no_assay	no_assay	no	no	yes	no	no	4	18
SLC19A1	SLC19	2	NA	TRUE	TRUE	TRUE	FALSE	More than 1 assay tested	no_assay	not_validated	no_assay	no_assay	no_assay	validated	no_assay	no_assay	no_assay	ChEMBL/RESOLUTE	no	no	no	yes	no	1	19
SLC19A2	SLC19	0	NA	FALSE	TRUE	FALSE	FALSE	No assay	no_assay	no_assay	no_assay	no_assay	no_assay	no_assay	no_assay	no_assay	no_assay	no_assay	no	no	yes	yes	no	2	19
SLC19A3	SLC19	0	0	FALSE	FALSE	FALSE	FALSE	No assay	no_assay	no_assay	no_assay	no_assay	no_assay	no_assay	no_assay	no_assay	no_assay	no_assay	no	no	yes	yes	no	3	19
SLC20A1	SLC20	0	NA	FALSE	FALSE	TRUE	FALSE	No assay	no_assay	no_assay	no_assay	no_assay	no_assay	no_assay	no_assay	no_assay	no_assay	no_assay	no	no	no	yes	yes	1	20
SLC20A2	SLC20	0	NA	FALSE	FALSE	TRUE	FALSE	No assay	no_assay	no_assay	no_assay	no_assay	no_assay	no_assay	no_assay	no_assay	no_assay	no_assay	no	no	yes	yes	no	2	20
SLCO1A2	SLCO	1	NA	FALSE	FALSE	TRUE	TRUE	No assay	no_assay	no_assay	no_assay	no_assay	no_assay	no_assay	no_assay	no_assay	no_assay	no_assay	no	no	no	yes	no	1	21
SLCO2A1	SLCO	0	NA	FALSE	FALSE	TRUE	FALSE	Assay tested	no_assay	no_assay	no_assay	no_assay	no_assay	no_assay	no_assay	validated	no_assay	RESOLUTE only	yes	no	yes	yes	no	2	21
SLCO3A1	SLCO	0	NA	FALSE	FALSE	TRUE	FALSE	No assay	no_assay	no_assay	no_assay	no_assay	no_assay	no_assay	no_assay	no_assay	no_assay	no_assay	no	no	no	yes	no	3	21
SLCO4A1	SLCO	0	NA	FALSE	FALSE	TRUE	FALSE	No assay	no_assay	no_assay	no_assay	no_assay	no_assay	no_assay	no_assay	no_assay	no_assay	no_assay	no	no	no	yes	no	4	21
SLCO5A1	SLCO	0	0	FALSE	FALSE	FALSE	FALSE	No assay	no_assay	no_assay	no_assay	no_assay	no_assay	no_assay	no_assay	no_assay	no_assay	no_assay	no	yes	no	yes	no	5	21
SLCO6A1	SLCO	0	0	FALSE	FALSE	FALSE	FALSE	No assay	no_assay	no_assay	no_assay	no_assay	no_assay	no_assay	no_assay	no_assay	no_assay	no_assay	no	yes	no	no	no	6	21
SLCO1B1	SLCO	3	NA	TRUE	TRUE	TRUE	TRUE	No assay	no_assay	no_assay	no_assay	no_assay	no_assay	no_assay	no_assay	no_assay	no_assay	no_assay	yes	no	yes	yes	yes	7	21
SLCO2B1	SLCO	1	NA	FALSE	FALSE	TRUE	TRUE	No assay	no_assay	no_assay	no_assay	no_assay	no_assay	no_assay	no_assay	no_assay	no_assay	no_assay	no	no	no	yes	no	8	21
SLCO1B3	SLCO	2	NA	FALSE	TRUE	TRUE	TRUE	No assay	no_assay	no_assay	no_assay	no_assay	no_assay	no_assay	no_assay	no_assay	no_assay	no_assay	no	no	yes	yes	yes	9	21
SLCO1B7	SLCO	0	0	FALSE	FALSE	FALSE	FALSE	No assay	no_assay	no_assay	no_assay	no_assay	no_assay	no_assay	no_assay	no_assay	no_assay	no_assay	no	no	no	yes	no	10	21
SLCO1C1	SLCO	0	NA	FALSE	FALSE	TRUE	FALSE	No assay	no_assay	no_assay	no_assay	no_assay	no_assay	no_assay	no_assay	no_assay	no_assay	no_assay	no	no	no	yes	no	11	21
SLCO4C1	SLCO	0	NA	FALSE	FALSE	TRUE	FALSE	No assay	no_assay	no_assay	no_assay	no_assay	no_assay	no_assay	no_assay	no_assay	no_assay	no_assay	yes	no	no	yes	no	12	21
SLC22A1	SLC22	1	NA	FALSE	FALSE	TRUE	TRUE	Assay tested	no_assay	no_assay	no_assay	no_assay	no_assay	no_assay	validated	no_assay	no_assay	ChEMBL/RESOLUTE	no	no	yes	yes	yes	1	22
SLC22A2	SLC22	1	NA	FALSE	FALSE	TRUE	TRUE	Assay tested	no_assay	no_assay	no_assay	no_assay	no_assay	no_assay	validated	no_assay	no_assay	ChEMBL/RESOLUTE	yes	no	no	yes	yes	2	22
SLC22A3	SLC22	1	NA	FALSE	FALSE	TRUE	TRUE	More than 1 assay tested	no_assay	no_assay	no_assay	no_assay	validated	no_assay	validated	no_assay	no_assay	ChEMBL/RESOLUTE	yes	no	yes	yes	yes	3	22
SLC22A4	SLC22	0	NA	FALSE	FALSE	TRUE	FALSE	Assay tested	no_assay	no_assay	no_assay	validated	no_assay	no_assay	no_assay	no_assay	no_assay	RESOLUTE only	no	no	yes	yes	no	4	22
SLC22A5	SLC22	1	NA	FALSE	FALSE	TRUE	TRUE	Assay tested	no_assay	no_assay	no_assay	validated	no_assay	no_assay	no_assay	no_assay	no_assay	ChEMBL/RESOLUTE	no	no	yes	no	yes	5	22
SLC22A6	SLC22	3	NA	TRUE	TRUE	TRUE	TRUE	No assay	no_assay	no_assay	no_assay	no_assay	no_assay	no_assay	no_assay	no_assay	no_assay	no_assay	no	no	no	yes	no	6	22
SLC22A7	SLC22	1	NA	FALSE	FALSE	TRUE	TRUE	No assay	no_assay	no_assay	no_assay	no_assay	no_assay	no_assay	no_assay	no_assay	no_assay	no_assay	no	no	yes	yes	no	7	22
SLC22A8	SLC22	2	NA	FALSE	TRUE	TRUE	TRUE	No assay	no_assay	no_assay	no_assay	no_assay	no_assay	no_assay	no_assay	no_assay	no_assay	no_assay	no	no	no	yes	no	8	22
SLC22A9	SLC22	0	NA	FALSE	FALSE	TRUE	FALSE	Assay tested	no_assay	no_assay	no_assay	no_assay	no_assay	no_assay	no_assay	no_assay	validated	RESOLUTE only	no	no	no	yes	no	9	22
SLC22A10	SLC22	0	0	FALSE	FALSE	FALSE	FALSE	No assay	no_assay	no_assay	no_assay	no_assay	no_assay	no_assay	no_assay	no_assay	no_assay	no_assay	no	yes	no	no	no	10	22
SLC22A11	SLC22	2	NA	FALSE	TRUE	TRUE	TRUE	No assay	no_assay	no_assay	no_assay	no_assay	no_assay	no_assay	no_assay	no_assay	no_assay	no_assay	no	no	no	yes	no	11	22
SLC22A12	SLC22	1	NA	FALSE	FALSE	TRUE	TRUE	No assay	no_assay	no_assay	no_assay	no_assay	no_assay	no_assay	no_assay	no_assay	no_assay	no_assay	yes	no	yes	yes	no	12	22
SLC22A13	SLC22	0	0	FALSE	FALSE	FALSE	FALSE	More than 1 assay tested	no_assay	no_assay	no_assay	no_assay	no_assay	no_assay	no_assay	not_validated	validated	RESOLUTE only	no	no	no	yes	no	13	22
SLC22A14	SLC22	0	0	FALSE	FALSE	FALSE	FALSE	No assay	no_assay	no_assay	no_assay	no_assay	no_assay	no_assay	no_assay	no_assay	no_assay	no_assay	no	no	no	no	no	14	22
SLC22A15	SLC22	0	0	FALSE	FALSE	FALSE	FALSE	No assay	no_assay	no_assay	no_assay	no_assay	no_assay	no_assay	no_assay	no_assay	no_assay	no_assay	no	no	no	no	no	15	22
SLC22A16	SLC22	1	NA	FALSE	FALSE	TRUE	TRUE	No assay	no_assay	no_assay	no_assay	no_assay	no_assay	no_assay	no_assay	no_assay	no_assay	no_assay	no	no	no	yes	no	16	22
SLC22A17	SLC22	0	0	FALSE	FALSE	FALSE	FALSE	No assay	no_assay	no_assay	no_assay	no_assay	no_assay	no_assay	no_assay	no_assay	no_assay	no_assay	no	yes	no	yes	no	17	22
SLC22A18	SLC22	0	0	FALSE	FALSE	FALSE	FALSE	No assay	no_assay	no_assay	no_assay	no_assay	no_assay	no_assay	no_assay	no_assay	no_assay	no_assay	no	yes	yes	no	no	18	22
SLC22A20P	SLC22	0	0	FALSE	FALSE	FALSE	FALSE	No assay	no_assay	no_assay	no_assay	no_assay	no_assay	no_assay	no_assay	no_assay	no_assay	no_assay	no	yes	no	no	no	19	22
SLC22A23	SLC22	0	0	FALSE	FALSE	FALSE	FALSE	No assay	no_assay	no_assay	no_assay	no_assay	no_assay	no_assay	no_assay	no_assay	no_assay	no_assay	no	yes	yes	no	no	20	22
SLC22A24	SLC22	0	0	FALSE	FALSE	FALSE	FALSE	No assay	no_assay	no_assay	no_assay	no_assay	no_assay	no_assay	no_assay	no_assay	no_assay	no_assay	no	no	no	yes	no	21	22
SLC22A25	SLC22	0	0	FALSE	FALSE	FALSE	FALSE	Assay tested	no_assay	not_validated	no_assay	no_assay	no_assay	no_assay	no_assay	no_assay	no_assay	no_assay	no	yes	no	no	no	22	22
SLC22A31	SLC22	0	0	FALSE	FALSE	FALSE	FALSE	No assay	no_assay	no_assay	no_assay	no_assay	no_assay	no_assay	no_assay	no_assay	no_assay	no_assay	no	yes	no	no	no	23	22
MFSD10	SLC22	0	0	FALSE	FALSE	FALSE	FALSE	Assay tested	no_assay	not_validated	no_assay	no_assay	no_assay	no_assay	no_assay	no_assay	no_assay	no_assay	no	no	no	yes	no	24	22
SV2A	SLC22	0	NA	TRUE	FALSE	FALSE	FALSE	No assay	no_assay	no_assay	no_assay	no_assay	no_assay	no_assay	no_assay	no_assay	no_assay	no_assay	no	yes	no	no	no	25	22
SV2B	SLC22	0	0	FALSE	FALSE	FALSE	FALSE	No assay	no_assay	no_assay	no_assay	no_assay	no_assay	no_assay	no_assay	no_assay	no_assay	no_assay	no	yes	no	no	no	26	22
SV2C	SLC22	0	0	FALSE	FALSE	FALSE	FALSE	No assay	no_assay	no_assay	no_assay	no_assay	no_assay	no_assay	no_assay	no_assay	no_assay	no_assay	no	yes	no	no	no	27	22
SVOP	SLC22	0	0	FALSE	FALSE	FALSE	FALSE	No assay	no_assay	no_assay	no_assay	no_assay	no_assay	no_assay	no_assay	no_assay	no_assay	no_assay	no	yes	no	no	no	28	22
SVOPL	SLC22	0	0	FALSE	FALSE	FALSE	FALSE	No assay	no_assay	no_assay	no_assay	no_assay	no_assay	no_assay	no_assay	no_assay	no_assay	no_assay	no	yes	no	no	no	29	22
SLC23A1	SLC23	0	0	FALSE	FALSE	FALSE	FALSE	Assay tested	no_assay	no_assay	no_assay	validated	no_assay	no_assay	no_assay	no_assay	no_assay	RESOLUTE only	no	no	no	yes	yes	1	23
SLC23A2	SLC23	0	NA	FALSE	FALSE	TRUE	FALSE	No assay	no_assay	no_assay	no_assay	no_assay	no_assay	no_assay	no_assay	no_assay	no_assay	no_assay	no	no	no	yes	yes	2	23
SLC23A3	SLC23	0	0	FALSE	FALSE	FALSE	FALSE	No assay	no_assay	no_assay	no_assay	no_assay	no_assay	no_assay	no_assay	no_assay	no_assay	no_assay	no	yes	no	yes	no	3	23
SLC23A4P	SLC23	0	0	FALSE	FALSE	FALSE	FALSE	No assay	no_assay	no_assay	no_assay	no_assay	no_assay	no_assay	no_assay	no_assay	no_assay	no_assay	no	yes	no	no	no	4	23
SLC24A1	SLC24	0	0	FALSE	FALSE	FALSE	FALSE	No assay	no_assay	no_assay	no_assay	no_assay	no_assay	no_assay	no_assay	no_assay	no_assay	no_assay	no	no	yes	yes	yes	1	24
SLC24A2	SLC24	0	0	FALSE	FALSE	FALSE	FALSE	Assay tested	no_assay	no_assay	no_assay	validated	no_assay	no_assay	no_assay	no_assay	no_assay	RESOLUTE only	no	no	no	yes	no	2	24
SLC24A3	SLC24	0	0	FALSE	FALSE	FALSE	FALSE	No assay	no_assay	no_assay	no_assay	no_assay	no_assay	no_assay	no_assay	no_assay	no_assay	no_assay	no	no	yes	yes	yes	3	24
SLC24A4	SLC24	0	0	FALSE	FALSE	FALSE	FALSE	Assay tested	no_assay	no_assay	no_assay	validated	no_assay	no_assay	no_assay	no_assay	no_assay	RESOLUTE only	no	no	yes	yes	no	4	24
SLC24A5	SLC24	0	0	FALSE	FALSE	FALSE	FALSE	No assay	no_assay	no_assay	no_assay	no_assay	no_assay	no_assay	no_assay	no_assay	no_assay	no_assay	no	no	yes	no	no	5	24
SLC25A1	SLC25	0	0	FALSE	FALSE	FALSE	FALSE	No assay	no_assay	no_assay	no_assay	no_assay	no_assay	no_assay	no_assay	no_assay	no_assay	no_assay	no	no	yes	no	no	1	25
SLC25A2	SLC25	0	0	FALSE	FALSE	FALSE	FALSE	No assay	no_assay	no_assay	no_assay	no_assay	no_assay	no_assay	no_assay	no_assay	no_assay	no_assay	no	no	no	no	no	2	25
SLC25A3	SLC25	0	NA	TRUE	FALSE	FALSE	FALSE	No assay	no_assay	no_assay	no_assay	no_assay	no_assay	no_assay	no_assay	no_assay	no_assay	no_assay	no	no	yes	no	no	3	25
SLC25A4	SLC25	0	0	FALSE	FALSE	FALSE	FALSE	No assay	no_assay	no_assay	no_assay	no_assay	no_assay	no_assay	no_assay	no_assay	no_assay	no_assay	no	no	yes	no	no	4	25
SLC25A5	SLC25	2	NA	TRUE	TRUE	FALSE	TRUE	No assay	no_assay	no_assay	no_assay	no_assay	no_assay	no_assay	no_assay	no_assay	no_assay	no_assay	no	yes	no	no	yes	5	25
SLC25A6	SLC25	0	NA	FALSE	FALSE	FALSE	TRUE	No assay	no_assay	no_assay	no_assay	no_assay	no_assay	no_assay	no_assay	no_assay	no_assay	no_assay	yes	yes	no	no	yes	6	25
UCP1	SLC25	0	0	FALSE	FALSE	FALSE	FALSE	No assay	no_assay	no_assay	no_assay	no_assay	no_assay	no_assay	no_assay	no_assay	no_assay	no_assay	no	no	no	no	no	7	25
UCP2	SLC25	0	0	FALSE	FALSE	FALSE	FALSE	Assay tested	no_assay	no_assay	not_validated	no_assay	no_assay	no_assay	no_assay	no_assay	no_assay	no_assay	no	no	yes	no	no	8	25
UCP3	SLC25	0	0	FALSE	FALSE	FALSE	FALSE	No assay	no_assay	no_assay	no_assay	no_assay	no_assay	no_assay	no_assay	no_assay	no_assay	no_assay	no	no	no	no	no	9	25
SLC25A10	SLC25	0	0	FALSE	FALSE	FALSE	FALSE	No assay	no_assay	no_assay	no_assay	no_assay	no_assay	no_assay	no_assay	no_assay	no_assay	no_assay	no	no	yes	no	no	10	25
SLC25A11	SLC25	0	0	FALSE	FALSE	FALSE	FALSE	No assay	no_assay	no_assay	no_assay	no_assay	no_assay	no_assay	no_assay	no_assay	no_assay	no_assay	no	no	yes	no	no	11	25
SLC25A12	SLC25	0	0	FALSE	FALSE	FALSE	FALSE	Assay tested	no_assay	no_assay	validated	no_assay	no_assay	no_assay	no_assay	no_assay	no_assay	RESOLUTE only	no	no	yes	no	yes	12	25
SLC25A13	SLC25	0	0	FALSE	FALSE	FALSE	FALSE	Assay tested	no_assay	no_assay	no_assay	not_validated	no_assay	no_assay	no_assay	no_assay	no_assay	no_assay	no	no	yes	no	yes	13	25
SLC25A14	SLC25	0	0	FALSE	FALSE	FALSE	FALSE	No assay	no_assay	no_assay	no_assay	no_assay	no_assay	no_assay	no_assay	no_assay	no_assay	no_assay	no	no	no	no	no	14	25
SLC25A15	SLC25	0	0	FALSE	FALSE	FALSE	FALSE	No assay	no_assay	no_assay	no_assay	no_assay	no_assay	no_assay	no_assay	no_assay	no_assay	no_assay	no	no	yes	no	no	15	25
SLC25A16	SLC25	0	0	FALSE	FALSE	FALSE	FALSE	No assay	no_assay	no_assay	no_assay	no_assay	no_assay	no_assay	no_assay	no_assay	no_assay	no_assay	no	yes	no	no	no	16	25
SLC25A17	SLC25	0	0	FALSE	FALSE	FALSE	FALSE	No assay	no_assay	no_assay	no_assay	no_assay	no_assay	no_assay	no_assay	no_assay	no_assay	no_assay	no	no	no	no	no	17	25
SLC25A18	SLC25	0	0	FALSE	FALSE	FALSE	FALSE	No assay	no_assay	no_assay	no_assay	no_assay	no_assay	no_assay	no_assay	no_assay	no_assay	no_assay	no	no	no	no	no	18	25
SLC25A19	SLC25	0	0	FALSE	FALSE	FALSE	FALSE	No assay	no_assay	no_assay	no_assay	no_assay	no_assay	no_assay	no_assay	no_assay	no_assay	no_assay	no	no	yes	no	no	19	25
SLC25A20	SLC25	0	NA	FALSE	FALSE	FALSE	TRUE	No assay	no_assay	no_assay	no_assay	no_assay	no_assay	no_assay	no_assay	no_assay	no_assay	no_assay	no	no	yes	no	no	20	25
SLC25A21	SLC25	0	NA	FALSE	FALSE	FALSE	TRUE	No assay	no_assay	no_assay	no_assay	no_assay	no_assay	no_assay	no_assay	no_assay	no_assay	no_assay	yes	no	yes	no	no	21	25
SLC25A22	SLC25	0	0	FALSE	FALSE	FALSE	FALSE	No assay	no_assay	no_assay	no_assay	no_assay	no_assay	no_assay	no_assay	no_assay	no_assay	no_assay	no	no	yes	no	no	22	25
SLC25A23	SLC25	0	0	FALSE	FALSE	FALSE	FALSE	No assay	no_assay	no_assay	no_assay	no_assay	no_assay	no_assay	no_assay	no_assay	no_assay	no_assay	no	no	no	no	no	23	25
SLC25A24	SLC25	0	0	FALSE	FALSE	FALSE	FALSE	No assay	no_assay	no_assay	no_assay	no_assay	no_assay	no_assay	no_assay	no_assay	no_assay	no_assay	no	no	yes	no	no	24	25
SLC25A25	SLC25	0	0	FALSE	FALSE	FALSE	FALSE	No assay	no_assay	no_assay	no_assay	no_assay	no_assay	no_assay	no_assay	no_assay	no_assay	no_assay	no	no	no	no	no	25	25
SLC25A26	SLC25	0	0	FALSE	FALSE	FALSE	FALSE	No assay	no_assay	no_assay	no_assay	no_assay	no_assay	no_assay	no_assay	no_assay	no_assay	no_assay	no	no	yes	no	no	26	25
SLC25A27	SLC25	0	0	FALSE	FALSE	FALSE	FALSE	No assay	no_assay	no_assay	no_assay	no_assay	no_assay	no_assay	no_assay	no_assay	no_assay	no_assay	no	yes	no	no	no	27	25
SLC25A28	SLC25	0	0	FALSE	FALSE	FALSE	FALSE	More than 1 assay tested	no_assay	no_assay	no_assay	validated	no_assay	validated	no_assay	no_assay	no_assay	RESOLUTE only	no	yes	no	no	no	28	25
SLC25A29	SLC25	0	0	FALSE	FALSE	FALSE	FALSE	No assay	no_assay	no_assay	no_assay	no_assay	no_assay	no_assay	no_assay	no_assay	no_assay	no_assay	no	no	no	no	no	29	25
SLC25A30	SLC25	0	0	FALSE	FALSE	FALSE	FALSE	No assay	no_assay	no_assay	no_assay	no_assay	no_assay	no_assay	no_assay	no_assay	no_assay	no_assay	no	no	no	no	no	30	25
SLC25A31	SLC25	0	0	FALSE	FALSE	FALSE	FALSE	No assay	no_assay	no_assay	no_assay	no_assay	no_assay	no_assay	no_assay	no_assay	no_assay	no_assay	no	no	no	no	yes	31	25
SLC25A32	SLC25	0	0	FALSE	FALSE	FALSE	FALSE	No assay	no_assay	no_assay	no_assay	no_assay	no_assay	no_assay	no_assay	no_assay	no_assay	no_assay	no	yes	yes	no	no	32	25
SLC25A33	SLC25	0	0	FALSE	FALSE	FALSE	FALSE	No assay	no_assay	no_assay	no_assay	no_assay	no_assay	no_assay	no_assay	no_assay	no_assay	no_assay	no	no	no	no	no	33	25
SLC25A34	SLC25	0	0	FALSE	FALSE	FALSE	FALSE	No assay	no_assay	no_assay	no_assay	no_assay	no_assay	no_assay	no_assay	no_assay	no_assay	no_assay	no	yes	no	no	no	34	25
SLC25A35	SLC25	0	0	FALSE	FALSE	FALSE	FALSE	No assay	no_assay	no_assay	no_assay	no_assay	no_assay	no_assay	no_assay	no_assay	no_assay	no_assay	no	yes	no	no	no	35	25
SLC25A36	SLC25	0	0	FALSE	FALSE	FALSE	FALSE	No assay	no_assay	no_assay	no_assay	no_assay	no_assay	no_assay	no_assay	no_assay	no_assay	no_assay	no	no	no	no	no	36	25
SLC25A37	SLC25	0	0	FALSE	FALSE	FALSE	FALSE	No assay	no_assay	no_assay	no_assay	no_assay	no_assay	no_assay	no_assay	no_assay	no_assay	no_assay	no	no	yes	no	no	37	25
SLC25A38	SLC25	0	0	FALSE	FALSE	FALSE	FALSE	No assay	no_assay	no_assay	no_assay	no_assay	no_assay	no_assay	no_assay	no_assay	no_assay	no_assay	no	no	yes	no	no	38	25
SLC25A39	SLC25	0	0	FALSE	FALSE	FALSE	FALSE	No assay	no_assay	no_assay	no_assay	no_assay	no_assay	no_assay	no_assay	no_assay	no_assay	no_assay	no	no	no	no	no	39	25
SLC25A40	SLC25	0	0	FALSE	FALSE	FALSE	FALSE	No assay	no_assay	no_assay	no_assay	no_assay	no_assay	no_assay	no_assay	no_assay	no_assay	no_assay	no	no	no	no	no	40	25
SLC25A41	SLC25	0	0	FALSE	FALSE	FALSE	FALSE	No assay	no_assay	no_assay	no_assay	no_assay	no_assay	no_assay	no_assay	no_assay	no_assay	no_assay	no	yes	no	no	no	41	25
SLC25A42	SLC25	0	0	FALSE	FALSE	FALSE	FALSE	No assay	no_assay	no_assay	no_assay	no_assay	no_assay	no_assay	no_assay	no_assay	no_assay	no_assay	no	no	yes	no	no	42	25
SLC25A43	SLC25	0	0	FALSE	FALSE	FALSE	FALSE	No assay	no_assay	no_assay	no_assay	no_assay	no_assay	no_assay	no_assay	no_assay	no_assay	no_assay	no	yes	no	no	no	43	25
SLC25A44	SLC25	0	0	FALSE	FALSE	FALSE	FALSE	No assay	no_assay	no_assay	no_assay	no_assay	no_assay	no_assay	no_assay	no_assay	no_assay	no_assay	no	no	no	no	no	44	25
SLC25A45	SLC25	0	0	FALSE	FALSE	FALSE	FALSE	No assay	no_assay	no_assay	no_assay	no_assay	no_assay	no_assay	no_assay	no_assay	no_assay	no_assay	no	yes	no	no	no	45	25
SLC25A46	SLC25	0	0	FALSE	FALSE	FALSE	FALSE	No assay	no_assay	no_assay	no_assay	no_assay	no_assay	no_assay	no_assay	no_assay	no_assay	no_assay	no	yes	yes	no	no	46	25
SLC25A47	SLC25	0	0	FALSE	FALSE	FALSE	FALSE	Assay tested	no_assay	no_assay	no_assay	no_assay	no_assay	not_validated	no_assay	no_assay	no_assay	no_assay	no	no	no	no	no	47	25
SLC25A48	SLC25	0	0	FALSE	FALSE	FALSE	FALSE	No assay	no_assay	no_assay	no_assay	no_assay	no_assay	no_assay	no_assay	no_assay	no_assay	no_assay	no	yes	no	no	no	48	25
MTCH1	SLC25	0	0	FALSE	FALSE	FALSE	FALSE	No assay	no_assay	no_assay	no_assay	no_assay	no_assay	no_assay	no_assay	no_assay	no_assay	no_assay	no	no	no	no	no	49	25
MTCH2	SLC25	0	NA	TRUE	FALSE	FALSE	FALSE	No assay	no_assay	no_assay	no_assay	no_assay	no_assay	no_assay	no_assay	no_assay	no_assay	no_assay	no	no	yes	no	no	50	25
SLC25A51	SLC25	0	0	FALSE	FALSE	FALSE	FALSE	Assay tested	no_assay	no_assay	no_assay	no_assay	no_assay	validated	no_assay	no_assay	no_assay	RESOLUTE only	no	no	no	no	no	51	25
SLC25A52	SLC25	0	0	FALSE	FALSE	FALSE	FALSE	No assay	no_assay	no_assay	no_assay	no_assay	no_assay	no_assay	no_assay	no_assay	no_assay	no_assay	no	no	no	no	no	52	25
SLC25A53	SLC25	0	0	FALSE	FALSE	FALSE	FALSE	Assay tested	no_assay	no_assay	no_assay	no_assay	no_assay	validated	no_assay	no_assay	no_assay	RESOLUTE only	no	yes	no	no	no	53	25
SLC26A1	SLC26	0	0	FALSE	FALSE	FALSE	FALSE	No assay	no_assay	no_assay	no_assay	no_assay	no_assay	no_assay	no_assay	no_assay	no_assay	no_assay	no	no	yes	yes	no	1	26
SLC26A2	SLC26	0	0	FALSE	FALSE	FALSE	FALSE	No assay	no_assay	no_assay	no_assay	no_assay	no_assay	no_assay	no_assay	no_assay	no_assay	no_assay	no	no	yes	yes	no	2	26
SLC26A3	SLC26	0	NA	FALSE	FALSE	FALSE	TRUE	No assay	no_assay	no_assay	no_assay	no_assay	no_assay	no_assay	no_assay	no_assay	no_assay	no_assay	no	no	yes	yes	yes	3	26
SLC26A4	SLC26	1	NA	FALSE	TRUE	FALSE	TRUE	No assay	no_assay	no_assay	no_assay	no_assay	no_assay	no_assay	no_assay	no_assay	no_assay	no_assay	no	no	yes	yes	no	4	26
SLC26A5	SLC26	0	0	FALSE	FALSE	FALSE	FALSE	No assay	no_assay	no_assay	no_assay	no_assay	no_assay	no_assay	no_assay	no_assay	no_assay	no_assay	no	no	yes	yes	no	5	26
SLC26A6	SLC26	0	0	FALSE	FALSE	FALSE	FALSE	Assay tested	no_assay	not_validated	no_assay	no_assay	no_assay	no_assay	no_assay	no_assay	no_assay	no_assay	no	no	yes	yes	no	6	26
SLC26A7	SLC26	0	0	FALSE	FALSE	FALSE	FALSE	No assay	no_assay	no_assay	no_assay	no_assay	no_assay	no_assay	no_assay	no_assay	no_assay	no_assay	no	no	no	yes	yes	7	26
SLC26A8	SLC26	0	0	FALSE	FALSE	FALSE	FALSE	No assay	no_assay	no_assay	no_assay	no_assay	no_assay	no_assay	no_assay	no_assay	no_assay	no_assay	no	no	no	no	no	8	26
SLC26A9	SLC26	0	NA	FALSE	FALSE	FALSE	TRUE	More than 1 assay tested	no_assay	no_assay	validated	validated	no_assay	no_assay	no_assay	no_assay	no_assay	RESOLUTE only	no	no	yes	yes	yes	9	26
SLC26A10	SLC26	0	0	FALSE	FALSE	FALSE	FALSE	No assay	no_assay	no_assay	no_assay	no_assay	no_assay	no_assay	no_assay	no_assay	no_assay	no_assay	no	yes	no	no	no	10	26
SLC26A11	SLC26	0	0	FALSE	FALSE	FALSE	FALSE	No assay	no_assay	no_assay	no_assay	no_assay	no_assay	no_assay	no_assay	no_assay	no_assay	no_assay	no	no	no	yes	no	11	26
SLC27A1	SLC27	0	NA	FALSE	FALSE	FALSE	TRUE	Assay tested	no_assay	no_assay	no_assay	no_assay	validated	no_assay	no_assay	no_assay	no_assay	RESOLUTE only	yes	no	no	yes	no	1	27
SLC27A2	SLC27	1	NA	FALSE	FALSE	TRUE	TRUE	More than 1 assay tested	not_validated	no_assay	no_assay	no_assay	validated	no_assay	no_assay	no_assay	no_assay	ChEMBL/RESOLUTE	no	no	no	no	no	2	27
SLC27A3	SLC27	0	0	FALSE	FALSE	FALSE	FALSE	No assay	no_assay	no_assay	no_assay	no_assay	no_assay	no_assay	no_assay	no_assay	no_assay	no_assay	no	yes	no	no	no	3	27
SLC27A4	SLC27	0	NA	FALSE	FALSE	TRUE	FALSE	Assay tested	no_assay	no_assay	no_assay	no_assay	validated	no_assay	no_assay	no_assay	no_assay	RESOLUTE only	yes	no	yes	yes	no	4	27
SLC27A5	SLC27	0	NA	FALSE	FALSE	TRUE	FALSE	Assay tested	no_assay	no_assay	no_assay	no_assay	validated	no_assay	no_assay	no_assay	no_assay	RESOLUTE only	no	yes	yes	no	no	5	27
SLC27A6	SLC27	0	0	FALSE	FALSE	FALSE	FALSE	No assay	no_assay	no_assay	no_assay	no_assay	no_assay	no_assay	no_assay	no_assay	no_assay	no_assay	no	no	no	no	no	6	27
SLC28A1	SLC28	2	NA	TRUE	FALSE	TRUE	TRUE	No assay	no_assay	no_assay	no_assay	no_assay	no_assay	no_assay	no_assay	no_assay	no_assay	no_assay	no	no	no	yes	no	1	28
SLC28A2	SLC28	2	NA	TRUE	FALSE	TRUE	TRUE	No assay	no_assay	no_assay	no_assay	no_assay	no_assay	no_assay	no_assay	no_assay	no_assay	no_assay	yes	no	no	yes	no	2	28
SLC28A3	SLC28	1	NA	TRUE	FALSE	TRUE	FALSE	No assay	no_assay	no_assay	no_assay	no_assay	no_assay	no_assay	no_assay	no_assay	no_assay	no_assay	no	no	no	yes	no	3	28
SLC29A1	SLC29	2	NA	TRUE	FALSE	TRUE	TRUE	More than 1 assay tested	no_assay	no_assay	no_assay	no_assay	not_validated	no_assay	no_assay	validated	no_assay	ChEMBL/RESOLUTE	yes	no	no	yes	no	1	29
SLC29A2	SLC29	1	NA	TRUE	FALSE	TRUE	FALSE	No assay	no_assay	no_assay	no_assay	no_assay	no_assay	no_assay	no_assay	no_assay	no_assay	no_assay	no	no	no	yes	no	2	29
SLC29A3	SLC29	0	0	FALSE	FALSE	FALSE	FALSE	No assay	no_assay	no_assay	no_assay	no_assay	no_assay	no_assay	no_assay	no_assay	no_assay	no_assay	no	no	yes	yes	no	3	29
SLC29A4	SLC29	2	NA	TRUE	TRUE	TRUE	FALSE	No assay	no_assay	no_assay	no_assay	no_assay	no_assay	no_assay	no_assay	no_assay	no_assay	no_assay	no	no	no	yes	no	4	29
SLC30A1	SLC30	0	0	FALSE	FALSE	FALSE	FALSE	No assay	no_assay	no_assay	no_assay	no_assay	no_assay	no_assay	no_assay	no_assay	no_assay	no_assay	no	no	no	yes	no	1	30
SLC30A2	SLC30	0	0	FALSE	FALSE	FALSE	FALSE	No assay	no_assay	no_assay	no_assay	no_assay	no_assay	no_assay	no_assay	no_assay	no_assay	no_assay	no	no	yes	yes	no	2	30
SLC30A3	SLC30	0	0	FALSE	FALSE	FALSE	FALSE	No assay	no_assay	no_assay	no_assay	no_assay	no_assay	no_assay	no_assay	no_assay	no_assay	no_assay	no	no	no	no	no	3	30
SLC30A4	SLC30	0	0	FALSE	FALSE	FALSE	FALSE	No assay	no_assay	no_assay	no_assay	no_assay	no_assay	no_assay	no_assay	no_assay	no_assay	no_assay	no	no	no	no	no	4	30
SLC30A5	SLC30	0	0	FALSE	FALSE	FALSE	FALSE	No assay	no_assay	no_assay	no_assay	no_assay	no_assay	no_assay	no_assay	no_assay	no_assay	no_assay	no	no	no	yes	no	5	30
SLC30A6	SLC30	0	0	FALSE	FALSE	FALSE	FALSE	No assay	no_assay	no_assay	no_assay	no_assay	no_assay	no_assay	no_assay	no_assay	no_assay	no_assay	no	no	no	no	no	6	30
SLC30A7	SLC30	0	0	FALSE	FALSE	FALSE	FALSE	No assay	no_assay	no_assay	no_assay	no_assay	no_assay	no_assay	no_assay	no_assay	no_assay	no_assay	no	no	yes	no	no	7	30
SLC30A8	SLC30	0	0	FALSE	FALSE	FALSE	FALSE	Assay tested	no_assay	no_assay	no_assay	validated	no_assay	no_assay	no_assay	no_assay	no_assay	RESOLUTE only	no	no	no	no	no	8	30
SLC30A9	SLC30	0	0	FALSE	FALSE	FALSE	FALSE	No assay	no_assay	no_assay	no_assay	no_assay	no_assay	no_assay	no_assay	no_assay	no_assay	no_assay	no	no	yes	no	no	9	30
SLC30A10	SLC30	0	0	FALSE	FALSE	FALSE	FALSE	No assay	no_assay	no_assay	no_assay	no_assay	no_assay	no_assay	no_assay	no_assay	no_assay	no_assay	no	no	yes	yes	no	10	30
SLC31A1	SLC31	0	0	FALSE	FALSE	FALSE	FALSE	More than 1 assay tested	no_assay	no_assay	no_assay	no_assay	no_assay	validated	validated	no_assay	no_assay	RESOLUTE only	no	no	yes	yes	no	1	31
SLC31A2	SLC31	0	0	FALSE	FALSE	FALSE	FALSE	No assay	no_assay	no_assay	no_assay	no_assay	no_assay	no_assay	no_assay	no_assay	no_assay	no_assay	no	no	no	yes	no	2	31
SLC32A1	SLC32	0	0	FALSE	FALSE	FALSE	FALSE	No assay	no_assay	no_assay	no_assay	no_assay	no_assay	no_assay	no_assay	no_assay	no_assay	no_assay	no	no	yes	yes	no	1	32
SLC33A1	SLC33	0	NA	TRUE	FALSE	FALSE	FALSE	No assay	no_assay	no_assay	no_assay	no_assay	no_assay	no_assay	no_assay	no_assay	no_assay	no_assay	yes	no	yes	no	no	1	33
MFSD3	SLC33	0	0	FALSE	FALSE	FALSE	FALSE	No assay	no_assay	no_assay	no_assay	no_assay	no_assay	no_assay	no_assay	no_assay	no_assay	no_assay	no	yes	no	no	no	2	33
SLC34A1	SLC34	2	NA	TRUE	FALSE	TRUE	TRUE	Assay tested	no_assay	no_assay	no_assay	validated	no_assay	no_assay	no_assay	no_assay	no_assay	ChEMBL/RESOLUTE	yes	no	yes	yes	yes	1	34
SLC34A2	SLC34	2	NA	FALSE	TRUE	TRUE	TRUE	Assay tested	no_assay	no_assay	no_assay	not_validated	no_assay	no_assay	no_assay	no_assay	no_assay	no_assay	yes	no	yes	no	yes	2	34
SLC34A3	SLC34	0	NA	FALSE	FALSE	TRUE	FALSE	No assay	no_assay	no_assay	no_assay	no_assay	no_assay	no_assay	no_assay	no_assay	no_assay	no_assay	no	no	yes	yes	no	3	34
SLC35A1	SLC35	0	0	FALSE	FALSE	FALSE	FALSE	No assay	no_assay	no_assay	no_assay	no_assay	no_assay	no_assay	no_assay	no_assay	no_assay	no_assay	no	no	yes	no	no	1	35
SLC35A2	SLC35	0	0	FALSE	FALSE	FALSE	FALSE	No assay	no_assay	no_assay	no_assay	no_assay	no_assay	no_assay	no_assay	no_assay	no_assay	no_assay	no	no	yes	no	no	2	35
SLC35A3	SLC35	0	0	FALSE	FALSE	FALSE	FALSE	No assay	no_assay	no_assay	no_assay	no_assay	no_assay	no_assay	no_assay	no_assay	no_assay	no_assay	no	no	yes	no	no	3	35
SLC35A4	SLC35	0	0	FALSE	FALSE	FALSE	FALSE	No assay	no_assay	no_assay	no_assay	no_assay	no_assay	no_assay	no_assay	no_assay	no_assay	no_assay	no	yes	no	no	no	4	35
SLC35A5	SLC35	0	0	FALSE	FALSE	FALSE	FALSE	No assay	no_assay	no_assay	no_assay	no_assay	no_assay	no_assay	no_assay	no_assay	no_assay	no_assay	no	no	no	no	no	5	35
SLC35B1	SLC35	0	0	FALSE	FALSE	FALSE	FALSE	No assay	no_assay	no_assay	no_assay	no_assay	no_assay	no_assay	no_assay	no_assay	no_assay	no_assay	no	no	no	no	no	6	35
SLC35B2	SLC35	0	0	FALSE	FALSE	FALSE	FALSE	No assay	no_assay	no_assay	no_assay	no_assay	no_assay	no_assay	no_assay	no_assay	no_assay	no_assay	no	no	yes	no	no	7	35
SLC35B3	SLC35	0	0	FALSE	FALSE	FALSE	FALSE	No assay	no_assay	no_assay	no_assay	no_assay	no_assay	no_assay	no_assay	no_assay	no_assay	no_assay	no	no	no	no	no	8	35
SLC35B4	SLC35	0	0	FALSE	FALSE	FALSE	FALSE	No assay	no_assay	no_assay	no_assay	no_assay	no_assay	no_assay	no_assay	no_assay	no_assay	no_assay	no	no	no	no	no	9	35
SLC35C1	SLC35	0	0	FALSE	FALSE	FALSE	FALSE	No assay	no_assay	no_assay	no_assay	no_assay	no_assay	no_assay	no_assay	no_assay	no_assay	no_assay	no	no	yes	no	no	10	35
SLC35C2	SLC35	0	0	FALSE	FALSE	FALSE	FALSE	No assay	no_assay	no_assay	no_assay	no_assay	no_assay	no_assay	no_assay	no_assay	no_assay	no_assay	no	yes	no	no	no	11	35
SLC35D1	SLC35	0	0	FALSE	FALSE	FALSE	FALSE	No assay	no_assay	no_assay	no_assay	no_assay	no_assay	no_assay	no_assay	no_assay	no_assay	no_assay	no	no	yes	no	no	12	35
SLC35D2	SLC35	0	0	FALSE	FALSE	FALSE	FALSE	No assay	no_assay	no_assay	no_assay	no_assay	no_assay	no_assay	no_assay	no_assay	no_assay	no_assay	no	no	no	no	no	13	35
SLC35D3	SLC35	0	0	FALSE	FALSE	FALSE	FALSE	No assay	no_assay	no_assay	no_assay	no_assay	no_assay	no_assay	no_assay	no_assay	no_assay	no_assay	no	no	no	no	no	14	35
TMEM241	SLC35	0	0	FALSE	FALSE	FALSE	FALSE	No assay	no_assay	no_assay	no_assay	no_assay	no_assay	no_assay	no_assay	no_assay	no_assay	no_assay	no	yes	no	no	no	15	35
SLC35E1	SLC35	0	0	FALSE	FALSE	FALSE	FALSE	No assay	no_assay	no_assay	no_assay	no_assay	no_assay	no_assay	no_assay	no_assay	no_assay	no_assay	no	yes	no	no	no	16	35
SLC35E2A	SLC35	0	0	FALSE	FALSE	FALSE	FALSE	No assay	no_assay	no_assay	no_assay	no_assay	no_assay	no_assay	no_assay	no_assay	no_assay	no_assay	no	yes	no	no	no	17	35
SLC35E2B	SLC35	0	0	FALSE	FALSE	FALSE	FALSE	No assay	no_assay	no_assay	no_assay	no_assay	no_assay	no_assay	no_assay	no_assay	no_assay	no_assay	no	yes	no	no	no	18	35
SLC35E3	SLC35	0	0	FALSE	FALSE	FALSE	FALSE	No assay	no_assay	no_assay	no_assay	no_assay	no_assay	no_assay	no_assay	no_assay	no_assay	no_assay	no	yes	no	no	no	19	35
SLC35E4	SLC35	0	0	FALSE	FALSE	FALSE	FALSE	No assay	no_assay	no_assay	no_assay	no_assay	no_assay	no_assay	no_assay	no_assay	no_assay	no_assay	no	yes	no	no	no	20	35
SLC35F1	SLC35	0	0	FALSE	FALSE	FALSE	FALSE	No assay	no_assay	no_assay	no_assay	no_assay	no_assay	no_assay	no_assay	no_assay	no_assay	no_assay	no	yes	no	no	no	21	35
SLC35F2	SLC35	0	0	FALSE	FALSE	FALSE	FALSE	No assay	no_assay	no_assay	no_assay	no_assay	no_assay	no_assay	no_assay	no_assay	no_assay	no_assay	no	yes	no	no	no	22	35
SLC35F3	SLC35	0	0	FALSE	FALSE	FALSE	FALSE	No assay	no_assay	no_assay	no_assay	no_assay	no_assay	no_assay	no_assay	no_assay	no_assay	no_assay	no	no	no	no	no	23	35
SLC35F4	SLC35	0	0	FALSE	FALSE	FALSE	FALSE	No assay	no_assay	no_assay	no_assay	no_assay	no_assay	no_assay	no_assay	no_assay	no_assay	no_assay	no	yes	no	no	no	24	35
SLC35F5	SLC35	0	0	FALSE	FALSE	FALSE	FALSE	No assay	no_assay	no_assay	no_assay	no_assay	no_assay	no_assay	no_assay	no_assay	no_assay	no_assay	no	yes	no	no	no	25	35
SLC35F6	SLC35	0	0	FALSE	FALSE	FALSE	FALSE	No assay	no_assay	no_assay	no_assay	no_assay	no_assay	no_assay	no_assay	no_assay	no_assay	no_assay	no	yes	no	no	no	26	35
SLC35G1	SLC35	0	0	FALSE	FALSE	FALSE	FALSE	No assay	no_assay	no_assay	no_assay	no_assay	no_assay	no_assay	no_assay	no_assay	no_assay	no_assay	no	yes	no	yes	no	27	35
SLC35G2	SLC35	0	0	FALSE	FALSE	FALSE	FALSE	No assay	no_assay	no_assay	no_assay	no_assay	no_assay	no_assay	no_assay	no_assay	no_assay	no_assay	no	yes	yes	no	no	28	35
SLC35G3	SLC35	0	0	FALSE	FALSE	FALSE	FALSE	No assay	no_assay	no_assay	no_assay	no_assay	no_assay	no_assay	no_assay	no_assay	no_assay	no_assay	no	yes	no	no	no	29	35
SLC35G4	SLC35	0	0	FALSE	FALSE	FALSE	FALSE	No assay	no_assay	no_assay	no_assay	no_assay	no_assay	no_assay	no_assay	no_assay	no_assay	no_assay	no	yes	no	no	no	30	35
SLC35G5	SLC35	0	0	FALSE	FALSE	FALSE	FALSE	No assay	no_assay	no_assay	no_assay	no_assay	no_assay	no_assay	no_assay	no_assay	no_assay	no_assay	no	yes	no	no	no	31	35
SLC35G6	SLC35	0	0	FALSE	FALSE	FALSE	FALSE	No assay	no_assay	no_assay	no_assay	no_assay	no_assay	no_assay	no_assay	no_assay	no_assay	no_assay	no	yes	no	no	no	32	35
TMEM144	SLC35	0	0	FALSE	FALSE	FALSE	FALSE	No assay	no_assay	no_assay	no_assay	no_assay	no_assay	no_assay	no_assay	no_assay	no_assay	no_assay	no	yes	no	no	no	33	35
SLC36A1	SLC36	1	NA	FALSE	FALSE	TRUE	TRUE	No assay	no_assay	no_assay	no_assay	no_assay	no_assay	no_assay	no_assay	no_assay	no_assay	no_assay	no	no	no	yes	no	1	36
SLC36A2	SLC36	0	0	FALSE	FALSE	FALSE	FALSE	No assay	no_assay	no_assay	no_assay	no_assay	no_assay	no_assay	no_assay	no_assay	no_assay	no_assay	no	no	yes	yes	no	2	36
SLC36A3	SLC36	0	0	FALSE	FALSE	FALSE	FALSE	No assay	no_assay	no_assay	no_assay	no_assay	no_assay	no_assay	no_assay	no_assay	no_assay	no_assay	no	yes	no	no	no	3	36
SLC36A4	SLC36	0	0	FALSE	FALSE	FALSE	FALSE	No assay	no_assay	no_assay	no_assay	no_assay	no_assay	no_assay	no_assay	no_assay	no_assay	no_assay	no	no	no	no	no	4	36
SLC37A1	SLC37	0	0	FALSE	FALSE	FALSE	FALSE	No assay	no_assay	no_assay	no_assay	no_assay	no_assay	no_assay	no_assay	no_assay	no_assay	no_assay	no	no	no	no	no	1	37
SLC37A2	SLC37	0	0	FALSE	FALSE	FALSE	FALSE	No assay	no_assay	no_assay	no_assay	no_assay	no_assay	no_assay	no_assay	no_assay	no_assay	no_assay	no	no	no	no	no	2	37
SLC37A3	SLC37	0	0	FALSE	FALSE	FALSE	FALSE	No assay	no_assay	no_assay	no_assay	no_assay	no_assay	no_assay	no_assay	no_assay	no_assay	no_assay	no	no	no	no	no	3	37
SLC37A4	SLC37	0	NA	FALSE	FALSE	FALSE	TRUE	Assay tested	no_assay	not_validated	no_assay	no_assay	no_assay	no_assay	no_assay	no_assay	no_assay	no_assay	yes	no	yes	no	no	4	37
SLC38A1	SLC38	0	0	FALSE	FALSE	FALSE	FALSE	No assay	no_assay	no_assay	no_assay	no_assay	no_assay	no_assay	no_assay	no_assay	no_assay	no_assay	no	no	no	yes	no	1	38
SLC38A2	SLC38	0	0	FALSE	FALSE	FALSE	FALSE	No assay	no_assay	no_assay	no_assay	no_assay	no_assay	no_assay	no_assay	no_assay	no_assay	no_assay	no	no	no	yes	yes	2	38
SLC38A3	SLC38	0	0	FALSE	FALSE	FALSE	FALSE	No assay	no_assay	no_assay	no_assay	no_assay	no_assay	no_assay	no_assay	no_assay	no_assay	no_assay	no	no	yes	no	no	3	38
SLC38A4	SLC38	0	0	FALSE	FALSE	FALSE	FALSE	No assay	no_assay	no_assay	no_assay	no_assay	no_assay	no_assay	no_assay	no_assay	no_assay	no_assay	no	no	no	yes	yes	4	38
SLC38A5	SLC38	0	0	FALSE	FALSE	FALSE	FALSE	No assay	no_assay	no_assay	no_assay	no_assay	no_assay	no_assay	no_assay	no_assay	no_assay	no_assay	no	no	no	no	yes	5	38
SLC38A6	SLC38	0	0	FALSE	FALSE	FALSE	FALSE	No assay	no_assay	no_assay	no_assay	no_assay	no_assay	no_assay	no_assay	no_assay	no_assay	no_assay	no	yes	no	no	no	6	38
SLC38A7	SLC38	0	0	FALSE	FALSE	FALSE	FALSE	No assay	no_assay	no_assay	no_assay	no_assay	no_assay	no_assay	no_assay	no_assay	no_assay	no_assay	no	no	no	no	no	7	38
SLC38A8	SLC38	0	0	FALSE	FALSE	FALSE	FALSE	No assay	no_assay	no_assay	no_assay	no_assay	no_assay	no_assay	no_assay	no_assay	no_assay	no_assay	no	no	yes	no	no	8	38
SLC38A9	SLC38	0	0	FALSE	FALSE	FALSE	FALSE	No assay	no_assay	no_assay	no_assay	no_assay	no_assay	no_assay	no_assay	no_assay	no_assay	no_assay	no	no	no	no	no	9	38
SLC38A10	SLC38	0	0	FALSE	FALSE	FALSE	FALSE	No assay	no_assay	no_assay	no_assay	no_assay	no_assay	no_assay	no_assay	no_assay	no_assay	no_assay	no	yes	no	no	no	10	38
SLC38A11	SLC38	0	0	FALSE	FALSE	FALSE	FALSE	No assay	no_assay	no_assay	no_assay	no_assay	no_assay	no_assay	no_assay	no_assay	no_assay	no_assay	no	yes	no	no	no	11	38
SLC39A1	SLC39	0	0	FALSE	FALSE	FALSE	FALSE	No assay	no_assay	no_assay	no_assay	no_assay	no_assay	no_assay	no_assay	no_assay	no_assay	no_assay	no	no	no	yes	no	1	39
SLC39A2	SLC39	0	0	FALSE	FALSE	FALSE	FALSE	No assay	no_assay	no_assay	no_assay	no_assay	no_assay	no_assay	no_assay	no_assay	no_assay	no_assay	no	no	no	yes	no	2	39
SLC39A3	SLC39	0	0	FALSE	FALSE	FALSE	FALSE	No assay	no_assay	no_assay	no_assay	no_assay	no_assay	no_assay	no_assay	no_assay	no_assay	no_assay	no	yes	no	yes	no	3	39
SLC39A4	SLC39	0	0	FALSE	FALSE	FALSE	FALSE	Assay tested	no_assay	no_assay	no_assay	no_assay	no_assay	no_assay	validated	no_assay	no_assay	RESOLUTE only	no	no	yes	yes	no	4	39
SLC39A5	SLC39	0	0	FALSE	FALSE	FALSE	FALSE	Assay tested	no_assay	no_assay	no_assay	no_assay	no_assay	validated	no_assay	no_assay	no_assay	RESOLUTE only	no	no	yes	yes	no	5	39
SLC39A6	SLC39	0	0	FALSE	FALSE	FALSE	FALSE	No assay	no_assay	no_assay	no_assay	no_assay	no_assay	no_assay	no_assay	no_assay	no_assay	no_assay	no	no	no	yes	no	6	39
SLC39A7	SLC39	0	0	FALSE	FALSE	FALSE	FALSE	No assay	no_assay	no_assay	no_assay	no_assay	no_assay	no_assay	no_assay	no_assay	no_assay	no_assay	no	no	no	no	no	7	39
SLC39A8	SLC39	0	0	FALSE	FALSE	FALSE	FALSE	Assay tested	no_assay	no_assay	no_assay	validated	no_assay	no_assay	no_assay	no_assay	no_assay	RESOLUTE only	no	no	yes	yes	no	8	39
SLC39A9	SLC39	0	0	FALSE	FALSE	FALSE	FALSE	No assay	no_assay	no_assay	no_assay	no_assay	no_assay	no_assay	no_assay	no_assay	no_assay	no_assay	no	no	yes	no	no	9	39
SLC39A10	SLC39	0	0	FALSE	FALSE	FALSE	FALSE	More than 1 assay tested	no_assay	no_assay	no_assay	validated	no_assay	validated	no_assay	no_assay	no_assay	RESOLUTE only	no	no	no	yes	no	10	39
SLC39A11	SLC39	0	0	FALSE	FALSE	FALSE	FALSE	No assay	no_assay	no_assay	no_assay	no_assay	no_assay	no_assay	no_assay	no_assay	no_assay	no_assay	no	yes	yes	no	no	11	39
SLC39A12	SLC39	0	0	FALSE	FALSE	FALSE	FALSE	Assay tested	no_assay	no_assay	no_assay	no_assay	no_assay	validated	no_assay	no_assay	no_assay	RESOLUTE only	no	no	no	no	no	12	39
SLC39A13	SLC39	0	0	FALSE	FALSE	FALSE	FALSE	No assay	no_assay	no_assay	no_assay	no_assay	no_assay	no_assay	no_assay	no_assay	no_assay	no_assay	no	no	yes	no	no	13	39
SLC39A14	SLC39	0	0	FALSE	FALSE	FALSE	FALSE	More than 1 assay tested	no_assay	no_assay	no_assay	validated	no_assay	validated	no_assay	no_assay	no_assay	RESOLUTE only	no	no	yes	yes	no	14	39
SLC40A1	SLC40	2	NA	TRUE	TRUE	FALSE	TRUE	More than 1 assay tested	no_assay	no_assay	no_assay	no_assay	no_assay	validated	validated	no_assay	no_assay	ChEMBL/RESOLUTE	yes	no	yes	yes	no	1	40
SLC41A1	SLC41	0	0	FALSE	FALSE	FALSE	FALSE	No assay	no_assay	no_assay	no_assay	no_assay	no_assay	no_assay	no_assay	no_assay	no_assay	no_assay	no	no	yes	yes	no	1	41
SLC41A2	SLC41	0	0	FALSE	FALSE	FALSE	FALSE	No assay	no_assay	no_assay	no_assay	no_assay	no_assay	no_assay	no_assay	no_assay	no_assay	no_assay	no	no	no	yes	no	2	41
SLC41A3	SLC41	0	0	FALSE	FALSE	FALSE	FALSE	No assay	no_assay	no_assay	no_assay	no_assay	no_assay	no_assay	no_assay	no_assay	no_assay	no_assay	no	no	no	no	yes	3	41
RHAG	SLC42	0	0	FALSE	FALSE	FALSE	FALSE	No assay	no_assay	no_assay	no_assay	no_assay	no_assay	no_assay	no_assay	no_assay	no_assay	no_assay	no	no	no	yes	no	1	42
RHBG	SLC42	0	0	FALSE	FALSE	FALSE	FALSE	No assay	no_assay	no_assay	no_assay	no_assay	no_assay	no_assay	no_assay	no_assay	no_assay	no_assay	no	no	no	yes	no	2	42
RHCG	SLC42	0	0	FALSE	FALSE	FALSE	FALSE	No assay	no_assay	no_assay	no_assay	no_assay	no_assay	no_assay	no_assay	no_assay	no_assay	no_assay	no	no	no	yes	no	3	42
SLC43A1	SLC43	0	NA	FALSE	FALSE	TRUE	FALSE	No assay	no_assay	no_assay	no_assay	no_assay	no_assay	no_assay	no_assay	no_assay	no_assay	no_assay	no	no	no	yes	no	1	43
SLC43A2	SLC43	0	0	FALSE	FALSE	FALSE	FALSE	No assay	no_assay	no_assay	no_assay	no_assay	no_assay	no_assay	no_assay	no_assay	no_assay	no_assay	no	no	no	yes	no	2	43
SLC43A3	SLC43	0	0	FALSE	FALSE	FALSE	FALSE	No assay	no_assay	no_assay	no_assay	no_assay	no_assay	no_assay	no_assay	no_assay	no_assay	no_assay	no	no	no	yes	no	3	43
SLC44A1	SLC44	0	0	FALSE	FALSE	FALSE	FALSE	No assay	no_assay	no_assay	no_assay	no_assay	no_assay	no_assay	no_assay	no_assay	no_assay	no_assay	no	no	yes	yes	no	1	44
SLC44A2	SLC44	0	0	FALSE	FALSE	FALSE	FALSE	No assay	no_assay	no_assay	no_assay	no_assay	no_assay	no_assay	no_assay	no_assay	no_assay	no_assay	no	no	yes	yes	no	2	44
SLC44A3	SLC44	0	0	FALSE	FALSE	FALSE	FALSE	No assay	no_assay	no_assay	no_assay	no_assay	no_assay	no_assay	no_assay	no_assay	no_assay	no_assay	no	yes	no	no	no	3	44
SLC44A4	SLC44	0	0	FALSE	FALSE	FALSE	FALSE	No assay	no_assay	no_assay	no_assay	no_assay	no_assay	no_assay	no_assay	no_assay	no_assay	no_assay	no	no	yes	yes	no	4	44
SLC44A5	SLC44	0	0	FALSE	FALSE	FALSE	FALSE	No assay	no_assay	no_assay	no_assay	no_assay	no_assay	no_assay	no_assay	no_assay	no_assay	no_assay	no	yes	no	no	no	5	44
SLC45A1	SLC45	0	0	FALSE	FALSE	FALSE	FALSE	Assay tested	no_assay	no_assay	no_assay	not_validated	no_assay	no_assay	no_assay	no_assay	no_assay	no_assay	no	no	yes	yes	no	1	45
SLC45A2	SLC45	0	0	FALSE	FALSE	FALSE	FALSE	No assay	no_assay	no_assay	no_assay	no_assay	no_assay	no_assay	no_assay	no_assay	no_assay	no_assay	no	yes	yes	no	no	2	45
SLC45A3	SLC45	0	0	FALSE	FALSE	FALSE	FALSE	No assay	no_assay	no_assay	no_assay	no_assay	no_assay	no_assay	no_assay	no_assay	no_assay	no_assay	no	yes	no	no	no	3	45
SLC45A4	SLC45	0	0	FALSE	FALSE	FALSE	FALSE	More than 1 assay tested	no_assay	no_assay	no_assay	validated	no_assay	validated	no_assay	no_assay	no_assay	RESOLUTE only	no	yes	yes	no	no	4	45
SLC46A1	SLC46	2	NA	TRUE	TRUE	TRUE	FALSE	No assay	no_assay	no_assay	no_assay	no_assay	no_assay	no_assay	no_assay	no_assay	no_assay	no_assay	no	no	yes	yes	no	1	46
SLC46A2	SLC46	0	0	FALSE	FALSE	FALSE	FALSE	No assay	no_assay	no_assay	no_assay	no_assay	no_assay	no_assay	no_assay	no_assay	no_assay	no_assay	no	no	no	no	no	2	46
SLC46A3	SLC46	0	0	FALSE	FALSE	FALSE	FALSE	No assay	no_assay	no_assay	no_assay	no_assay	no_assay	no_assay	no_assay	no_assay	no_assay	no_assay	no	no	no	no	no	3	46
SLC47A1	SLC47	1	NA	FALSE	FALSE	TRUE	TRUE	No assay	no_assay	no_assay	no_assay	no_assay	no_assay	no_assay	no_assay	no_assay	no_assay	no_assay	yes	no	no	yes	no	1	47
SLC47A2	SLC47	1	NA	FALSE	FALSE	TRUE	TRUE	No assay	no_assay	no_assay	no_assay	no_assay	no_assay	no_assay	no_assay	no_assay	no_assay	no_assay	no	no	no	yes	no	2	47
SLC48A1	SLC48	0	0	FALSE	FALSE	FALSE	FALSE	No assay	no_assay	no_assay	no_assay	no_assay	no_assay	no_assay	no_assay	no_assay	no_assay	no_assay	no	no	no	no	no	1	48
FLVCR1	SLC49	0	0	FALSE	FALSE	FALSE	FALSE	No assay	no_assay	no_assay	no_assay	no_assay	no_assay	no_assay	no_assay	no_assay	no_assay	no_assay	no	no	yes	yes	no	1	49
FLVCR2	SLC49	0	0	FALSE	FALSE	FALSE	FALSE	No assay	no_assay	no_assay	no_assay	no_assay	no_assay	no_assay	no_assay	no_assay	no_assay	no_assay	no	no	no	no	no	2	49
SLC49A3	SLC49	0	0	FALSE	FALSE	FALSE	FALSE	No assay	no_assay	no_assay	no_assay	no_assay	no_assay	no_assay	no_assay	no_assay	no_assay	no_assay	no	yes	yes	no	no	3	49
SLC49A4	SLC49	0	0	FALSE	FALSE	FALSE	FALSE	No assay	no_assay	no_assay	no_assay	no_assay	no_assay	no_assay	no_assay	no_assay	no_assay	no_assay	no	yes	yes	no	no	4	49
SLC50A1	SLC50	0	0	FALSE	FALSE	FALSE	FALSE	No assay	no_assay	no_assay	no_assay	no_assay	no_assay	no_assay	no_assay	no_assay	no_assay	no_assay	no	no	no	no	no	1	50
SLC51A	SLC51	0	NA	FALSE	FALSE	TRUE	FALSE	No assay	no_assay	no_assay	no_assay	no_assay	no_assay	no_assay	no_assay	no_assay	no_assay	no_assay	no	no	yes	yes	no	1	51
SLC51B	SLC51	0	0	FALSE	FALSE	FALSE	FALSE	No assay	no_assay	no_assay	no_assay	no_assay	no_assay	no_assay	no_assay	no_assay	no_assay	no_assay	no	no	yes	yes	no	2	51
TMEM184A	SLC51	0	0	FALSE	FALSE	FALSE	FALSE	No assay	no_assay	no_assay	no_assay	no_assay	no_assay	no_assay	no_assay	no_assay	no_assay	no_assay	no	yes	no	no	no	3	51
TMEM184B	SLC51	0	0	FALSE	FALSE	FALSE	FALSE	No assay	no_assay	no_assay	no_assay	no_assay	no_assay	no_assay	no_assay	no_assay	no_assay	no_assay	no	yes	no	no	no	4	51
SLC52A1	SLC52	0	0	FALSE	FALSE	FALSE	FALSE	No assay	no_assay	no_assay	no_assay	no_assay	no_assay	no_assay	no_assay	no_assay	no_assay	no_assay	no	no	no	yes	no	1	52
SLC52A2	SLC52	0	0	FALSE	FALSE	FALSE	FALSE	No assay	no_assay	no_assay	no_assay	no_assay	no_assay	no_assay	no_assay	no_assay	no_assay	no_assay	no	no	yes	yes	no	2	52
SLC52A3	SLC52	0	0	FALSE	FALSE	FALSE	FALSE	No assay	no_assay	no_assay	no_assay	no_assay	no_assay	no_assay	no_assay	no_assay	no_assay	no_assay	no	no	yes	yes	no	3	52
XPR1	SLC53	0	0	FALSE	FALSE	FALSE	FALSE	No assay	no_assay	no_assay	no_assay	no_assay	no_assay	no_assay	no_assay	no_assay	no_assay	no_assay	no	no	yes	no	no	1	53
MPC1	SLC54	0	0	FALSE	FALSE	FALSE	FALSE	No assay	no_assay	no_assay	no_assay	no_assay	no_assay	no_assay	no_assay	no_assay	no_assay	no_assay	no	no	yes	no	no	1	54
MPC2	SLC54	0	NA	TRUE	FALSE	FALSE	FALSE	No assay	no_assay	no_assay	no_assay	no_assay	no_assay	no_assay	no_assay	no_assay	no_assay	no_assay	no	no	no	no	no	2	54
MPC1L	SLC54	0	0	FALSE	FALSE	FALSE	FALSE	No assay	no_assay	no_assay	no_assay	no_assay	no_assay	no_assay	no_assay	no_assay	no_assay	no_assay	no	no	no	no	no	3	54
LETM1	SLC55	0	0	FALSE	FALSE	FALSE	FALSE	No assay	no_assay	no_assay	no_assay	no_assay	no_assay	no_assay	no_assay	no_assay	no_assay	no_assay	no	no	no	no	yes	1	55
LETM2	SLC55	0	0	FALSE	FALSE	FALSE	FALSE	No assay	no_assay	no_assay	no_assay	no_assay	no_assay	no_assay	no_assay	no_assay	no_assay	no_assay	no	yes	no	no	no	2	55
LETMD1	SLC55	0	0	FALSE	FALSE	FALSE	FALSE	No assay	no_assay	no_assay	no_assay	no_assay	no_assay	no_assay	no_assay	no_assay	no_assay	no_assay	no	yes	no	no	no	3	55
SFXN1	SLC56	0	0	FALSE	FALSE	FALSE	FALSE	No assay	no_assay	no_assay	no_assay	no_assay	no_assay	no_assay	no_assay	no_assay	no_assay	no_assay	no	no	no	no	no	1	56
SFXN2	SLC56	0	0	FALSE	FALSE	FALSE	FALSE	No assay	no_assay	no_assay	no_assay	no_assay	no_assay	no_assay	no_assay	no_assay	no_assay	no_assay	no	no	no	no	no	2	56
SFXN3	SLC56	0	0	FALSE	FALSE	FALSE	FALSE	No assay	no_assay	no_assay	no_assay	no_assay	no_assay	no_assay	no_assay	no_assay	no_assay	no_assay	no	yes	no	no	no	3	56
SFXN4	SLC56	0	0	FALSE	FALSE	FALSE	FALSE	No assay	no_assay	no_assay	no_assay	no_assay	no_assay	no_assay	no_assay	no_assay	no_assay	no_assay	no	yes	yes	no	no	4	56
SFXN5	SLC56	0	0	FALSE	FALSE	FALSE	FALSE	No assay	no_assay	no_assay	no_assay	no_assay	no_assay	no_assay	no_assay	no_assay	no_assay	no_assay	no	yes	no	no	no	5	56
NIPA1	SLC57	0	0	FALSE	FALSE	FALSE	FALSE	No assay	no_assay	no_assay	no_assay	no_assay	no_assay	no_assay	no_assay	no_assay	no_assay	no_assay	no	yes	yes	yes	no	1	57
NIPA2	SLC57	0	0	FALSE	FALSE	FALSE	FALSE	No assay	no_assay	no_assay	no_assay	no_assay	no_assay	no_assay	no_assay	no_assay	no_assay	no_assay	no	no	no	yes	no	2	57
NIPAL1	SLC57	0	0	FALSE	FALSE	FALSE	FALSE	No assay	no_assay	no_assay	no_assay	no_assay	no_assay	no_assay	no_assay	no_assay	no_assay	no_assay	no	yes	yes	yes	no	3	57
NIPAL2	SLC57	0	0	FALSE	FALSE	FALSE	FALSE	No assay	no_assay	no_assay	no_assay	no_assay	no_assay	no_assay	no_assay	no_assay	no_assay	no_assay	no	yes	no	no	no	4	57
NIPAL3	SLC57	0	0	FALSE	FALSE	FALSE	FALSE	No assay	no_assay	no_assay	no_assay	no_assay	no_assay	no_assay	no_assay	no_assay	no_assay	no_assay	no	yes	no	no	no	5	57
NIPAL4	SLC57	0	0	FALSE	FALSE	FALSE	FALSE	No assay	no_assay	no_assay	no_assay	no_assay	no_assay	no_assay	no_assay	no_assay	no_assay	no_assay	no	yes	yes	no	no	6	57
MAGT1	SLC58	0	0	FALSE	FALSE	FALSE	FALSE	No assay	no_assay	no_assay	no_assay	no_assay	no_assay	no_assay	no_assay	no_assay	no_assay	no_assay	no	no	yes	yes	yes	1	58
TUSC3	SLC58	0	0	FALSE	FALSE	FALSE	FALSE	No assay	no_assay	no_assay	no_assay	no_assay	no_assay	no_assay	no_assay	no_assay	no_assay	no_assay	no	no	yes	no	no	2	58
MFSD2A	SLC59	0	0	FALSE	FALSE	FALSE	FALSE	Assay tested	no_assay	no_assay	no_assay	no_assay	validated	no_assay	no_assay	no_assay	no_assay	RESOLUTE only	no	no	yes	yes	no	1	59
MFSD2B	SLC59	0	0	FALSE	FALSE	FALSE	FALSE	More than 1 assay tested	no_assay	no_assay	no_assay	no_assay	not_validated	no_assay	no_assay	validated	no_assay	RESOLUTE only	no	no	no	no	no	2	59
MFSD4A	SLC60	0	0	FALSE	FALSE	FALSE	FALSE	No assay	no_assay	no_assay	no_assay	no_assay	no_assay	no_assay	no_assay	no_assay	no_assay	no_assay	no	yes	no	no	no	1	60
MFSD4B	SLC60	0	0	FALSE	FALSE	FALSE	FALSE	No assay	no_assay	no_assay	no_assay	no_assay	no_assay	no_assay	no_assay	no_assay	no_assay	no_assay	no	yes	yes	no	no	2	60
MFSD5	SLC61	0	0	FALSE	FALSE	FALSE	FALSE	No assay	no_assay	no_assay	no_assay	no_assay	no_assay	no_assay	no_assay	no_assay	no_assay	no_assay	no	yes	no	no	no	1	61
ANKH	SLC62	0	0	FALSE	FALSE	FALSE	FALSE	No assay	no_assay	no_assay	no_assay	no_assay	no_assay	no_assay	no_assay	no_assay	no_assay	no_assay	no	no	yes	no	no	1	62
SPNS1	SLC63	0	0	FALSE	FALSE	FALSE	FALSE	No assay	no_assay	no_assay	no_assay	no_assay	no_assay	no_assay	no_assay	no_assay	no_assay	no_assay	no	no	yes	no	no	1	63
SPNS2	SLC63	0	0	FALSE	FALSE	FALSE	FALSE	More than 1 assay tested	validated	no_assay	no_assay	no_assay	no_assay	no_assay	no_assay	validated	no_assay	RESOLUTE only	no	no	yes	yes	no	2	63
SPNS3	SLC63	0	0	FALSE	FALSE	FALSE	FALSE	No assay	no_assay	no_assay	no_assay	no_assay	no_assay	no_assay	no_assay	no_assay	no_assay	no_assay	no	yes	no	no	no	3	63
TMEM165	SLC64	0	0	FALSE	FALSE	FALSE	FALSE	No assay	no_assay	no_assay	no_assay	no_assay	no_assay	no_assay	no_assay	no_assay	no_assay	no_assay	no	no	yes	no	yes	1	64
NPC1	SLC65	2	NA	TRUE	FALSE	TRUE	TRUE	No assay	no_assay	no_assay	no_assay	no_assay	no_assay	no_assay	no_assay	no_assay	no_assay	no_assay	no	no	yes	no	no	1	65
NPC1L1	SLC65	1	NA	TRUE	FALSE	TRUE	FALSE	No assay	no_assay	no_assay	no_assay	no_assay	no_assay	no_assay	no_assay	no_assay	no_assay	no_assay	yes	no	yes	yes	no	2	65
SLC66A1	SLC66	0	0	FALSE	FALSE	FALSE	FALSE	No assay	no_assay	no_assay	no_assay	no_assay	no_assay	no_assay	no_assay	no_assay	no_assay	no_assay	no	yes	no	no	no	1	66
SLC66A2	SLC66	0	0	FALSE	FALSE	FALSE	FALSE	No assay	no_assay	no_assay	no_assay	no_assay	no_assay	no_assay	no_assay	no_assay	no_assay	no_assay	no	yes	no	no	no	2	66
SLC66A3	SLC66	0	0	FALSE	FALSE	FALSE	FALSE	No assay	no_assay	no_assay	no_assay	no_assay	no_assay	no_assay	no_assay	no_assay	no_assay	no_assay	no	yes	yes	no	no	3	66
CTNS	SLC66	0	0	FALSE	FALSE	FALSE	FALSE	No assay	no_assay	no_assay	no_assay	no_assay	no_assay	no_assay	no_assay	no_assay	no_assay	no_assay	no	yes	yes	no	no	4	66
MPDU1	SLC66	0	0	FALSE	FALSE	FALSE	FALSE	No assay	no_assay	no_assay	no_assay	no_assay	no_assay	no_assay	no_assay	no_assay	no_assay	no_assay	no	yes	yes	no	no	5	66
MFSD1	non-cannonical	0	0	FALSE	FALSE	FALSE	FALSE	No assay	no_assay	no_assay	no_assay	no_assay	no_assay	no_assay	no_assay	no_assay	no_assay	no_assay	no	yes	no	yes	no	1	67
MFSD6	non-cannonical	0	0	FALSE	FALSE	FALSE	FALSE	No assay	no_assay	no_assay	no_assay	no_assay	no_assay	no_assay	no_assay	no_assay	no_assay	no_assay	no	yes	no	no	no	2	67
MFSD6L	non-cannonical	0	0	FALSE	FALSE	FALSE	FALSE	No assay	no_assay	no_assay	no_assay	no_assay	no_assay	no_assay	no_assay	no_assay	no_assay	no_assay	no	yes	yes	no	no	3	67
MFSD8	non-cannonical	0	0	FALSE	FALSE	FALSE	FALSE	No assay	no_assay	no_assay	no_assay	no_assay	no_assay	no_assay	no_assay	no_assay	no_assay	no_assay	no	yes	yes	no	no	4	67
MFSD9	non-cannonical	0	0	FALSE	FALSE	FALSE	FALSE	No assay	no_assay	no_assay	no_assay	no_assay	no_assay	no_assay	no_assay	no_assay	no_assay	no_assay	no	yes	no	no	no	5	67
MFSD11	non-cannonical	0	0	FALSE	FALSE	FALSE	FALSE	No assay	no_assay	no_assay	no_assay	no_assay	no_assay	no_assay	no_assay	no_assay	no_assay	no_assay	no	yes	no	no	no	6	67
MFSD12	non-cannonical	0	0	FALSE	FALSE	FALSE	FALSE	No assay	no_assay	no_assay	no_assay	no_assay	no_assay	no_assay	no_assay	no_assay	no_assay	no_assay	no	no	no	no	no	7	67
MFSD13A	non-cannonical	0	0	FALSE	FALSE	FALSE	FALSE	No assay	no_assay	no_assay	no_assay	no_assay	no_assay	no_assay	no_assay	no_assay	no_assay	no_assay	no	yes	yes	no	no	8	67
MFSD14A	non-cannonical	0	0	FALSE	FALSE	FALSE	FALSE	No assay	no_assay	no_assay	no_assay	no_assay	no_assay	no_assay	no_assay	no_assay	no_assay	no_assay	no	yes	no	no	no	9	67
MFSD14B	non-cannonical	0	0	FALSE	FALSE	FALSE	FALSE	No assay	no_assay	no_assay	no_assay	no_assay	no_assay	no_assay	no_assay	no_assay	no_assay	no_assay	no	yes	no	no	no	10	67
UNC93A	non-cannonical	0	0	FALSE	FALSE	FALSE	FALSE	No assay	no_assay	no_assay	no_assay	no_assay	no_assay	no_assay	no_assay	no_assay	no_assay	no_assay	no	yes	no	no	no	11	67
UNC93B1	non-cannonical	0	0	FALSE	FALSE	FALSE	FALSE	No assay	no_assay	no_assay	no_assay	no_assay	no_assay	no_assay	no_assay	no_assay	no_assay	no_assay	no	yes	no	no	no	12	67
TMEM104	non-cannonical	0	0	FALSE	FALSE	FALSE	FALSE	No assay	no_assay	no_assay	no_assay	no_assay	no_assay	no_assay	no_assay	no_assay	no_assay	no_assay	no	yes	yes	no	no	13	67
CLN3	non-cannonical	0	0	FALSE	FALSE	FALSE	FALSE	No assay	no_assay	no_assay	no_assay	no_assay	no_assay	no_assay	no_assay	no_assay	no_assay	no_assay	no	yes	yes	no	no	14	67
OCA2	non-cannonical	0	0	FALSE	FALSE	FALSE	FALSE	No assay	no_assay	no_assay	no_assay	no_assay	no_assay	no_assay	no_assay	no_assay	no_assay	no_assay	no	no	yes	no	no	15	67
