# Supplementary material for: Advancing drug discovery through assay development: a survey of tool compounds within the human solute carrier superfamily
Source: Front Pharmacol. 2024 Jul 9;15:1401599. doi: 10.3389/fphar.2024.1401599 (PMC11267547; doi:10.3389/fphar.2024.1401599)
Supplement: Supplementary file 4 [file Table6.xlsx]

## Sheet: default_1
compound
