# Supplementary material for: Advancing drug discovery through assay development: a survey of tool compounds within the human solute carrier superfamily
Source: Front Pharmacol. 2024 Jul 9;15:1401599. doi: 10.3389/fphar.2024.1401599 (PMC11267547; doi:10.3389/fphar.2024.1401599)
Supplement: Supplementary file 6 [file Table1.XLSX]

## Sheet: RESOLUTE_Assays
Assay RESOLUTE ID	PubChem AID	ChEMBL AID	Technology	Family	SLC	Biological Material	Read out/Application	Experimentally tested substrates	Proof of principle	Development stage
AS004V-Y			Electrophysiology	SLC1	SLC1A6	SLC1A1 Membranes from HEK293 Jumpin T-Rex SLC1A6 cells OE	SURFE2R	L-Glutamic Acid	NOT VALIDATED	PoP
AS004X-M			Electrophysiology	SLC1	SLC1A7	SLC1A1 Membranes from HEK293 Jumpin T-Rex SLC1A7 cells OE	SURFE2R	L-Glutamic Acid	NOT VALIDATED	PoP
AS001H-3			Fluorescent dye	SLC1	SLC1A6	HEK Jumpin T-REX SLC1A6 OE	MP dye	Glutamate, aspartate, cysteine (co-transport with Na+)	NOT VALIDATED	PoP
AS0019-4			Fluorescent dye	SLC1	SLC1A7	HEK Jumpin T-REX SLC1A7 OE	MP dye	Glutamate (co-transport with Na+)	NOT VALIDATED	PoP
AS001A-K			Fluorescent dye	SLC1	SLC1A7	HEK Jumpin T-REX SLC1A7 OE	Na+ dye	Glutamate (co-transport with Na+)	NOT VALIDATED	PoP
AS004W-3			MS-based uptake assay	SLC1	SLC1A6	HEK293 Jumpin T-Rex SLC1A6 cells OE	Acoustic droplet ejection MS	L-Glutamic Acid	NOT VALIDATED	PoP
AS004Z-T			MS-based uptake assay	SLC1	SLC1A7	HEK293 Jumpin T-Rex SLC1A7 cells OE	Acoustic droplet ejection MS	L-Glutamic Acid	NOT VALIDATED	PoP
AS003G-4			Binding assay	SLC1	SLC1A2	HEK293	Cellular Thermal shift	WAY-213613 (inhibitor)	VALIDATED	PoP
AS0021-5			Electrophysiology	SLC1	SLC1A1	SLC1A1 Proteoliposomes (UO)	SURFE2R	L-Glutamic Acid	VALIDATED	MTS
AS003T-M			Electrophysiology	SLC1	SLC1A1	SLC1A1 Membranes from HEK293 Jumpin T-Rex SLC1A1 cells OE	SURFE2R	L-Glutamic Acid	VALIDATED	MTS
AS004K-2			Electrophysiology	SLC1	SLC1A2	SLC1A1 Membranes from HEK293 Jumpin T-Rex SLC1A2 cells OE	SURFE2R	L-Glutamic Acid	VALIDATED	MTS
AS004P-8			Electrophysiology	SLC1	SLC1A3	SLC1A1 Membranes from HEK293 Jumpin T-Rex SLC1A3 cells OE	SURFE2R	L-Glutamic Acid	VALIDATED	MTS
AS003S-3			Encoded biosensor	SLC1	SLC1A1	HEK Jumpin T-REX sensor	iAspSnFR - microscopy	aspartate	VALIDATED	PoP
AS001B-8	1919672		Encoded biosensor	SLC1	SLC1A2	HEK Jumpin T-REX SLC1A2	iAspSnFR - FACS	aspartate	VALIDATED	PoP
AS004H-6			Encoded biosensor	SLC1	SLC1A2	HEK Jumpin T-REX sensor	iAspSnFR - microscopy	aspartate	VALIDATED	PoP
AS0020-C	1919673		Encoded biosensor	SLC1	SLC1A3	HEK Jumpin T-REX SLC1A3	iAspSnFR - FACS	aspartate	VALIDATED	PoP
AS004N-K			Encoded biosensor	SLC1	SLC1A3	HEK Jumpin T-REX SLC1A3	iAspSnFR - microscopy	aspartate	VALIDATED	PoP
AS004T-G			Encoded biosensor	SLC1	SLC1A5	HEK Jumpin T-REX sensor	iAspSnFR + asparaginase - FACS	aspartate	VALIDATED	PoP
AS004S-X			Encoded biosensor	SLC1	SLC1A5	HEK Jumpin T-REX sensor	iAspSnFR + asparaginase - microscopy	aspartate	VALIDATED	PoP
AS001F-G	1794812	CHEMBL5209608	Fluorescent dye	SLC1	SLC1A1	HEK Jumpin T-REX SLC1A1 OE	MP dye	Glutamate, aspartate cysteine (co-transport with Na+)	VALIDATED	PoP
AS001G-Y	1745864	CHEMBL5209609	Fluorescent dye	SLC1	SLC1A3	HEK Jumpin T-REX SLC1A3 OE	MP dye	Glutamate, aspartate cysteine (co-transport with Na+)	VALIDATED	PoP
AS004G-0			MS-based uptake assay	SLC1	SLC1A1	HEK293 Jumpin T-Rex SLC1A1 cells OE	Acoustic droplet ejection MS	L-Glutamic Acid	VALIDATED	HTS
AS004M-4			MS-based uptake assay	SLC1	SLC1A2	HEK293 Jumpin T-Rex SLC1A2 cells OE	Acoustic droplet ejection MS	L-Glutamic Acid	VALIDATED	HTS
AS004R-A			MS-based uptake assay	SLC1	SLC1A3	HEK293 Jumpin T-Rex SLC1A3 cells OE	Acoustic droplet ejection MS	L-Glutamic Acid	VALIDATED	HTS
AS001E-X			MS-based uptake assay	SLC1	SLC1A3	HEK Jumpin T-REX SLC1A3 OE	LC-MS/MS	Glutamate, aspartate	VALIDATED	PoP
AS001X-P			Phenotypic assay	SLC1	SLC1A1	HEK JumpIn T-REx SLC1A1 OE	Impedance	L-glutamate	VALIDATED	PoP
AS001Z-R			Phenotypic assay	SLC1	SLC1A2	HEK JumpIn T-REx SLC1A2 OE	Impedance	L-glutamate	VALIDATED	PoP
AS001C-A	1745862	CHEMBL5209616	Phenotypic assay	SLC1	SLC1A3	HEK Jumpin T-REX SLC1A3 OE	Impedance	L-glutamate, L-aspartate, D-aspartate, D-glutamate	VALIDATED	MTS
AS003E-6			Fluorescent dye	SLC10	SLC10A1	HEK Jumpin T-REX SLC10A1 OE	MP dye	Taurocholic acid / ursodeoxycholic acid	NOT VALIDATED	PoP
AS0034-5			Binding assay	SLC10	SLC10A6	Recombinant purified SLC10A6 protein	Thermal shift	sodium taurolithocholic acid 3-sulfate	VALIDATED	MTS
AS000E-3			Encoded biosensor	SLC10	SLC10A6	CHO T-Rex SLC10A6	Luciferase gene reporter	DHEAS	VALIDATED	HTS
AS0001-Q			Radioligand uptake assay	SLC10	SLC10A6	CHO T-Rex SLC10A6	Radioactivity	3H-DHEAS	VALIDATED	MTS
AS0026-7			Fluorescent dye	SLC11	SLC11A1	HEK Jumpin T-REX SLC11A1 OE	Calcein-AM dye	Mn2+, Fe2+	NOT VALIDATED	PoP
AS002K-G			Encoded biosensor	SLC12	SLC12A1	HEK Jumpin T-REX SLC12A1 OE	Superclomeleon	Na+/K+/Cl-	NOT VALIDATED	PoP
AS005S-K			Fluorescent dye	SLC12	SLC12A5	HEK Jumpin T-REX SLC12A5 OE	Thallium dye	Na+/K+/Cl-	NOT VALIDATED	PoP
AS002M-Y			Encoded biosensor	SLC12	SLC12A2	HEK Jumpin T-REX SLC12A2 OE	Superclomeleon	Na+/K+/Cl-	VALIDATED	PoP
AS002G-A	1794834	CHEMBL5209622	Encoded biosensor	SLC12	SLC12A3	HEK Jumpin T-REX SLC12A3 OE	Superclomeleon	Na+/Cl-	VALIDATED	PoP
AS002N-3	1919674		Fluorescent dye	SLC12	SLC12A2	HEK Jumpin T-REX SLC12A2 OE	Thallium dye	Na+/K+/Cl-	VALIDATED	HTS
AS004C-7			Fluorescent dye	SLC12	SLC12A6	HEK Jumpin T-REX SLC12A6 WT OE, HEK Jumpin T-REX SLC12A6 KO c4 and c5 , HCT116-SLC12A6-KO- c17 and c19, HCT116-SLC12A6-KO OE- c17 and c19,	Thallium dye	Na+/K+/Cl-	VALIDATED	MTS
AS0031-P			Fluorescent dye	SLC13	SLC13A1	HEK Jumpin T-REX SLC13A1 OE	MP dye	SO42- (co-transport with Na+)	NOT VALIDATED	PoP
AS0032-R			Fluorescent dye	SLC13	SLC13A1	HEK Jumpin T-REX SLC13A1 OE	Na+ dye	SO42- (co-transport with Na+)	NOT VALIDATED	PoP
AS0039-7			Fluorescent dye	SLC13	SLC13A3	HEK Jumpin T-REX SLC13A3 OE	Na+ dye	Succinic acid, a-Ketoglutaric acid	NOT VALIDATED	PoP
AS0033-C			Fluorescent dye	SLC13	SLC13A4	HEK Jumpin T-REX SLC13A4 OE	MP dye	SO42- (co-transport with Na+)	NOT VALIDATED	PoP
AS003A-Q	1794820	CHEMBL5209627	Fluorescent dye	SLC13	SLC13A3	HEK Jumpin T-REX SLC13A3 OE	MP dye	Succinic acid, a-Ketoglutaric acid	VALIDATED	PoP
AS004E-Q			Electrophysiology	SLC15	SLC15A4	different Proteoliposomes (UO)	SURFE2R	Histidine	NOT VALIDATED	PoP
AS001P-S	1794819	CHEMBL5209612	Fluorescent dye	SLC15	SLC15A2	HEK Jumpin T-REX SLC15A2 OE	MP dye	Gly-Sar, L-Carnosine (co-transport with H+)	VALIDATED	PoP
AS003M-A			Binding assay	SLC16	SLC16A1	HEK Jumpin T-REX SLC16A1 OE	Cellular Thermal shift	-	VALIDATED	PoP
AS001T-N	1794833	CHEMBL5209614	Encoded biosensor	SLC16	SLC16A3	HEK Jumpin T-REX SLC16A3 OE	pH encoded biosensor	Lactate, H+	VALIDATED	PoP
AS0003-0			Phenotypic assay	SLC16	SLC16A1	HAP1 SLC16A1 KO	Cell survival based on genetic interaction	AZD3965 (inhibitor)	VALIDATED	Pop
AS003B-U			Phenotypic assay	SLC16	SLC16A3	HAP1 KO	Cell survival based on genetic interaction	Syrosingopine (inhibitor)	VALIDATED	PoP
AS002Z-H			Fluorescent dye	SLC17	SLC17A1	HEK Jumpin T-REX SLC17A1 OE	MP dye	Para-amino hippurate, uric acid	NOT VALIDATED	PoP
AS0030-Z			Fluorescent dye	SLC17	SLC17A3	HEK Jumpin T-REX SLC17A3 OE	MP dye	Para-amino hippurate, uric acid	NOT VALIDATED	PoP
AS004F-U			MS-based uptake assay	SLC17	SLC17A5	HEK293 JumpIn T-REX SLC17A5 WT-OE	Organelle LC-MS/MS	N-acetylneuraminic acid	VALIDATED	PoP
AS000S-Z	1794818	CHEMBL5209601	Fluorescent surrogate substrate	SLC18	SLC18A1	HEK Jumpin T-REX SLC18A1 OE	FFN206	Fluorescent Substrate FFN206	VALIDATED	PoP
AS000T-P	1794817	CHEMBL5209602	Fluorescent surrogate substrate	SLC18	SLC18A2	HEK Jumpin T-REX SLC18A2 OE	FFN206	Fluorescent Substrate FFN206	VALIDATED	PoP
AS000W-C			Electrophysiology	SLC19	SLC19A1	HEK Jumpin T-REX SLC19A1 OE	SURFE2R	Folate, methotrexate	NOT VALIDATED	PoP
AS003V-T			Electrophysiology	SLC19	SLC19A1	HCT116-SLC19A1-KOOE-c4p1	SURFE2R	Folate	NOT VALIDATED	PoP
AS000X-5			MS-based uptake assay	SLC19	SLC19A1	HEK Jumpin T-REX SLC19A1 OE	Acoustic droplet ejection MS	Folate	NOT VALIDATED	PoP
AS0025-B			MS-based uptake assay	SLC19	SLC19A1	HAP1 KO	LC-MS/MS	Methotrexate	VALIDATED	PoP
AS003F-2			Electrophysiology	SLC2	SLC2A9	CHO-K1/GLUT9 (Axxam)	SURFE2R	Urate	VALIDATED	MTS
AS003W-F			Electrophysiology	SLC2	SLC2A9	HEK293/GLUT9 (Axxam)	SURFE2R	Urate	VALIDATED	MTS
AS0011-E	1794830	CHEMBL5209604	Encoded biosensor	SLC2	SLC2A1	HEK Jumpin T-REX SLC2A1 OE	Glucose biosensor - FACS	Glucose	VALIDATED	PoP
AS0012-B	1794829	CHEMBL5209605	Encoded biosensor	SLC2	SLC2A2	HEK Jumpin T-REX SLC2A2 OE	Glucose biosensor - FACS	Glucose	VALIDATED	PoP
AS0013-7	1794827	CHEMBL5209606	Encoded biosensor	SLC2	SLC2A3	HEK Jumpin T-REX SLC2A3 OE	Glucose biosensor - FACS	Glucose	VALIDATED	PoP
AS0014-Q	1794828	CHEMBL5209607	Encoded biosensor	SLC2	SLC2A4	HEK Jumpin T-REX SLC2A4 OE	Glucose biosensor - FACS	Glucose	VALIDATED	PoP
AS002X-N	1794831	CHEMBL5209626	Fluorescent dye	SLC2	SLC2A9	HEK-293 cells expressing untagged SLC2A9 isoform1 and 2	MP dye	Orotic acid	VALIDATED	HTS
AS005V-A			Electrophysiology	SLC22	SLC22A25	HEK-Jumpin-T-REX SLC22A25 OE	SURFE2R	-	NOT VALIDATED	PoP
AS003X-S			Electrophysiology	SLC22	MFSD10	different Proteoliposomes (UO)	SURFE2R	Indomethacin, Diclophenac, Hypoxanthin, Adenin, CMP, Biliverdin	NOT VALIDATED	PoP
AS0041-N			Electrophysiology	SLC22	MFSD10	Membranes from Sf9 SLC22A32 cells (UO)	SURFE2R	Biliverdin	NOT VALIDATED	PoP
AS003Z-9			Phenotypic assay GPCR coupling	SLC22	SLC22A13	HEK-Jumpin-T-REX SLC22A13 OE	Impedance	nicotinate, urate	NOT VALIDATED	PoP
AS0000-7	1794816	CHEMBL5209595	Fluorescent dye	SLC22	SLC22A4	HEK-293 cells expressing untagged SLC22A4	MP dye	Na+-coupled ergothioneine	VALIDATED	HTS
AS0040-V			Fluorescent dye	SLC22	SLC22A5	HCT-116 SLC22A5 KO-OE	OxiRed probe	L-carnitine	VALIDATED	PoP
AS000F-M			Fluorescent surrogate substrate	SLC22	SLC22A3	HEK Jumpin T-REX SLC22A3 OE	fluorescent substrate	DiASP	VALIDATED	PoP
AS0029-0			Phenotypic assay	SLC22	SLC22A1	HEK Jumpin T-REX SLC22A1 OE	Impedance	MPP+	VALIDATED	PoP
AS002A-6			Phenotypic assay	SLC22	SLC22A2	HEK Jumpin T-REX SLC22A2 OE	Impedance	MPP+	VALIDATED	PoP
AS002B-2	1745861	CHEMBL5209596, CHEMBL5209618	Phenotypic assay	SLC22	SLC22A3	HEK293 JumpIn SLC22A3 OE	Impedance	MPP+	VALIDATED	PoP
AS0044-P			Radioligand uptake assay	SLC22	SLC22A13	?	Radioactivity	3H-Nicotinic acid,	VALIDATED	MTS
AS0043-Z			Radioligand uptake assay	SLC22	SLC22A9	?	Radioactivity	3H-E3S, 3H-DHEAS	VALIDATED	MTS
AS001V-H	1794810	CHEMBL5209615	Fluorescent dye	SLC23	SLC23A1	HEK-JumpIn T-REX SLC23A1-OE	MP dye	L-ascorbic acid (co-transport with Na+)	VALIDATED	PoP
AS002E-K	1794815		Fluorescent dye	SLC24	SLC24A2	HEK Jumpin T-REX SLC24A2 OE	Ca2+ dye	Na+, Ca2+, K+	VALIDATED	PoP
AS002F-8	1794814		Fluorescent dye	SLC24	SLC24A4	HEK Jumpin T-REX SLC24A4 OE	Ca2+ dye	Na+, Ca2+, K+	VALIDATED	PoP
AS005T-8			Encoded biosensor	SLC25	UCP2	1321N1-SLC25A8 KOOE	DCF-DA/Redox Biosensor	Protons; Activator: TTNPB	NOT VALIDATED	PoP
AS003N-X			MS-based uptake assay	SLC25	SLC25A47	HEK Jumpin T-REX SLC25A47 OE	Organelle LC-MS/MS	-	NOT VALIDATED	PoP
AS0051-S			Fluorescent dye	SLC25	SLC25A13	HEK Jumpin T-REX SLC25A13 WT OE, HCT116-SLC25A13-KO-c2 and c8, HCT116-SLC25A13-KO-OE-c2 and c8	Mitotracker dye	Glutamate /H+	NOT VALIDATED	PoP
AS0050-F			Encoded biosensor	SLC25	SLC25A12	HCT116 SLC25A12-KOOE_cyto-iAspSnFR	iAspSnFR - microscopy	aspartate	VALIDATED	PoP
AS000H-F			Fluorescent dye	SLC25	SLC25A28	HEK Jumpin T-REX SLC25A28 OE	Mitotracker dye	Fe2+	VALIDATED	PoP
AS000K-S			Fluorescent dye	SLC25	SLC25A28	HEK Jumpin T-REX SLC25A28 OE	PGSK dye	Fe2+	VALIDATED	MTS
AS000M-9			Fluorescent dye	SLC25	SLC25A28	HEK Jumpin T-REX SLC25A28 OE	RPA	Fe2+	VALIDATED	PoP
AS000N-V			MS-based uptake assay	SLC25	SLC25A28	HEK Jumpin T-REX SLC25A28 OE	ICP-MS	Fe2+	VALIDATED	PoP
AS002P-M			MS-based uptake assay	SLC25	SLC25A51	HEK Jumpin T-REX SLC25A51 OE	Organelle LC-MS/MS	NAD+	VALIDATED	PoP
AS002R-T			MS-based uptake assay	SLC25	SLC25A53	HEK Jumpin T-REX SLC25A53 OE	Organelle LC-MS/MS	NAD+	VALIDATED	PoP
AS005W-X			Electrophysiology	SLC26	SLC26A6	HEK Jumpin T-REX SLC26A6 OE	SURFE2R	Oxalic acid	NOT VALIDATED	PoP
AS0008-8	1794832	CHEMBL5209598	Encoded biosensor	SLC26	SLC26A9	HEK-293 cells expressing untagged SLC26A9	Superclomeleon	Cl-	VALIDATED	HTS
AS0009-A			Fluorescent dye	SLC26	SLC26A9	HEK-293 cells expressing untagged SLC26A9	MP dye	Cl-	VALIDATED	PoP
AS0022-1			Binding assay	SLC27	SLC27A2	solubilized recombinant SLC27A2 protein	SPR	Lipofermata and Grassofermata	NOT VALIDATED	MTS
AS0023-W			Binding assay	SLC27	SLC27A2	solubilized recombinant SLC27A2 protein	Thermal shift	Lipofermata and Grassofermata	NOT VALIDATED	MTS
AS0052-9			Fluorescent surrogate substrate	SLC27	SLC27A1	HEK Jumpin T-REX SLC27A1 WTOE	BODIPY-C12	BODIPY-C12	VALIDATED	PoP
AS0004-6			Fluorescent surrogate substrate	SLC27	SLC27A2	CHO T-Rex SLC27A2	BODIPY-C12	BODIPY-C12	VALIDATED	HTS
AS0053-V			Fluorescent surrogate substrate	SLC27	SLC27A4	HEK Jumpin T-REX SLC27A4 WTOE	BODIPY-C12	BODIPY-C12	VALIDATED	PoP
AS0054-N			Fluorescent surrogate substrate	SLC27	SLC27A5	HEK Jumpin T-REX SLC27A5 WTOE	BODIPY-C12	BODIPY-C12	VALIDATED	PoP
AS000Z-1			Fluorescent surrogate substrate	SLC29	SLC29A1	HEK-293 cells expressing untagged SLC29A1	Furopyrimidine	Furopyrimidine	NOT VALIDATED	PoP
AS0002-U	1745859		Phenotypic assay GPCR coupling	SLC29	SLC29A1	U2OS	Impedance	adenosine	VALIDATED	MTS
AS0055-H			Fluorescent dye	SLC30	SLC30A8	HEK Jumpin T-REX SLC30A8 WT OE, HEK Jumpin T-REX SLC30A8 D110N_D224N OE, HEK Jumpin T-REX SLC30A8 R325Q OE, HEK Jumpin T-REX SLC30A8 R325W OE	Zn2+ dye	Zinc Chloride	VALIDATED	MTS
AS000B-G			MS-based uptake assay	SLC31	SLC31A1	HEK Jumpin T-REX SLC31A1 OE	ICP-MS	Cu2+	VALIDATED	PoP
AS0056-Z			Phenotypic assay	SLC31	SLC31A1	HEK293 JumpIn T-REX SLC31A1 WT-OE	Cell survival	Copper	VALIDATED	PoP
AS001S-V			Fluorescent dye	SLC34	SLC34A2	HEK Jumpin T-REX SLC34A2 OE	MP dye	HPO42− (co-transport with Na+)	NOT VALIDATED	PoP
AS001R-9	1794813	CHEMBL5209613	Fluorescent dye	SLC34	SLC34A1	HEK Jumpin T-REX SLC34A1 OE	MP dye	Na2HPO4, KH2PO4 (co-transport with Na+)	VALIDATED	PoP
AS005X-G			Electrophysiology	SLC37	SLC37A4	different Proteoliposomes (UO)	SURFE2R	-	NOT VALIDATED	PoP
AS0045-R			Fluorescent dye	SLC39	SLC39A10	HEK Flp-in T-REX SLC39A10 WT-OE	Zn2+ dye	Zn2+	VALIDATED	PoP
AS0046-C			Fluorescent dye	SLC39	SLC39A14	HEK Jumpin T-REX SLC39A14 OE	Ca2+ dye	Cd2+	VALIDATED	HTS
AS0006-4			Fluorescent dye	SLC39	SLC39A8	HEK Jumpin T-REX SLC39A8 OE	Ca2+ dye	Cd2+	VALIDATED	HTS
AS003H-K			MS-based uptake assay	SLC39	SLC39A10	HEK Jumpin T-REX SLC39A10 OE	ICP-MS	Cu2+, Zn2+	VALIDATED	PoP
AS003K-8			MS-based uptake assay	SLC39	SLC39A12	HEK Jumpin T-REX SLC39A12 OE	ICP-MS	Zn2+	VALIDATED	PoP
AS0027-Q			MS-based uptake assay	SLC39	SLC39A14	HEK Jumpin T-REX SLC39A14 OE	ICP-MS	Mn2+, Zn2+	VALIDATED	PoP
AS000C-Y			MS-based uptake assay	SLC39	SLC39A5	HEK Jumpin T-REX SLC39A5 OE	ICP-MS	Cu2+, Zn2+	VALIDATED	PoP
AS0057-P			Phenotypic assay	SLC39	SLC39A4	HEK293 JumpIn T-REX SLC39A4 WT-OE	Cell survival	Copper	VALIDATED	PoP
AS0047-5			Fluorescent dye	SLC4	SLC4A4	HEK Jumpin T-REX SLC4A4 WT-OE	BCECF pH indicator	pH	VALIDATED	PoP
AS000R-H			MS-based uptake assay	SLC40	SLC40A1	HEK Jumpin T-REX SLC40A1 OE	ICP-MS	Fe2+	VALIDATED	PoP
AS000P-N			Phenotypic assay	SLC40	SLC40A1	HEK Jumpin T-REX SLC40A1 OE	Internalization assay	Fe2+	VALIDATED	PoP
AS0018-2			Fluorescent dye	SLC45	SLC45A1	HEK Jumpin T-REX SLC45A1 OE	MP dye	Glucose, Sucrose (co-transport with H+)	NOT VALIDATED	PoP
AS0059-C			Fluorescent dye	SLC45	SLC45A4	HEK293 JumpIn T-REX SLC45A4 WT-OE	Polyamine assay kit	polyamines	VALIDATED	PoP
AS0058-R			MS-based uptake assay	SLC45	SLC45A4	HEK293 JumpIn T-REX SLC45A4 WT-OE	LC-MS/MS	putrescine, spermidine	VALIDATED	PoP
AS0016-0			Fluorescent dye	SLC5	SLC5A2	HEK Jumpin T-REX SLC5A2 OE	MP dye	Glucose (co-transport with Na+)	NOT VALIDATED	PoP
AS0015-U			Fluorescent dye	SLC5	SLC5A2	HEK Jumpin T-REX SLC5A2 OE	Na+ dye	Glucose (co-transport with Na+)	NOT VALIDATED	PoP
AS0017-6			Fluorescent dye	SLC5	SLC5A4	HEK Jumpin T-REX SLC5A4 OE	MP dye	Glucose (co-transport with Na+)	NOT VALIDATED	PoP
AS0005-2			Phenotypic assay GPCR coupling	SLC5	SLC5A12	HEK Jumpin T-REX SLC5A12 OE	Impedance	Butyrate, nicotinate	NOT VALIDATED	PoP
AS002C-4	1794826	CHEMBL5209619	Fluorescent dye	SLC5	SLC5A11	HEK Jumpin T-REX SLC5A11 OE	MP dye	Myo-inositol (co-transport with Na+)	VALIDATED	PoP
AS0007-K	1794811	CHEMBL5209597	Fluorescent dye	SLC5	SLC5A7	HEK Jumpin T-REX SLC5A7 OE	MP dye	Choline Chloride (co-transport with Na+)	VALIDATED	PoP
AS002T-S			Fluorescent surrogate substrate	SLC59	MFSD2B	CHO T-Rex SLC59A2-Sphk1	NBD-labelled sphingosine	NBD-labelled sphingosine	NOT VALIDATED	MTS
AS002S-F			Fluorescent surrogate substrate	SLC59	MFSD2A	CHO T-Rex T-REX SLC59A1	NBD-labelled LPC	NBD-labelled LPC	VALIDATED	HTS
AS0035-1			Phenotypic assay GPCR coupling	SLC59	MFSD2B	CHO T-Rex SLC59A2-Sphk1	obelin luminescence	Sphingolipids	VALIDATED	MTS
AS002V-9			Electrophysiology	SLC6	SLC6A2	Membranes from HEK293 -SLC6A2 OE	SURFE2R	Norepinephrine, Norepinephine-bitadrate	NOT VALIDATED	PoP
AS001M-T			Fluorescent dye	SLC6	SLC6A5	HEK Jumpin T-REX SLC6A5 OE	Na+ dye	Glycine (co-transport with Na+)	NOT VALIDATED	PoP
AS001W-Z			Electrophysiology	SLC6	SLC6A14	Membranes from HEK Flp-In SLC6A14	SURFE2R	Leucine	VALIDATED	MTS
AS0048-1			Electrophysiology	SLC6	SLC6A15	Membranes from HEK Flp-In SLC6A15	SURFE2R	Leucine	VALIDATED	MTS
AS0049-W			Electrophysiology	SLC6	SLC6A19	Membranes from CHO-FI-SLC6A19 (Sanofi)	SURFE2R	Leucine	VALIDATED	MTS
AS005C-W			Fluorescent dye	SLC6	SLC6A1	HEK293 JumpIn T-REX SLC6A1 WT-OE	Carnitine assay kit	carnitine	VALIDATED	PoP
AS0010-W	1794822	CHEMBL5209603	Fluorescent dye	SLC6	SLC6A12	HEK Jumpin T-REX SLC6A12 OE	MP dye	Betaine/GABA (co-transport with Na+ and Cl-)	VALIDATED	PoP
AS005F-B			Fluorescent dye	SLC6	SLC6A13	HEK293 JumpIn T-REX SLC6A13 WT-OE	Carnitine assay kit	carnitine	VALIDATED	PoP
AS001N-F	1794825	CHEMBL5209611	Fluorescent dye	SLC6	SLC6A5	HEK Jumpin T-REX SLC6A5 OE	MP dye	Glycine (co-transport with Na+)	VALIDATED	PoP
AS003C-0	1794824	CHEMBL5209628	Fluorescent dye	SLC6	SLC6A6	HEK Jumpin T-REX SLC6A6 OE	MP dye	Taurine/GABA (co-transport with Na+ and Cl-)	VALIDATED	PoP
AS005P-2			Fluorescent dye	SLC6	SLC6A8	HEK293 JumpIn T-REX SLC6A8 WT-OE	Carnitine assay kit	carnitine	VALIDATED	PoP
AS000A-X	1794823	CHEMBL5209599	Fluorescent dye	SLC6	SLC6A8	HEK Jumpin T-REX SLC6A8 OE and HEK-293 cells expressing untagged SLC6A8	MP dye	Creatine (co-transport with Na+)	VALIDATED	HTS
AS001K-M	1794809	CHEMBL5209610	Fluorescent dye	SLC6	SLC6A9	HEK Jumpin T-REX SLC6A9 OE	MP dye	Glycine (co-transport with Na+ and Cl-)	VALIDATED	PoP
AS000V-R			Fluorescent surrogate substrate	SLC6	SLC6A2	HEK293-JumpIn-TREx SLC6A2 WT-OE	Nt Uptake Assay kit	fluorescent substrate that mimics the monoamine neurotransmitter	VALIDATED	HTS
AS005K-U			Fluorescent surrogate substrate	SLC6	SLC6A4	HEk JumpIn T-REx SLC6A4 OE	fluorescent substrate	Fluorescent substrate that mimics neurotransmitters	VALIDATED	pop
AS005A-5			MS-based uptake assay	SLC6	SLC6A1	HCT116	LC-MS/MS	GABA	VALIDATED	PoP
AS005B-1			MS-based uptake assay	SLC6	SLC6A1	HEK293 JumpIn T-REX SLC6A1 WT-OE	LC-MS/MS	carnitine	VALIDATED	PoP
AS005E-E			MS-based uptake assay	SLC6	SLC6A13	HEK293 JumpIn T-REX SLC6A13 WT-OE	LC-MS/MS	carnitine, guanidobutyric acid	VALIDATED	PoP
AS004B-B			MS-based uptake assay	SLC6	SLC6A14	HEK Flp-In SLC6A14	Acoustic droplet ejection MS	Leucine	VALIDATED	HTS
AS005G-7			MS-based uptake assay	SLC6	SLC6A15	HEK Flp-In SLC6A15	Acoustic droplet ejection MS	Leucine	VALIDATED	HTS
AS005H-Q			MS-based uptake assay	SLC6	SLC6A19	CHO-FI-SLC6A19 (Sanofi)	Acoustic droplet ejection MS	Leucine	VALIDATED	HTS
AS005M-0			MS-based uptake assay	SLC6	SLC6A8	HCT116	LC-MS/MS	GABA	VALIDATED	PoP
AS005N-6			MS-based uptake assay	SLC6	SLC6A8	HEK293 JumpIn T-REX SLC6A8 WT-OE	LC-MS/MS	carnitine, guanidobutyric acid	VALIDATED	PoP
AS002W-V	1745860	CHEMBL5209624	Phenotypic assay GPCR coupling	SLC6	SLC6A2	HEK293-JumpIn-SLC6A2 WT-OE	Impedance	Norepinephrine, epinephrine, dopamine	VALIDATED	MTS
AS000G-T	1745858	CHEMBL5209600	Phenotypic assay GPCR coupling	SLC6	SLC6A3	U2OS cells transiently expressing SLC6A3, HEK293-JumpIn-SLC6A3 WT-OE	Impedance	Dopamine	VALIDATED	MTS
AS0036-W			Binding assay	SLC63	SPNS2	solubilized recombinant SLC63A2 protein	SPR	sphingosine-1-phosphate (S1P)	NOT VALIDATED	MTS
AS0037-E			Binding assay	SLC63	SPNS2	solubilized recombinant SLC63A2 protein	Thermal shift	sphingosine-1-phosphate (S1P)	VALIDATED	MTS
AS0038-B			Phenotypic assay GPCR coupling	SLC63	SPNS2	CHO T-Rex SLC63A2	obelin luminescence	sphingosine-1-phosphate (S1P)	VALIDATED	MTS
AS005Z-Y			Electrophysiology	SLC7	SLC7A1	HEK293 JumpIn T-REX SLC7A1 WT-OE	SURFE2R	-	NOT VALIDATED	PoP
AS0024-E	1745863	CHEMBL5209617	Fluorescent dye	SLC7	SLC7A3	HEK Jumpin T-REX SLC7A3 OE	MP dye	L-Arginine; L-Ornithine; L-Lysine	VALIDATED	HTS
AS002H-X	1794821	CHEMBL5209623	Encoded biosensor	SLC9	SLC9B2	HEK-293 cells expressing pH biosensor and untagged SLC9B2	pH encoded biosensor	Na+/H+	VALIDATED	HTS
AS005R-4			Phenotypic assay GPCR coupling	SLCO2	SLCO2A1	HEK JumpIn T-REx SLCO2A1 OE	Impedance	PGE2	VALIDATED	MTS
